# Supplementary material for: Monocytes present age‐related changes in phospholipid concentration and decreased energy metabolism
Source: Aging Cell. 2020 Feb 27;19(4):e13127. doi: 10.1111/acel.13127 (PMC7189998; doi:10.1111/acel.13127)
Supplement: Supplementary file 2 — TableS1 [file ACEL-19-e13127-s002.xlsx]

## Sheet: Sample summaries
Table S1. Description of the sample groups.
Gene expression
	Old	Young	Reference_values
Samples	17	18
Average age (SD)	71.6 (3.1)	35.7 (4.9)
% females	53	44
E12/L erythrocytes, females (SD)	4.57 (0.42)	4.52 (0.48)	3.9-5.2
E12/L erythrocytes, males (SD)	5.16 (0.34)	5.03 (0.34)	4.2-5.7
E9/L leukocytes (SD)	6.18 (1.85)	6.09 (1.26)	Age 18-20: 4.5-11.0; Age > 21: 3.5-8.8
% monocytes (SD)	9.5 (2.95)	8.53 (1.55)	2.0-10.0
% lymphocytes (SD)	30 (12.97)	33.51 (7.5)	20.0-40.0
% eosinophils (SD)	1.69 (1.13)	2.63 (1.75)	1.0-6.0
% basophils (SD)	0.55 (0.41)	0.45 (0.22)	0-1.0
% neutrophils (SD)	58.25 (14.71)	54.87 (8.32)	40.0-80.0
Lipid-lowering medication	0	0
DNA methylation
	Old	Young	Reference_values
Samples	91	93
Average age (SD)	71.7 (3.3)	34.2 (4.7)
% females	51	45
E12/L erythrocytes, females (SD)	4.65 (0.48)	4.57 (0.36)	3.9-5.2
E12/L erythrocytes, males (SD)	4.97 (0.36)	5.14 (0.35)	4.2-5.7
E9/L leukocytes (SD)	6.3 (1.59)	6.15 (1.67)	Age 18-20: 4.5-11.0; Age > 21: 3.5-8.8
% monocytes (SD)	8.48 (2.38)	7.64 (1.91)	2.0-10.0
% lymphocytes (SD)	29.05 (9.08)	33.28 (7.94)	20.0-40.0
% eosinophils (SD)	2.49 (1.8)	2.49 (1.73)	1.0-6.0
% basophils (SD)	0.52 (0.29)	0.46 (0.3)	0-1.0
% neutrophils (SD)	59.46 (10.34)	56.13 (8.97)	40.0-80.0
Lipid-lowering medication	14	0
Metabolomics
	Old	Young
Samples	27	14
Average age (SD)	78.3 (7.7)	33.1 (3.1)
% females	59	71
Lipid-lowering medication	4	0
Flow cytometry
	Old	Young
Samples	16	9
Average age (SD)	79.4 (6.3)	29.6 (3.7)
% females	56	56
Lipid-lowering medication	4	0
Cell respiration
	Old	Young
Samples	9	9
Average age (SD)	82.3 (4.7)	29.6 (3.7)
% females	56	56
Lipid-lowering medication	2	0
