# Supplementary material for: Monocytes present age‐related changes in phospholipid concentration and decreased energy metabolism
Source: Aging Cell. 2020 Feb 27;19(4):e13127. doi: 10.1111/acel.13127 (PMC7189998; doi:10.1111/acel.13127)
Supplement: Supplementary file 3 — TableS2 [file ACEL-19-e13127-s003.xlsx]

## Sheet: DE genes
Table S2. List of all differentially expressed genes found in monocytes extracted from old individuals.
Ensembl ID	Average normalized counts	Fold change (log2)	Standard error (log2)	Wald statistic	P-value	Adjusted p-value	Gene symbol	Gene biotype	Description
ENSG00000243708	30.5735	-1.16356	0.280393	-4.14974	3.32851e-05	0.0281454	PLA2G4B	protein coding	phospholipase A2, group IVB (cytosolic) [Source:HGNC Symbol;Acc:9036]
ENSG00000204622	193.367	-1.04851	0.296528	-3.53595	0.000406311	0.0846524	HLA-J	pseudogene	major histocompatibility complex, class I, J (pseudogene) [Source:HGNC Symbol;Acc:4967]
ENSG00000260086	18.7946	-0.830206	0.227362	-3.65147	0.000260739	0.0846524	RP11-42I10.1	lincRNA	N/A
ENSG00000179593	43.0597	-0.794765	0.187187	-4.24584	2.17773e-05	0.0221067	ALOX15B	protein coding	arachidonate 15-lipoxygenase, type B [Source:HGNC Symbol;Acc:434]
ENSG00000170837	113.075	-0.784895	0.2223	-3.53079	0.000414327	0.0851066	GPR27	protein coding	G protein-coupled receptor 27 [Source:HGNC Symbol;Acc:4482]
ENSG00000159714	593.558	-0.658971	0.138915	-4.74369	2.09863e-06	0.00781103	ZDHHC1	protein coding	zinc finger, DHHC-type containing 1 [Source:HGNC Symbol;Acc:17916]
ENSG00000188042	2714.35	-0.56625	0.18364	-3.08348	0.00204597	0.0774302	ARL4C	protein coding	ADP-ribosylation factor-like 4C [Source:HGNC Symbol;Acc:698]
ENSG00000260401	303.588	-0.516249	0.148812	-3.46914	0.000522121	0.0846524	RP11-800A3.4	sense overlapping	N/A
ENSG00000121671	1475.02	-0.50352	0.128526	-3.91764	8.94207e-05	0.0241852	CRY2	protein coding	cryptochrome 2 (photolyase-like) [Source:HGNC Symbol;Acc:2385]
ENSG00000176170	1308.06	-0.500136	0.13206	-3.7872	0.000152356	0.052708	SPHK1	protein coding	sphingosine kinase 1 [Source:HGNC Symbol;Acc:11240]
ENSG00000112667	241.273	-0.455586	0.106476	-4.27876	1.87938e-05	0.0153134	DNPH1	protein coding	2'-deoxynucleoside 5'-phosphate N-hydrolase 1 [Source:HGNC Symbol;Acc:21218]
ENSG00000262222	390.813	-0.455269	0.134018	-3.39706	0.000681136	0.0792478	RP11-876N24.4	antisense	N/A
ENSG00000007255	468.351	-0.453631	0.103544	-4.38107	1.181e-05	0.010229	TRAPPC6A	protein coding	trafficking protein particle complex 6A [Source:HGNC Symbol;Acc:23069]
ENSG00000231611	158.88	-0.399257	0.102815	-3.88326	0.000103065	0.0291222	AP006216.11	lincRNA	N/A
ENSG00000111906	339.992	-0.373747	0.0899415	-4.15545	3.24653e-05	0.0189429	HDDC2	protein coding	HD domain containing 2 [Source:HGNC Symbol;Acc:21078]
ENSG00000214022	1788.82	-0.36511	0.104856	-3.48201	0.000497674	0.0694272	REPIN1	protein coding	replication initiator 1 [Source:HGNC Symbol;Acc:17922]
ENSG00000169738	809.429	-0.34001	0.0784955	-4.33158	1.48043e-05	0.0115367	DCXR	protein coding	dicarbonyl/L-xylulose reductase [Source:HGNC Symbol;Acc:18985]
ENSG00000168273	152.78	-0.336988	0.0902595	-3.73355	0.000188799	0.0550888	SMIM4	protein coding	small integral membrane protein 4 [Source:HGNC Symbol;Acc:37257]
ENSG00000049089	1024.15	-0.329852	0.0968745	-3.40494	0.000661777	0.0471836	COL9A2	protein coding	collagen, type IX, alpha 2 [Source:HGNC Symbol;Acc:2218]
ENSG00000159199	607.519	-0.329159	0.0833019	-3.9514	7.76965e-05	0.0183782	ATP5G1	protein coding	ATP synthase, H+ transporting, mitochondrial Fo complex, subunit C1 (subunit 9) [Source:HGNC Symbol;Acc:841]
ENSG00000175061	3240.22	-0.325883	0.0770364	-4.23024	2.33438e-05	0.00789368	FAM211A-AS1	processed transcript	FAM211A antisense RNA 1 [Source:HGNC Symbol;Acc:28619]
ENSG00000116649	488.414	-0.31708	0.0872925	-3.63239	0.000280811	0.0483868	SRM	protein coding	spermidine synthase [Source:HGNC Symbol;Acc:11296]
ENSG00000127554	585.348	-0.315739	0.078034	-4.04617	5.20628e-05	0.0308773	GFER	protein coding	growth factor, augmenter of liver regeneration [Source:HGNC Symbol;Acc:4236]
ENSG00000168028	6454.86	-0.314072	0.106268	-2.95546	0.00312206	0.086586	RPSA	protein coding	ribosomal protein SA [Source:HGNC Symbol;Acc:6502]
ENSG00000137133	357.75	-0.31325	0.0878802	-3.56451	0.00036453	0.0819161	HINT2	protein coding	histidine triad nucleotide binding protein 2 [Source:HGNC Symbol;Acc:18344]
ENSG00000088992	1049.3	-0.31014	0.0912625	-3.39833	0.000677997	0.0851066	TESC	protein coding	tescalcin [Source:HGNC Symbol;Acc:26065]
ENSG00000010327	31217.7	-0.304134	0.0903611	-3.36576	0.000763323	0.0415038	STAB1	protein coding	stabilin 1 [Source:HGNC Symbol;Acc:18628]
ENSG00000214113	300.704	-0.297586	0.0700322	-4.24927	2.14468e-05	0.0169113	LYRM4	protein coding	LYR motif containing 4 [Source:HGNC Symbol;Acc:21365]
ENSG00000218426	126.05	-0.296623	0.0875969	-3.38622	0.000708618	0.0835595	RP11-475C16.1	pseudogene	N/A
ENSG00000112977	1380.33	-0.290947	0.0889205	-3.27199	0.00106792	0.0888747	DAP	protein coding	death-associated protein [Source:HGNC Symbol;Acc:2672]
ENSG00000172366	1519.22	-0.289045	0.07618	-3.79424	0.000148096	0.0319074	FAM195A	protein coding	family with sequence similarity 195, member A [Source:HGNC Symbol;Acc:14142]
ENSG00000145912	554.571	-0.280981	0.0759335	-3.70036	0.000215292	0.0319074	NHP2	protein coding	NHP2 ribonucleoprotein [Source:HGNC Symbol;Acc:14377]
ENSG00000100413	195.011	-0.276559	0.0825493	-3.35023	0.000807442	0.0860835	POLR3H	protein coding	polymerase (RNA) III (DNA directed) polypeptide H (22.9kD) [Source:HGNC Symbol;Acc:30349]
ENSG00000131116	418.317	-0.274767	0.0754406	-3.64216	0.000270362	0.0471836	ZNF428	protein coding	zinc finger protein 428 [Source:HGNC Symbol;Acc:20804]
ENSG00000163682	17215.6	-0.268222	0.0839335	-3.19565	0.00139516	0.0532581	RPL9	protein coding	ribosomal protein L9 [Source:HGNC Symbol;Acc:10369]
ENSG00000004059	2348.96	-0.266989	0.079748	-3.34791	0.00081423	0.0836499	ARF5	protein coding	ADP-ribosylation factor 5 [Source:HGNC Symbol;Acc:658]
ENSG00000171858	7596.58	-0.263426	0.0667033	-3.94921	7.84084e-05	0.0116012	RPS21	protein coding	ribosomal protein S21 [Source:HGNC Symbol;Acc:10409]
ENSG00000197756	23270.2	-0.256434	0.0621269	-4.12758	3.66601e-05	0.00953583	RPL37A	protein coding	ribosomal protein L37a [Source:HGNC Symbol;Acc:10348]
ENSG00000139343	639.187	-0.255978	0.0720151	-3.5545	0.000378695	0.0860835	SNRPF	protein coding	small nuclear ribonucleoprotein polypeptide F [Source:HGNC Symbol;Acc:11162]
ENSG00000214253	1114.35	-0.248831	0.0748375	-3.32495	0.000884333	0.0753707	FIS1	protein coding	fission 1 (mitochondrial outer membrane) homolog (S. cerevisiae) [Source:HGNC Symbol;Acc:21689]
ENSG00000140400	11424.4	-0.246035	0.081897	-3.00421	0.00266275	0.0887978	MAN2C1	protein coding	mannosidase, alpha, class 2C, member 1 [Source:HGNC Symbol;Acc:6827]
ENSG00000196683	3553.97	-0.245307	0.085375	-2.87329	0.00406223	0.0860835	TOMM7	protein coding	translocase of outer mitochondrial membrane 7 homolog (yeast) [Source:HGNC Symbol;Acc:21648]
ENSG00000103152	700.489	-0.239386	0.0793329	-3.01749	0.00254877	0.0887978	MPG	protein coding	N-methylpurine-DNA glycosylase [Source:HGNC Symbol;Acc:7211]
ENSG00000110700	18937.3	-0.234973	0.0519159	-4.52603	6.01008e-06	0.00547343	RPS13	protein coding	ribosomal protein S13 [Source:HGNC Symbol;Acc:10386]
ENSG00000089157	13855.9	-0.23402	0.0734112	-3.18779	0.00143363	0.0550888	RPLP0	protein coding	ribosomal protein, large, P0 [Source:HGNC Symbol;Acc:10371]
ENSG00000125743	2197.33	-0.23357	0.0541347	-4.3146	1.59891e-05	0.010229	SNRPD2	protein coding	small nuclear ribonucleoprotein D2 polypeptide 16.5kDa [Source:HGNC Symbol;Acc:11159]
ENSG00000111275	5097.66	-0.231493	0.0739595	-3.13	0.00174808	0.0636278	ALDH2	protein coding	aldehyde dehydrogenase 2 family (mitochondrial) [Source:HGNC Symbol;Acc:404]
ENSG00000137818	41341	-0.229842	0.0726454	-3.16388	0.00155679	0.0578493	RPLP1	protein coding	ribosomal protein, large, P1 [Source:HGNC Symbol;Acc:10372]
ENSG00000162244	15759.6	-0.226933	0.0525087	-4.32182	1.54745e-05	0.00781103	RPL29	protein coding	ribosomal protein L29 [Source:HGNC Symbol;Acc:10331]
ENSG00000100216	1144.94	-0.226147	0.0650125	-3.47851	0.000504208	0.078522	TOMM22	protein coding	translocase of outer mitochondrial membrane 22 homolog (yeast) [Source:HGNC Symbol;Acc:18002]
ENSG00000140988	25908.7	-0.222242	0.0734801	-3.02453	0.00249023	0.0774302	RPS2	protein coding	ribosomal protein S2 [Source:HGNC Symbol;Acc:10404]
ENSG00000116251	5851.59	-0.219979	0.0476699	-4.61463	3.93788e-06	0.00547343	RPL22	protein coding	ribosomal protein L22 [Source:HGNC Symbol;Acc:10315]
ENSG00000131469	15086.6	-0.21958	0.0593346	-3.70072	0.000214991	0.0182462	RPL27	protein coding	ribosomal protein L27 [Source:HGNC Symbol;Acc:10328]
ENSG00000130255	9871.39	-0.218676	0.0544309	-4.01749	5.88205e-05	0.010229	RPL36	protein coding	ribosomal protein L36 [Source:HGNC Symbol;Acc:13631]
ENSG00000128524	3523.87	-0.217701	0.0613416	-3.549	0.0003867	0.0295919	ATP6V1F	protein coding	ATPase, H+ transporting, lysosomal 14kDa, V1 subunit F [Source:HGNC Symbol;Acc:16832]
ENSG00000171863	9717.81	-0.217293	0.0601943	-3.60986	0.000306358	0.023021	RPS7	protein coding	ribosomal protein S7 [Source:HGNC Symbol;Acc:10440]
ENSG00000101421	7404.84	-0.214878	0.0645532	-3.32869	0.000872557	0.0385433	CHMP4B	protein coding	charged multivesicular body protein 4B [Source:HGNC Symbol;Acc:16171]
ENSG00000161016	38728.2	-0.213217	0.0521798	-4.08621	4.38484e-05	0.010229	RPL8	protein coding	ribosomal protein L8 [Source:HGNC Symbol;Acc:10368]
ENSG00000105372	22122	-0.213177	0.0579637	-3.67777	0.000235282	0.0189429	RPS19	protein coding	ribosomal protein S19 [Source:HGNC Symbol;Acc:10402]
ENSG00000178982	6369.63	-0.211869	0.0612761	-3.45761	0.000544991	0.0387447	EIF3K	protein coding	eukaryotic translation initiation factor 3, subunit K [Source:HGNC Symbol;Acc:24656]
ENSG00000204070	644.026	-0.211645	0.0620056	-3.41332	0.000641768	0.0888747	SYS1	protein coding	SYS1 Golgi-localized integral membrane protein homolog (S. cerevisiae) [Source:HGNC Symbol;Acc:16162]
ENSG00000167283	4672.28	-0.210737	0.0481061	-4.38068	1.18311e-05	0.00571527	ATP5L	protein coding	ATP synthase, H+ transporting, mitochondrial Fo complex, subunit G [Source:HGNC Symbol;Acc:14247]
ENSG00000063177	19989.7	-0.210173	0.0570231	-3.68575	0.000228028	0.0189429	RPL18	protein coding	ribosomal protein L18 [Source:HGNC Symbol;Acc:10310]
ENSG00000181396	323.429	-0.209926	0.0628346	-3.34093	0.000834987	0.0796066	OGFOD3	protein coding	2-oxoglutarate and iron-dependent oxygenase domain containing 3 [Source:HGNC Symbol;Acc:26174]
ENSG00000156482	15938.2	-0.209602	0.0732942	-2.85973	0.00423996	0.0873159	RPL30	protein coding	ribosomal protein L30 [Source:HGNC Symbol;Acc:10333]
ENSG00000087086	172175	-0.207333	0.0603905	-3.4332	0.000596493	0.0367895	FTL	protein coding	ferritin, light polypeptide [Source:HGNC Symbol;Acc:3999]
ENSG00000131495	1678.69	-0.206861	0.0491094	-4.21224	2.52848e-05	0.0139623	NDUFA2	protein coding	NADH dehydrogenase (ubiquinone) 1 alpha subcomplex, 2, 8kDa [Source:HGNC Symbol;Acc:7685]
ENSG00000142541	38691.7	-0.205501	0.0495912	-4.1439	3.41446e-05	0.00953583	RPL13A	protein coding	ribosomal protein L13a [Source:HGNC Symbol;Acc:10304]
ENSG00000166441	21532	-0.204985	0.0453707	-4.51801	6.24248e-06	0.00547343	RPL27A	protein coding	ribosomal protein L27a [Source:HGNC Symbol;Acc:10329]
ENSG00000125691	23540.1	-0.204468	0.0561646	-3.64052	0.000272087	0.0213968	RPL23	protein coding	ribosomal protein L23 [Source:HGNC Symbol;Acc:10316]
ENSG00000229117	11955.2	-0.204413	0.0505699	-4.04219	5.29547e-05	0.010229	RPL41	protein coding	ribosomal protein L41 [Source:HGNC Symbol;Acc:10354]
ENSG00000131143	13405.1	-0.202272	0.0666143	-3.03647	0.00239366	0.0741851	COX4I1	protein coding	cytochrome c oxidase subunit IV isoform 1 [Source:HGNC Symbol;Acc:2265]
ENSG00000165283	648.283	-0.202059	0.0565484	-3.57321	0.000352637	0.0753707	STOML2	protein coding	stomatin (EPB72)-like 2 [Source:HGNC Symbol;Acc:14559]
ENSG00000142676	28627.4	-0.19847	0.0440596	-4.50457	6.65075e-06	0.00547343	RPL11	protein coding	ribosomal protein L11 [Source:HGNC Symbol;Acc:10301]
ENSG00000149806	9993.27	-0.197852	0.0622161	-3.18007	0.0014724	0.0550888	FAU	protein coding	Finkel-Biskis-Reilly murine sarcoma virus (FBR-MuSV) ubiquitously expressed [Source:HGNC Symbol;Acc:3597]
ENSG00000100316	27303.8	-0.196683	0.0590612	-3.33016	0.000867964	0.0385433	RPL3	protein coding	ribosomal protein L3 [Source:HGNC Symbol;Acc:10332]
ENSG00000071082	16417.2	-0.196385	0.055736	-3.52348	0.000425914	0.0308773	RPL31	protein coding	ribosomal protein L31 [Source:HGNC Symbol;Acc:10334]
ENSG00000106153	3506.13	-0.195147	0.0636537	-3.06575	0.00217122	0.0696644	CHCHD2	protein coding	coiled-coil-helix-coiled-coil-helix domain containing 2 [Source:HGNC Symbol;Acc:21645]
ENSG00000174547	624.168	-0.194906	0.0507659	-3.83932	0.000123374	0.0239214	MRPL11	protein coding	mitochondrial ribosomal protein L11 [Source:HGNC Symbol;Acc:14042]
ENSG00000138326	34831.5	-0.19399	0.0510127	-3.80277	0.000143085	0.0170377	RPS24	protein coding	ribosomal protein S24 [Source:HGNC Symbol;Acc:10411]
ENSG00000105640	13157.8	-0.193735	0.0658149	-2.94364	0.0032438	0.082214	RPL18A	protein coding	ribosomal protein L18a [Source:HGNC Symbol;Acc:10311]
ENSG00000124172	12290.4	-0.187994	0.059719	-3.14798	0.00164404	0.077675	ATP5E	protein coding	ATP synthase, H+ transporting, mitochondrial F1 complex, epsilon subunit [Source:HGNC Symbol;Acc:838]
ENSG00000127184	3534.98	-0.187356	0.0629837	-2.97468	0.00293296	0.0791449	COX7C	protein coding	cytochrome c oxidase subunit VIIc [Source:HGNC Symbol;Acc:2292]
ENSG00000089009	15085.2	-0.186972	0.0553231	-3.37963	0.000725841	0.0355007	RPL6	protein coding	ribosomal protein L6 [Source:HGNC Symbol;Acc:10362]
ENSG00000175390	5718.53	-0.18641	0.0553194	-3.36971	0.000752468	0.0362368	EIF3F	protein coding	eukaryotic translation initiation factor 3, subunit F [Source:HGNC Symbol;Acc:3275]
ENSG00000167526	39983.4	-0.185381	0.0475346	-3.89992	9.62253e-05	0.0152936	RPL13	protein coding	ribosomal protein L13 [Source:HGNC Symbol;Acc:10303]
ENSG00000114391	11325.3	-0.18465	0.0554916	-3.32754	0.000876176	0.0385433	RPL24	protein coding	ribosomal protein L24 [Source:HGNC Symbol;Acc:10325]
ENSG00000145592	32226.5	-0.184644	0.0475754	-3.88108	0.000103994	0.0139623	RPL37	protein coding	ribosomal protein L37 [Source:HGNC Symbol;Acc:10347]
ENSG00000177600	33190	-0.181253	0.0491242	-3.6897	0.000224519	0.0241852	RPLP2	protein coding	ribosomal protein, large, P2 [Source:HGNC Symbol;Acc:10377]
ENSG00000084207	11720.3	-0.180882	0.0622808	-2.9043	0.00368074	0.0846524	GSTP1	protein coding	glutathione S-transferase pi 1 [Source:HGNC Symbol;Acc:4638]
ENSG00000179051	5155.84	-0.180329	0.06324	-2.8515	0.00435132	0.0884455	RCC2	protein coding	regulator of chromosome condensation 2 [Source:HGNC Symbol;Acc:30297]
ENSG00000107223	4139.64	-0.178442	0.0586096	-3.04459	0.00232998	0.0753707	EDF1	protein coding	endothelial differentiation-related factor 1 [Source:HGNC Symbol;Acc:3164]
ENSG00000174748	17905.4	-0.178269	0.0578555	-3.08128	0.00206115	0.0774302	RPL15	protein coding	ribosomal protein L15 [Source:HGNC Symbol;Acc:10306]
ENSG00000109475	23482.9	-0.178214	0.054024	-3.29879	0.000971009	0.056759	RPL34	protein coding	ribosomal protein L34 [Source:HGNC Symbol;Acc:10340]
ENSG00000146834	2645.06	-0.176895	0.0606133	-2.91841	0.00351817	0.0840878	MEPCE	protein coding	methylphosphate capping enzyme [Source:HGNC Symbol;Acc:20247]
ENSG00000136942	11645	-0.173406	0.0460436	-3.76613	0.000165799	0.0170377	RPL35	protein coding	ribosomal protein L35 [Source:HGNC Symbol;Acc:10344]
ENSG00000008988	15899.4	-0.169822	0.0522229	-3.25187	0.00114648	0.0550888	RPS20	protein coding	ribosomal protein S20 [Source:HGNC Symbol;Acc:10405]
ENSG00000182899	15946.1	-0.168913	0.048362	-3.49267	0.000478216	0.0319074	RPL35A	protein coding	ribosomal protein L35a [Source:HGNC Symbol;Acc:10345]
ENSG00000169718	2647.16	-0.168704	0.0507496	-3.32423	0.000886619	0.0550888	DUS1L	protein coding	dihydrouridine synthase 1-like (S. cerevisiae) [Source:HGNC Symbol;Acc:30086]
ENSG00000147604	22040.6	-0.168472	0.0558474	-3.01665	0.00255584	0.0835595	RPL7	protein coding	ribosomal protein L7 [Source:HGNC Symbol;Acc:10363]
ENSG00000186815	2955.94	-0.16798	0.0596931	-2.81406	0.00489199	0.0938277	TPCN1	protein coding	two pore segment channel 1 [Source:HGNC Symbol;Acc:18182]
ENSG00000164587	25911.4	-0.167186	0.0571453	-2.92564	0.00343751	0.0836499	RPS14	protein coding	ribosomal protein S14 [Source:HGNC Symbol;Acc:10387]
ENSG00000144713	22917.1	-0.166105	0.0446584	-3.71946	0.000199648	0.0182462	RPL32	protein coding	ribosomal protein L32 [Source:HGNC Symbol;Acc:10336]
ENSG00000118181	11107.7	-0.163226	0.0558184	-2.92424	0.00345299	0.0846524	RPS25	protein coding	ribosomal protein S25 [Source:HGNC Symbol;Acc:10413]
ENSG00000232112	2842.59	-0.163012	0.0566308	-2.8785	0.00399575	0.0860835	TMA7	protein coding	translation machinery associated 7 homolog (S. cerevisiae) [Source:HGNC Symbol;Acc:26932]
ENSG00000125746	656.211	-0.161671	0.0431322	-3.74827	0.000178056	0.0385433	EML2	protein coding	echinoderm microtubule associated protein like 2 [Source:HGNC Symbol;Acc:18035]
ENSG00000142534	35753.8	-0.160577	0.0547201	-2.93452	0.00334068	0.0887784	RPS11	protein coding	ribosomal protein S11 [Source:HGNC Symbol;Acc:10384]
ENSG00000197956	27542.6	-0.156176	0.0541289	-2.88527	0.00391082	0.0873159	S100A6	protein coding	S100 calcium binding protein A6 [Source:HGNC Symbol;Acc:10496]
ENSG00000142937	21927.9	-0.155238	0.0542057	-2.86386	0.00418509	0.0873159	RPS8	protein coding	ribosomal protein S8 [Source:HGNC Symbol;Acc:10441]
ENSG00000114942	4596.82	-0.153983	0.053153	-2.89699	0.00376767	0.0860835	EEF1B2	protein coding	eukaryotic translation elongation factor 1 beta 2 [Source:HGNC Symbol;Acc:3208]
ENSG00000148303	22467	-0.151513	0.0502187	-3.01707	0.00255231	0.0753707	RPL7A	protein coding	ribosomal protein L7a [Source:HGNC Symbol;Acc:10364]
ENSG00000128563	1451.14	-0.148912	0.0439131	-3.39106	0.000696217	0.0753181	PRKRIP1	protein coding	PRKR interacting protein 1 (IL11 inducible) [Source:HGNC Symbol;Acc:21894]
ENSG00000204628	29326.5	-0.146363	0.0491482	-2.978	0.00290138	0.0810827	GNB2L1	protein coding	guanine nucleotide binding protein (G protein), beta polypeptide 2-like 1 [Source:HGNC Symbol;Acc:4399]
ENSG00000188846	12608.6	-0.140773	0.0420814	-3.34525	0.000822085	0.0375637	RPL14	protein coding	ribosomal protein L14 [Source:HGNC Symbol;Acc:10305]
ENSG00000166888	10589.2	0.142586	0.0492815	2.89329	0.00381231	0.0846524	STAT6	protein coding	signal transducer and activator of transcription 6, interleukin-4 induced [Source:HGNC Symbol;Acc:11368]
ENSG00000060971	2891.77	0.163025	0.054083	3.01435	0.00257532	0.0884455	ACAA1	protein coding	acetyl-CoA acyltransferase 1 [Source:HGNC Symbol;Acc:82]
ENSG00000103769	1155	0.164941	0.0512195	3.22027	0.0012807	0.0846524	RAB11A	protein coding	RAB11A, member RAS oncogene family [Source:HGNC Symbol;Acc:9760]
ENSG00000115935	3173.18	0.165949	0.0541639	3.06383	0.00218522	0.078522	WIPF1	protein coding	WAS/WASL interacting protein family, member 1 [Source:HGNC Symbol;Acc:12736]
ENSG00000102893	1379.25	0.170819	0.0489652	3.48858	0.0004856	0.0774302	PHKB	protein coding	phosphorylase kinase, beta [Source:HGNC Symbol;Acc:8927]
ENSG00000110619	1590.93	0.174103	0.0486408	3.57937	0.000344428	0.0636278	CARS	protein coding	cysteinyl-tRNA synthetase [Source:HGNC Symbol;Acc:1493]
ENSG00000172936	3970.03	0.192135	0.0570132	3.37001	0.000751659	0.0414146	MYD88	protein coding	myeloid differentiation primary response 88 [Source:HGNC Symbol;Acc:7562]
ENSG00000108840	3287.51	0.198307	0.0555932	3.5671	0.000360949	0.0286837	HDAC5	protein coding	histone deacetylase 5 [Source:HGNC Symbol;Acc:14068]
ENSG00000154889	1169.14	0.202941	0.0531882	3.81553	0.000135892	0.0366819	MPPE1	protein coding	metallophosphoesterase 1 [Source:HGNC Symbol;Acc:15988]
ENSG00000107099	4580.54	0.210205	0.0594462	3.53605	0.000406161	0.0274686	DOCK8	protein coding	dedicator of cytokinesis 8 [Source:HGNC Symbol;Acc:19191]
ENSG00000075420	1042.33	0.228438	0.0660575	3.45817	0.000543859	0.077675	FNDC3B	protein coding	fibronectin type III domain containing 3B [Source:HGNC Symbol;Acc:24670]
ENSG00000072110	2649.33	0.234143	0.0796817	2.93848	0.00329822	0.082214	ACTN1	protein coding	actinin, alpha 1 [Source:HGNC Symbol;Acc:163]
ENSG00000145779	709.481	0.240339	0.066941	3.59031	0.00033029	0.031347	TNFAIP8	protein coding	tumor necrosis factor, alpha-induced protein 8 [Source:HGNC Symbol;Acc:17260]
ENSG00000010810	2685.3	0.241335	0.061415	3.92959	8.50918e-05	0.0153134	FYN	protein coding	FYN oncogene related to SRC, FGR, YES [Source:HGNC Symbol;Acc:4037]
ENSG00000148700	1666.61	0.242051	0.0591636	4.09121	4.2912e-05	0.0189036	ADD3	protein coding	adducin 3 (gamma) [Source:HGNC Symbol;Acc:245]
ENSG00000197694	1505.86	0.242964	0.0577554	4.20678	2.59038e-05	0.0153134	SPTAN1	protein coding	spectrin, alpha, non-erythrocytic 1 [Source:HGNC Symbol;Acc:11273]
ENSG00000072778	13898.7	0.248663	0.0750081	3.31515	0.000915926	0.0387447	ACADVL	protein coding	acyl-CoA dehydrogenase, very long chain [Source:HGNC Symbol;Acc:92]
ENSG00000117289	31524.3	0.249526	0.0841925	2.96375	0.00303912	0.082214	TXNIP	protein coding	thioredoxin interacting protein [Source:HGNC Symbol;Acc:16952]
ENSG00000145715	609.703	0.257234	0.0731725	3.51545	0.000439016	0.0810827	RASA1	protein coding	RAS p21 protein activator (GTPase activating protein) 1 [Source:HGNC Symbol;Acc:9871]
ENSG00000172939	772.67	0.25824	0.0703228	3.67221	0.000240463	0.0343078	OXSR1	protein coding	oxidative stress responsive 1 [Source:HGNC Symbol;Acc:8508]
ENSG00000112297	1439.88	0.258953	0.0617261	4.1952	2.72637e-05	0.0136747	AIM1	protein coding	absent in melanoma 1 [Source:HGNC Symbol;Acc:356]
ENSG00000122591	294.588	0.275771	0.0787029	3.50395	0.000458408	0.0721673	FAM126A	protein coding	family with sequence similarity 126, member A [Source:HGNC Symbol;Acc:24587]
ENSG00000164125	1173.83	0.308854	0.0921131	3.35299	0.000799428	0.0888747	FAM198B	protein coding	family with sequence similarity 198, member B [Source:HGNC Symbol;Acc:25312]
ENSG00000135905	1016.79	0.310264	0.101622	3.05313	0.00226466	0.0860835	DOCK10	protein coding	dedicator of cytokinesis 10 [Source:HGNC Symbol;Acc:23479]
ENSG00000185432	1673.94	0.325801	0.0930195	3.50251	0.000460898	0.056759	METTL7A	protein coding	methyltransferase like 7A [Source:HGNC Symbol;Acc:24550]
ENSG00000156469	186.243	0.333104	0.0925174	3.60044	0.000317674	0.0550888	MTERFD1	protein coding	MTERF domain containing 1 [Source:HGNC Symbol;Acc:24258]
ENSG00000091039	1502.41	0.336976	0.0848994	3.96912	7.21373e-05	0.0239214	OSBPL8	protein coding	oxysterol binding protein-like 8 [Source:HGNC Symbol;Acc:16396]
ENSG00000115165	1734.54	0.36118	0.0878166	4.11289	3.90737e-05	0.0153134	CYTIP	protein coding	cytohesin 1 interacting protein [Source:HGNC Symbol;Acc:9506]
ENSG00000148690	349.303	0.37294	0.107228	3.478	0.000505168	0.0887784	FRA10AC1	protein coding	fragile site, folic acid type, rare, fra(10)(q23.3) or fra(10)(q24.2) candidate 1 [Source:HGNC Symbol;Acc:1162]
ENSG00000104047	112.698	0.382477	0.104594	3.65679	0.000255393	0.0741851	DTWD1	protein coding	DTW domain containing 1 [Source:HGNC Symbol;Acc:30926]
ENSG00000005249	216.313	0.390471	0.101888	3.83234	0.000126929	0.0319074	PRKAR2B	protein coding	protein kinase, cAMP-dependent, regulatory, type II, beta [Source:HGNC Symbol;Acc:9392]
ENSG00000169994	197.173	0.425309	0.120869	3.51876	0.00043357	0.0696644	MYO7B	protein coding	myosin VIIB [Source:HGNC Symbol;Acc:7607]
ENSG00000238113	770.318	0.446447	0.104839	4.25839	2.05902e-05	0.0146731	RP11-262H14.1	lincRNA	N/A
ENSG00000138119	1118.75	0.476745	0.14767	3.22844	0.00124467	0.0699129	MYOF	protein coding	myoferlin [Source:HGNC Symbol;Acc:3656]
ENSG00000135362	161.587	0.509844	0.145602	3.50163	0.000462417	0.0846524	PRR5L	protein coding	proline rich 5 like [Source:HGNC Symbol;Acc:25878]
ENSG00000151490	195.393	0.552163	0.133977	4.12132	3.76707e-05	0.0170377	PTPRO	protein coding	protein tyrosine phosphatase, receptor type, O [Source:HGNC Symbol;Acc:9678]
ENSG00000150347	94.7491	0.602077	0.150831	3.99174	6.55909e-05	0.0308773	ARID5B	protein coding	AT rich interactive domain 5B (MRF1-like) [Source:HGNC Symbol;Acc:17362]
ENSG00000153071	109.05	0.667711	0.188968	3.53345	0.000410166	0.0810827	DAB2	protein coding	Dab, mitogen-responsive phosphoprotein, homolog 2 (Drosophila) [Source:HGNC Symbol;Acc:2662]
ENSG00000110079	160.68	0.700098	0.15187	4.60985	4.0296e-06	0.00953583	MS4A4A	protein coding	membrane-spanning 4-domains, subfamily A, member 4A [Source:HGNC Symbol;Acc:13371]
ENSG00000135424	68.7541	0.711058	0.17846	3.9844	6.76511e-05	0.0640654	ITGA7	protein coding	integrin, alpha 7 [Source:HGNC Symbol;Acc:6143]
ENSG00000073737	104.25	0.775551	0.205097	3.78139	0.000155957	0.0516814	DHRS9	protein coding	dehydrogenase/reductase (SDR family) member 9 [Source:HGNC Symbol;Acc:16888]
ENSG00000115306	195.092	0.795059	0.178503	4.45404	8.42693e-06	0.0108416	SPTBN1	protein coding	spectrin, beta, non-erythrocytic 1 [Source:HGNC Symbol;Acc:11275]
ENSG00000125245	19.8946	0.842184	0.230339	3.65628	0.000255906	0.0846524	GPR18	protein coding	G protein-coupled receptor 18 [Source:HGNC Symbol;Acc:4472]
ENSG00000168329	202.916	0.843726	0.168689	5.00165	5.68412e-07	0.00547343	CX3CR1	protein coding	chemokine (C-X3-C motif) receptor 1 [Source:HGNC Symbol;Acc:2558]
ENSG00000171049	89.2768	0.848483	0.234686	3.6154	0.000299887	0.077675	FPR2	protein coding	formyl peptide receptor 2 [Source:HGNC Symbol;Acc:3827]
ENSG00000151491	106.372	0.977929	0.172911	5.65567	1.55237e-08	0.000452797	EPS8	protein coding	epidermal growth factor receptor pathway substrate 8 [Source:HGNC Symbol;Acc:3420]
ENSG00000004799	894.855	1.03251	0.258837	3.98903	6.63428e-05	0.0170377	PDK4	protein coding	pyruvate dehydrogenase kinase, isozyme 4 [Source:HGNC Symbol;Acc:8812]
ENSG00000229344	290.038	1.92878	0.572015	3.3719	0.000746507	0.0846524	RP5-857K21.7	pseudogene	N/A
