# Supplementary material for: Monocytes present age‐related changes in phospholipid concentration and decreased energy metabolism
Source: Aging Cell. 2020 Feb 27;19(4):e13127. doi: 10.1111/acel.13127 (PMC7189998; doi:10.1111/acel.13127)
Supplement: Supplementary file 4 — TableS3 [file ACEL-19-e13127-s004.xlsx]

## Sheet: Downregulated in old
Table S3. Annotations associated with the list of differentially expressed genes found in monocytes extracted from old individuals. The annotations were obtained with the g:Profiler software.
Database	Term ID	Term description	Term size	Query size	Overlap	Precision	Recall	P-value	Associated genes
GO Biological Process	GO:0042254	ribosome biogenesis	254	112	22	0.196	0.087	3.04e-12	RPL6,RPLP0,RPL3,RPS19,RPL34,RPL24,RPL27,RPL35,RPS24,RPS2,RPL11,RPS8,NHP2,RPL7,RPL7A,RPS14,RPSA,RPS21,RPS7,MRPL11,RPL35A,RPL14
GO Biological Process	GO:0000184	nuclear-transcribed mRNA catabolic process, nonsense-mediated decay	110	112	45	0.402	0.409	3.76e-62	RPS20,RPL18,RPL31,RPL6,RPLP0,RPL3,RPS19,RPL18A,RPL34,RPS13,RPL24,RPL22,RPS25,RPL23,RPL36,RPL27,RPL35,RPLP1,RPS24,RPS2,RPS11,RPL13A,RPL11,RPS8,RPL32,RPL37,RPL7,RPL7A,FAU,RPL30,RPL8,RPL29,RPL9,RPS14,RPL27A,RPL13,RPSA,RPS21,RPS7,RPL15,RPLP2,RPL35A,RPL14,RPL37A,RPL41
GO Biological Process	GO:0042255	ribosome assembly	50	100	8	0.08	0.16	1.52e-05	RPL6,RPL3,RPS19,RPL24,RPL11,RPS14,RPSA,MRPL11
GO Biological Process	GO:0006614	SRP-dependent cotranslational protein targeting to membrane	86	112	45	0.402	0.523	1.61e-68	RPS20,RPL18,RPL31,RPL6,RPLP0,RPL3,RPS19,RPL18A,RPL34,RPS13,RPL24,RPL22,RPS25,RPL23,RPL36,RPL27,RPL35,RPLP1,RPS24,RPS2,RPS11,RPL13A,RPL11,RPS8,RPL32,RPL37,RPL7,RPL7A,FAU,RPL30,RPL8,RPL29,RPL9,RPS14,RPL27A,RPL13,RPSA,RPS21,RPS7,RPL15,RPLP2,RPL35A,RPL14,RPL37A,RPL41
GO Biological Process	GO:0006364	rRNA processing	183	112	16	0.143	0.087	2.68e-08	RPS19,RPL27,RPL35,RPS24,RPS2,RPL11,RPS8,NHP2,RPL7,RPL7A,RPS14,RPSA,RPS21,RPS7,RPL35A,RPL14
GO Biological Process	GO:0000462	maturation of SSU-rRNA from tricistronic rRNA transcript (SSU-rRNA, 5.8S rRNA, LSU-rRNA)	35	107	6	0.056	0.171	0.00115	RPS19,RPS24,RPS8,RPS14,RPSA,RPS21
GO Biological Process	GO:0006413	translational initiation	174	112	47	0.42	0.27	4.16e-55	RPS20,RPL18,RPL31,RPL6,RPLP0,RPL3,RPS19,RPL18A,RPL34,RPS13,RPL24,RPL22,RPS25,RPL23,RPL36,RPL27,RPL35,RPLP1,RPS24,RPS2,RPS11,RPL13A,RPL11,RPS8,RPL32,RPL37,RPL7,RPL7A,FAU,RPL30,RPL8,RPL29,RPL9,RPS14,RPL27A,RPL13,RPSA,RPS21,RPS7,RPL15,EIF3F,RPLP2,EIF3K,RPL35A,RPL14,RPL37A,RPL41
GO Biological Process	GO:1902600	proton transmembrane transport	91	81	8	0.099	0.088	0.000318	TESC,ATP5E,COX7C,ATP6V1F,COX4I1,ATP5G1,STOML2,ATP5L
GO Biological Process	GO:0019369	arachidonic acid metabolic process	25	4	2	0.5	0.08	0.00893	ALOX15B,PLA2G4B
GO Cellular Component	GO:0005925	focal adhesion	306	109	24	0.22	0.078	6.28e-13	RPL18,RPL31,RPL6,RPLP0,RPL3,RPS19,RPS13,RPL22,RPL23,RPL27,RPLP1,RPS2,RPS11,RPL13A,RPS8,RPL7,RPL7A,RPL30,RPL8,RPL9,RPS14,RPS7,RPLP2,RPL37A
GO Cellular Component	GO:0044455	mitochondrial membrane part	175	81	9	0.111	0.051	0.00501	TOMM22,ATP5E,COX7C,COX4I1,NDUFA2,ATP5G1,ATP5L,TOMM7,FIS1
GO Cellular Component	GO:0022626	cytosolic ribosome	98	112	45	0.402	0.459	4.59e-65	RPS20,RPL18,RPL31,RPL6,RPLP0,RPL3,RPS19,RPL18A,RPL34,RPS13,RPL24,RPL22,RPS25,RPL23,RPL36,RPL27,RPL35,RPLP1,RPS24,RPS2,RPS11,RPL13A,RPL11,RPS8,RPL32,RPL37,RPL7,RPL7A,FAU,RPL30,RPL8,RPL29,RPL9,RPS14,RPL27A,RPL13,RPSA,RPS21,RPS7,RPL15,RPLP2,RPL35A,RPL14,RPL37A,RPL41
GO molecular Function	GO:0019843	rRNA binding	54	105	9	0.086	0.167	1.67e-06	RPS13,RPL23,RPS11,RPL11,RPL37,RPL8,RPL9,RPS14,MRPL11
GO molecular Function	GO:0003735	structural constituent of ribosome	145	112	45	0.402	0.31	1.39e-55	RPS20,RPL18,RPL31,RPL6,RPLP0,RPL3,RPS19,RPL18A,RPL34,RPS13,RPL24,RPL22,RPL23,RPL36,RPL27,RPL35,RPLP1,RPS24,RPS2,RPS11,RPL13A,RPL11,RPS8,RPL32,RPL37,RPL7,RPL7A,FAU,RPL30,RPL8,RPL29,RPL9,RPS14,RPL27A,RPL13,RPSA,RPS21,RPS7,MRPL11,RPL15,RPLP2,RPL35A,RPL14,RPL37A,RPL41
GO molecular Function	GO:1990948	ubiquitin ligase inhibitor activity	6	72	3	0.042	0.5	0.00757	RPL23,RPL11,RPS7
CORUM	CORUM:306	Ribosome, cytoplasmic	74	112	45	0.402	0.608	4.99e-59	RPS20,RPL18,RPL31,RPL6,RPLP0,RPL3,RPS19,RPL18A,RPL34,RPS13,RPL24,RPL22,RPS25,RPL23,RPL36,RPL27,RPL35,RPLP1,RPS24,RPS2,RPS11,RPL13A,RPL11,RPS8,RPL32,RPL37,RPL7,RPL7A,FAU,RPL30,RPL8,RPL29,RPL9,RPS14,RPL27A,RPL13,RPSA,RPS21,RPS7,RPL15,RPLP2,RPL35A,RPL14,RPL37A,RPL41
CORUM	CORUM:305	40S ribosomal subunit, cytoplasmic	30	107	13	0.121	0.433	2.43e-12	RPS20,RPS19,RPS13,RPS25,RPS24,RPS2,RPS11,RPS8,FAU,RPS14,RPSA,RPS21,RPS7
CORUM	CORUM:3055	Nop56p-associated pre-rRNA complex	96	112	36	0.321	0.375	3.66e-35	RPL18,RPL31,RPL6,RPLP0,RPL3,RPL18A,RPS13,RPL24,RPL22,RPL23,RPL36,RPL27,RPL35,RPLP1,RPS24,RPS2,RPS11,RPL13A,RPL11,RPS8,RPL32,RPL7,RPL7A,RPL30,RPL8,RPL29,RPL9,RPS14,RPL27A,RPL13,RPS7,RPL15,RPLP2,RPL35A,RPL14,RPL37A
CORUM	CORUM:308	60S ribosomal subunit, cytoplasmic	44	112	32	0.286	0.727	1.74e-43	RPL18,RPL31,RPL6,RPLP0,RPL3,RPL18A,RPL34,RPL24,RPL22,RPL23,RPL36,RPL27,RPL35,RPLP1,RPL13A,RPL11,RPL32,RPL37,RPL7,RPL7A,RPL30,RPL8,RPL29,RPL9,RPL27A,RPL13,RPL15,RPLP2,RPL35A,RPL14,RPL37A,RPL41
CORUM	CORUM:5380	TRBP containing complex (DICER, RPL7A, EIF6, MOV10 and subunits of the 60S ribosomal particle)	25	112	16	0.143	0.64	8.84e-19	RPL18A,RPL34,RPL36,RPL27,RPLP1,RPL11,RPL32,RPL7,RPL7A,RPL30,RPL13,RPL15,RPLP2,RPL35A,RPL14,RPL37A
CORUM	CORUM:5266	TNF-alpha/NF-kappa B signaling complex 6	13	105	5	0.048	0.385	0.000944	RPL6,RPS13,RPS11,RPL30,RPL8
CORUM	CORUM:338	40S ribosomal subunit, cytoplasmic	29	107	13	0.121	0.448	1.4e-12	RPS20,RPS19,RPS13,RPS25,RPS24,RPS2,RPS11,RPS8,FAU,RPS14,RPSA,RPS21,RPS7
Human Phenotype Ontology	HP:0000457	Depressed nasal ridge	66	96	9	0.094	0.136	3.72e-07	RPL18,RPS19,RPL27,RPL35,RPS24,RPL11,RPS7,RPL15,RPL35A
Human Phenotype Ontology	HP:0001896	Reticulocytopenia	11	96	4	0.042	0.364	0.000729	RPS19,RPS24,RPL15,RPL35A
Human Phenotype Ontology	HP:0002076	Migraine	71	96	9	0.094	0.127	7.35e-07	RPL18,RPS19,RPL27,RPL35,RPS24,RPL11,RPS7,RPL15,RPL35A
Human Phenotype Ontology	HP:0003196	Short nose	140	96	9	0.094	0.064	0.000327	RPL18,RPS19,RPL27,RPL35,RPS24,RPL11,RPS7,RPL15,RPL35A
Human Phenotype Ontology	HP:0012378	Fatigue	187	96	10	0.104	0.053	0.000322	RPL18,FTL,RPS19,RPL27,RPL35,RPS24,RPL11,RPS7,RPL15,RPL35A
Human Phenotype Ontology	HP:0000179	Thick lower lip vermilion	74	96	9	0.094	0.122	1.08e-06	RPL18,RPS19,RPL27,RPL35,RPS24,RPL11,RPS7,RPL15,RPL35A
Human Phenotype Ontology	HP:0011675	Arrhythmia	192	96	9	0.094	0.047	0.00486	RPL18,RPS19,RPL27,RPL35,RPS24,RPL11,RPS7,RPL15,RPL35A
Human Phenotype Ontology	HP:0002488	Acute leukemia	64	96	9	0.094	0.141	2.79e-07	RPL18,RPS19,RPL27,RPL35,RPS24,RPL11,RPS7,RPL15,RPL35A
Human Phenotype Ontology	HP:0000175	Cleft palate	263	96	10	0.104	0.038	0.0078	COL9A2,RPL18,RPS19,RPL27,RPL35,RPS24,RPL11,RPS7,RPL15,RPL35A
Human Phenotype Ontology	HP:0001972	Macrocytic anemia	36	100	10	0.1	0.278	2.51e-11	RPL18,RPS19,RPL27,RPL35,RPS24,RPL11,RPS14,RPS7,RPL15,RPL35A
Human Phenotype Ontology	HP:0000980	Pallor	59	96	9	0.094	0.153	1.3e-07	RPL18,RPS19,RPL27,RPL35,RPS24,RPL11,RPS7,RPL15,RPL35A
Human Phenotype Ontology	HP:0000823	Delayed puberty	97	96	9	0.094	0.093	1.27e-05	RPL18,RPS19,RPL27,RPL35,RPS24,RPL11,RPS7,RPL15,RPL35A
Human Protein Atlas	HPA:007010_23	cerebellum; Purkinje cells[Approved,High]	802	102	21	0.206	0.026	0.00457	RPS20,RPL31,MPG,RPL24,SRM,RPS25,RPL23,COX7C,RPL27,RPL13A,RPL7,RPL30,RPL29,RPL9,RPL13,RPSA,GPR27,RPS21,RPS7,RPL37A,RPL41
Human Protein Atlas	HPA:032010_23	pancreas; exocrine glandular cells[Approved,High]	859	102	22	0.216	0.026	0.00385	TRAPPC6A,RPS20,RPL31,RPLP0,RPL24,RPS25,RPL23,GFER,RPL27,RPL35,RPL13A,RPL7,RPL30,RPL29,RPL9,RPL13,RPSA,GPR27,RPS7,EIF3F,RPL37A,RPL41
Human Protein Atlas	HPA:022020_23	hippocampus; neuronal cells[Approved,High]	485	112	23	0.205	0.047	1.49e-07	RPS20,RPL31,MPG,RPL24,SRM,RPS25,RPL23,EML2,RPL27,RPL35,RPL13A,RPL7,RPL30,RPL9,ATP5L,RPL13,RPSA,RPS21,RPS7,RPL14,RPL37A,LYRM4,RPL41
Human Protein Atlas	HPA:006020_23	caudate; neuronal cells[Approved,High]	428	112	15	0.134	0.035	0.00937	RPS20,RPL31,RPL24,SRM,RPS25,RPL23,GFER,RPL27,RPL13A,RPL9,RPS21,RPS7,RPL14,RPL37A,LYRM4
KEGG Pathways	KEGG:03010	Ribosome	120	112	46	0.411	0.383	9.86e-55	RPS20,RPL18,RPL31,RPL6,RPLP0,RPL3,RPS19,RPL18A,RPL34,RPS13,RPL24,RPL22,RPS25,RPL23,RPL36,RPL27,RPL35,RPLP1,RPS24,RPS2,RPS11,RPL13A,RPL11,RPS8,RPL32,RPL37,RPL7,RPL7A,FAU,RPL30,RPL8,RPL29,RPL9,RPS14,RPL27A,RPL13,RPSA,RPS21,RPS7,MRPL11,RPL15,RPLP2,RPL35A,RPL14,RPL37A,RPL41
KEGG Pathways	KEGG:00590	Arachidonic acid metabolism	28	4	2	0.5	0.071	0.00307	ALOX15B,PLA2G4B
mirTarBase	MIRNA:hsa-miR-744-5p	hsa-miR-744-5p	377	111	15	0.135	0.04	0.00244	RPL18,RPL3,RPL18A,SRM,GFER,RPLP1,MAN2C1,RPL37,RPL7A,RPS14,RPL13,DCXR,MRPL11,EIF3K,GNB2L1
Reactome	REAC:R-HSA-9010553	Regulation of expression of SLITs and ROBOs	144	112	45	0.402	0.312	2.35e-51	RPS20,RPL18,RPL31,RPL6,RPLP0,RPL3,RPS19,RPL18A,RPL34,RPS13,RPL24,RPL22,RPS25,RPL23,RPL36,RPL27,RPL35,RPLP1,RPS24,RPS2,RPS11,RPL13A,RPL11,RPS8,RPL32,RPL37,RPL7,RPL7A,FAU,RPL30,RPL8,RPL29,RPL9,RPS14,RPL27A,RPL13,RPSA,RPS21,RPS7,RPL15,RPLP2,RPL35A,RPL14,RPL37A,RPL41
Reactome	REAC:R-HSA-2408557	Selenocysteine synthesis	85	112	45	0.402	0.529	2e-64	RPS20,RPL18,RPL31,RPL6,RPLP0,RPL3,RPS19,RPL18A,RPL34,RPS13,RPL24,RPL22,RPS25,RPL23,RPL36,RPL27,RPL35,RPLP1,RPS24,RPS2,RPS11,RPL13A,RPL11,RPS8,RPL32,RPL37,RPL7,RPL7A,FAU,RPL30,RPL8,RPL29,RPL9,RPS14,RPL27A,RPL13,RPSA,RPS21,RPS7,RPL15,RPLP2,RPL35A,RPL14,RPL37A,RPL41
Reactome	REAC:R-HSA-192823	Viral mRNA Translation	81	112	45	0.402	0.556	9.24e-66	RPS20,RPL18,RPL31,RPL6,RPLP0,RPL3,RPS19,RPL18A,RPL34,RPS13,RPL24,RPL22,RPS25,RPL23,RPL36,RPL27,RPL35,RPLP1,RPS24,RPS2,RPS11,RPL13A,RPL11,RPS8,RPL32,RPL37,RPL7,RPL7A,FAU,RPL30,RPL8,RPL29,RPL9,RPS14,RPL27A,RPL13,RPSA,RPS21,RPS7,RPL15,RPLP2,RPL35A,RPL14,RPL37A,RPL41
Reactome	REAC:R-HSA-975956	Nonsense Mediated Decay (NMD) independent of the Exon Junction Complex (EJC)	86	112	45	0.402	0.523	4.16e-64	RPS20,RPL18,RPL31,RPL6,RPLP0,RPL3,RPS19,RPL18A,RPL34,RPS13,RPL24,RPL22,RPS25,RPL23,RPL36,RPL27,RPL35,RPLP1,RPS24,RPS2,RPS11,RPL13A,RPL11,RPS8,RPL32,RPL37,RPL7,RPL7A,FAU,RPL30,RPL8,RPL29,RPL9,RPS14,RPL27A,RPL13,RPSA,RPS21,RPS7,RPL15,RPLP2,RPL35A,RPL14,RPL37A,RPL41
Reactome	REAC:R-HSA-156842	Eukaryotic Translation Elongation	83	112	46	0.411	0.554	2.4e-67	RPS20,RPL18,RPL31,RPL6,RPLP0,RPL3,RPS19,RPL18A,RPL34,RPS13,RPL24,EEF1B2,RPL22,RPS25,RPL23,RPL36,RPL27,RPL35,RPLP1,RPS24,RPS2,RPS11,RPL13A,RPL11,RPS8,RPL32,RPL37,RPL7,RPL7A,FAU,RPL30,RPL8,RPL29,RPL9,RPS14,RPL27A,RPL13,RPSA,RPS21,RPS7,RPL15,RPLP2,RPL35A,RPL14,RPL37A,RPL41

## Sheet: Upegulated in old
Table S3. Annotations associated with the list of differentially expressed genes found in monocytes extracted from old individuals. The annotations were obtained with the g:Profiler software.
Database	Term ID	Term description	Term size	Query size	Overlap	Precision	Recall	P-value	Associated genes
GO Biological Process	GO:0051270	regulation of cellular component movement	558	44	13	0.295	0.023	0.000198	ACTN1,OSBPL8,RAB11A,DOCK8,HDAC5,GPR18,PRR5L,DOCK10,PTPRO,DAB2,CX3CR1,FPR2,MYD88
GO Biological Process	GO:0040011	locomotion	999	45	17	0.378	0.017	0.000166	FYN,OSBPL8,RAB11A,DOCK8,HDAC5,SPTBN1,GPR18,PRR5L,DOCK10,ARID5B,PTPRO,EPS8,DAB2,CX3CR1,FPR2,MYD88,SPTAN1
GO Biological Process	GO:0016477	cell migration	797	45	15	0.333	0.019	0.000358	FYN,OSBPL8,RAB11A,DOCK8,HDAC5,GPR18,PRR5L,DOCK10,ARID5B,PTPRO,EPS8,DAB2,CX3CR1,FPR2,MYD88
GO Cellular Component	GO:0098794	postsynapse	220	45	9	0.2	0.041	0.000335	PRKAR2B,FYN,RAB11A,SPTBN1,DOCK10,ADD3,PTPRO,EPS8,MYD88
CORUM	CORUM:6213	DOCK8-WIP-WASp complex	2	10	2	0.2	1	0.00138	DOCK8,WIPF1
Reactome	REAC:R-HSA-373753	Nephrin family interactions	13	41	4	0.098	0.308	3.25e-05	FYN,ACTN1,SPTBN1,SPTAN1
