# Supplementary material for: Monocytes present age‐related changes in phospholipid concentration and decreased energy metabolism
Source: Aging Cell. 2020 Feb 27;19(4):e13127. doi: 10.1111/acel.13127 (PMC7189998; doi:10.1111/acel.13127)
Supplement: Supplementary file 5 — TableS4 [file ACEL-19-e13127-s005.xlsx]

## Sheet: DMPs
Table S4. List of all differentially methylated positions found in monocytes extracted from old individuals.
Probe	Average normalized methylation (M-values)	Difference estimate (M-values)	T-statistic	B-statistic	P-value	Adjusted p-value	Gene symbol (UCSC RefGene)	Gene accession (UCSC RefGene)	Genic feature (UCSC RefGene)	HMM island	Regulatory feature name	Regulatory feature group	DHS	Enhancer	DMR	Phantom	DMPs shared with the epigenetic clock (Figure 2b)	DMPs near differentially expressed genes (Figure 2c)
cg16867657	1.46129	1.39204	18.9137	82.5172	2.04765e-44	7.33264e-39	ELOVL2	NM_017770	TSS1500	6:11151611-11153237	6:11044102-11044892	Unclassified_Cell_type_specific	TRUE
cg10501210	0.234231	-1.42305	-14.8608	59.841	5.49972e-33	9.84725e-28				1:206063625-206063801			TRUE	TRUE	CDMR
cg24724428	0.195114	1.11052	11.9732	42.6907	1.33817e-24	1.59733e-19	ELOVL2	NM_017770	TSS1500	6:11151611-11153237	6:11044102-11044892	Unclassified_Cell_type_specific	TRUE
cg16932827	1.43935	-0.879908	-10.3641	33.1058	5.52977e-20	4.95052e-15							TRUE	TRUE
cg11693709	-0.516147	-1.03241	-10.2882	32.658	9.06502e-20	5.53745e-15	PAK6;PAK6;PAK6	NM_020168;NM_001128628;NM_001128629	5'UTR;5'UTR;5'UTR				TRUE
cg07553761	0.0342138	0.797314	10.2846	32.6369	9.27805e-20	5.53745e-15	TRIM59	NM_173084	TSS1500	3:161649892-161650878	3:160166409-160168278	Promoter_Associated
cg22454769	1.68097	0.811996	10.2564	32.4705	1.11489e-19	5.70346e-15	FHL2;FHL2;FHL2;FHL2	NM_001039492;NM_001450;NM_201557;NM_201555	TSS200;TSS200;5'UTR;TSS200	2:105381311-105382817	2:106014507-106016259	Unclassified_Cell_type_specific	TRUE
cg04875128	-1.5727	1.55029	9.21031	26.3808	9.09779e-17	3.7621e-12	OTUD7A	NM_130901	Body	15:29562601-29564280
cg23469878	0.158635	-0.784855	-9.2042	26.3458	9.45514e-17	3.7621e-12	LCN6	NM_198946	Body	9:138760319-138760706
cg09809672	0.0437252	-0.982048	-8.92054	24.7262	5.598e-16	2.00464e-11	EDARADD;EDARADD;EDARADD	NM_080738;NM_145861;NM_145861	TSS1500;5'UTR;1stExon								TRUE
cg07547549	-0.82014	0.651951	8.86131	24.3901	8.0952e-16	2.63536e-11	SLC12A5;SLC12A5	NM_020708;NM_001134771	Body;Body	20:44090882-44092713	20:44657985-44658436	Unclassified_Cell_type_specific	TRUE
cg10917602	0.509242	-0.526897	-8.71747	23.577	1.97534e-15	5.33529e-11	HSD3B7;HSD3B7;HSD3B7	NM_025193;NM_001142778;NM_001142777	5'UTR;5'UTR;5'UTR		16:30995842-30996942	Gene_Associated
cg21572722	-0.309617	0.53863	8.71648	23.5714	1.98751e-15	5.33529e-11	ELOVL2	NM_017770	TSS1500	6:11151611-11153237			TRUE
cg07955995	-1.96555	0.967373	8.69899	23.4729	2.21426e-15	5.33529e-11	KLF14	NM_138693	TSS1500	7:130068467-130069793	7:130418325-130419878	Unclassified	TRUE
cg07082267	-0.620601	-0.420125	-8.6975	23.4645	2.23483e-15	5.33529e-11								TRUE
cg18961681	-1.99971	0.808062	8.66873	23.3026	2.66911e-15	5.9738e-11				7:32433875-32434705	7:32467476-32467682	Unclassified_Cell_type_specific	TRUE	TRUE
cg19344626	1.0045	-0.863183	-8.58405	22.8271	4.49624e-15	9.4712e-11	NWD1	NM_001007525	TSS200				TRUE
cg00292135	-1.35389	1.14393	8.47487	22.2165	8.78134e-15	1.747e-10	C7orf13;RNF32	NR_026865;NM_030936	Body;TSS1500	7:156125195-156126707	7:156432754-156434135	Unclassified
cg24079702	0.555753	0.978479	8.41737	21.8962	1.24754e-14	2.35128e-10	FHL2;FHL2;FHL2;FHL2	NM_001039492;NM_001450;NM_201557;NM_201555	TSS200;TSS200;5'UTR;TSS200	2:105381311-105382817	2:106014507-106016259	Unclassified_Cell_type_specific	TRUE
cg10616795	1.78576	-0.840406	-8.39616	21.7782	1.41975e-14	2.54207e-10							TRUE	TRUE
cg06639320	-0.0211516	0.816054	8.35487	21.5489	1.82538e-14	3.1127e-10	FHL2;FHL2;FHL2;FHL2	NM_001039492;NM_001450;NM_201557;NM_201555	TSS200;TSS200;5'UTR;TSS200	2:105381311-105382817	2:106014507-106016259	Unclassified_Cell_type_specific	TRUE
cg06911110	0.263586	-0.479038	-8.27314	21.0963	2.99736e-14	4.87888e-10	CROCC	NM_014675	Body				TRUE	TRUE
cg14042143	0.6348	-0.726382	-8.22319	20.8206	4.05461e-14	6.31286e-10	IQCE;IQCE	NM_001100390;NM_152558	Body;Body	7:2613290-2613649	7:2646429-2646852	Unclassified_Cell_type_specific	TRUE	TRUE
cg13823169	0.0319767	-0.346094	-8.1902	20.6388	4.94799e-14	7.38282e-10					9:139776146-139777377	Promoter_Associated		TRUE
cg09017434	-2.05131	1.09776	8.12474	20.2791	7.33754e-14	1.05103e-09	MARCH11	NM_001102562	1stExon	5:16232065-16233771	5:16179647-16179836	Unclassified_Cell_type_specific	TRUE			high-CpG:16232578-16232839
cg24892069	-0.103433	-0.966372	-8.11642	20.2335	7.71379e-14	1.06243e-09	NRP1;NRP1;NRP1	NM_001024628;NM_003873;NM_001024629	Body;Body;Body				TRUE	TRUE
cg20249566	1.11153	-0.758951	-8.10113	20.1497	8.45555e-14	1.12146e-09	NWD1	NM_001007525	TSS200				TRUE
cg17457912	-0.39852	-0.411818	-8.06005	19.9248	1.0817e-13	1.3212e-09	C17orf91;C17orf91;C17orf91;C17orf91	NR_028505;NR_028503;NR_028504;NR_028502	Body;Body;Body;Body		17:1616470-1617872	Unclassified
cg02046143	-1.1518	-0.699801	-8.05893	19.9187	1.08894e-13	1.3212e-09	IGSF9B	NM_014987	Body	11:133303046-133303162	11:133797084-133799070	Promoter_Associated		TRUE
cg18933331	-0.0263521	-0.647784	-8.05621	19.9038	1.10684e-13	1.3212e-09					1:110185798-110186499	Unclassified		TRUE
cg03473532	1.43901	-0.56095	-8.0225	19.7197	1.35414e-13	1.56426e-09	MKLN1	NM_001145354	Body		7:131008672-131009115	Unclassified_Cell_type_specific
cg14361627	-1.63208	0.702039	8.00416	19.6197	1.5109e-13	1.66648e-09	KLF14	NM_138693	TSS1500	7:130068467-130069793	7:130418325-130419878	Unclassified	TRUE
cg12350474	0.930758	-0.709102	-8.00144	19.6048	1.53572e-13	1.66648e-09								TRUE
cg19421125	-0.344423	-0.812408	-7.97116	19.4399	1.83964e-13	1.93758e-09	LAG3	NM_002286	Body	12:6752991-6753445	12:6882842-6883291	Unclassified_Cell_type_specific
cg18473521	0.67807	0.724208	7.91241	19.1207	2.60947e-13	2.60283e-09	HOXC4;HOXC4	NM_153633;NM_014620	Body;Body	12:52734084-52734533	12:54447856-54448358	Unclassified	TRUE
cg07544187	-3.02911	1.25768	7.91195	19.1182	2.61664e-13	2.60283e-09	CILP2	NM_153221	Body	19:19511515-19513041
cg09310092	-1.94022	-0.799039	-7.88344	18.9637	3.09902e-13	2.99935e-09	SCN1B	NM_001037	Body				TRUE
cg04503319	0.423777	-0.824411	-7.86579	18.8682	3.44072e-13	3.24242e-09	ANKRD11	NM_013275	Body				TRUE
cg08097417	-2.10481	0.56855	7.85168	18.7919	3.74054e-13	3.41064e-09	KLF14	NM_138693	TSS1500	7:130068467-130069793	7:130418325-130419878	Unclassified	TRUE
cg01490733	-0.225019	-0.2614	-7.84473	18.7543	3.89758e-13	3.41064e-09					1:2246625-2247403	Unclassified
cg19663246	0.226675	-0.87623	-7.84441	18.7526	3.90495e-13	3.41064e-09
cg11071401	0.163268	0.343444	7.81739	18.6066	4.58149e-13	3.90626e-09	CACNA1G;CACNA1G;CACNA1G;CACNA1G;CACNA1G;CACNA1G;CACNA1G;CACNA1G;CACNA1G;CACNA1G;CACNA1G;CACNA1G;CACNA1G;CACNA1G;CACNA1G	NM_198384;NM_198397;NM_198396;NM_198379;NM_198383;NM_198380;NM_198387;NM_198378;NM_198377;NM_198386;NM_198376;NM_198385;NM_018896;NM_198388;NM_198382	TSS1500;TSS1500;TSS1500;TSS1500;TSS1500;TSS1500;TSS1500;TSS1500;TSS1500;TSS1500;TSS1500;TSS1500;TSS1500;TSS1500;TSS1500	17:45991131-45994749				TRUE
cg23479922	-1.55279	1.15616	7.80425	18.5358	4.95105e-13	4.11603e-09	MARCH11	NM_001102562	1stExon	5:16232065-16233771			TRUE			high-CpG:16232578-16232839
cg22796704	0.257309	-0.578018	-7.80065	18.5164	5.05739e-13	4.11603e-09	ARHGAP22	NM_021226	Body
cg26553501	2.1314	-0.591474	-7.78214	18.4167	5.6408e-13	4.48882e-09				1:2135010-2135193	1:2143659-2145688	Promoter_Associated		TRUE
cg21874213	0.55906	-0.39627	-7.77656	18.3866	5.82952e-13	4.53495e-09	NRG2;NRG2;NRG2;NRG2	NM_013982;NM_013983;NM_013981;NM_004883	Body;Body;Body;Body		5:139229038-139229453	Unclassified_Cell_type_specific	TRUE
cg01844642	-0.0168362	0.423147	7.77303	18.3676	5.95204e-13	4.53495e-09	GPR62	NM_080865	1stExon	3:51964804-51965628			TRUE	TRUE
cg16313758	0.272395	-0.445989	-7.76525	18.3258	6.23102e-13	4.6486e-09	IQCE;IQCE	NM_001100390;NM_152558	Body;Body	7:2613290-2613649			TRUE
cg19758448	0.215667	-0.705824	-7.75468	18.2689	6.63118e-13	4.84617e-09	PGAP3	NM_033419	3'UTR		17:37828027-37829276	Unclassified	TRUE
cg02170478	0.208656	-0.560465	-7.74064	18.1935	7.202e-13	5.15807e-09	PDGFRA	NM_006206	5'UTR		4:55100159-55101003	Unclassified			RDMR
cg04908625	0.861696	0.466728	7.67908	17.8634	1.0337e-12	7.25818e-09	ADCY5	NM_183357	1stExon	3:124648975-124651818	3:123166803-123167158	Unclassified_Cell_type_specific	TRUE
cg00748589	-1.54326	0.579645	7.64454	17.6787	1.26527e-12	8.71331e-09				12:11544500-11545229	12:11653353-11654101	Unclassified	TRUE
cg07583137	1.17669	-0.821444	-7.52171	17.0252	2.58736e-12	1.74818e-08	CHMP4C	NM_152284	TSS1500
cg07408456	-1.68905	-0.832016	-7.48529	16.8325	3.19517e-12	2.11887e-08	PGLYRP2	NM_052890	TSS1500								TRUE
cg11220950	-0.41802	0.303347	7.44669	16.6286	3.99391e-12	2.56307e-08	SYNGR3	NM_004209	Body	16:1980823-1983027
cg08262002	0.893821	-0.763495	-7.44607	16.6254	4.00815e-12	2.56307e-08	LDB2;LDB2	NM_001290;NM_001130834	Body;Body					TRUE
cg14209784	1.49582	-0.674479	-7.4113	16.4422	4.89803e-12	3.07717e-08	AGAP11;C10orf116	NM_133447;NM_006829	TSS1500;Body		10:88729823-88730070	Unclassified		TRUE
cg02650266	-1.58337	0.990075	7.39699	16.3669	5.31868e-12	3.28382e-08				4:147777501-147778016	4:147557996-147558356	Unclassified_Cell_type_specific	TRUE
cg04501188	-2.70919	1.1732	7.36763	16.2127	6.29637e-12	3.82158e-08	FOXD2	NM_004474	1stExon	1:47675329-47678200
cg10804656	0.0775123	0.573196	7.3646	16.1968	6.40671e-12	3.82374e-08				10:22663357-22663769				TRUE
cg18338984	-1.18	-0.797562	-7.35759	16.16	6.67007e-12	3.91566e-08	IQCE;IQCE	NM_001100390;NM_152558	Body;Body	7:2613290-2613649			TRUE	TRUE
cg14583999	-0.276692	-0.610104	-7.3529	16.1355	6.85165e-12	3.95738e-08	TMEM111	NM_018447	Body				TRUE	TRUE
cg17110586	-1.13894	0.760608	7.30109	15.8644	9.21819e-12	5.23974e-08					19:36454435-36454781	Unclassified_Cell_type_specific	TRUE
cg05898618	2.26168	-0.549591	-7.28801	15.7961	9.9335e-12	5.5581e-08	KCNQ1;KCNQ1	NM_000218;NM_181798	Body;Body	11:2511670-2512178
cg12873476	1.18913	-0.526856	-7.26508	15.6766	1.13225e-11	6.23783e-08				8:142470754-142471911	8:142401151-142402897	Promoter_Associated		TRUE
cg08160331	0.255181	0.339862	7.26151	15.658	1.15552e-11	6.26956e-08	KLHL35	NM_001039548	1stExon	11:74818386-74819728	11:75140564-75142268	Promoter_Associated_Cell_type_specific		TRUE
cg02030542	-0.0389033	-0.248183	-7.25701	15.6345	1.18554e-11	6.33642e-08	VAC14	NM_018052	Body				TRUE
cg23500537	-0.101606	0.681741	7.22163	15.4505	1.45005e-11	7.6362e-08				5:140400003-140400154					RDMR
cg21120249	0.0922103	-0.296541	-7.15074	15.0833	2.1674e-11	1.12485e-07	C9orf139;C9orf139;ABCA2;ABCA2	NM_207511;NM_207511;NM_001606;NM_212533	5'UTR;1stExon;Body;Body		9:139921780-139922052	Promoter_Associated_Cell_type_specific
cg13790576	-0.189764	-0.870472	-7.1354	15.0041	2.36379e-11	1.19658e-07	LCN6	NM_198946	Body	9:138760319-138760706			TRUE
cg09648727	0.678975	-0.58915	-7.13475	15.0007	2.37245e-11	1.19658e-07				17:76976181-76976338				TRUE
cg00094518	-1.62708	0.705926	7.13061	14.9793	2.42868e-11	1.20793e-07	KLF14	NM_138693	1stExon	7:130068467-130069793	7:130418325-130419878	Unclassified	TRUE
cg19283806	-0.104678	-0.469491	-7.12772	14.9644	2.46857e-11	1.21095e-07	CCDC102B	NM_001093729	5'UTR		18:66388995-66389733	Unclassified_Cell_type_specific			DMR
cg04193015	0.560542	-0.505742	-7.12115	14.9305	2.56187e-11	1.23974e-07	ACACA;ACACA;ACACA;ACACA;ACACA	NM_198838;NM_198839;NM_198837;NM_198834;NM_198836	Body;Body;Body;Body;Body					TRUE
cg23257225	1.3341	-0.645174	-7.10448	14.8446	2.81446e-11	1.34381e-07	ADORA1;ADORA1	NM_001048230;NM_000674	Body;Body				TRUE	TRUE
cg27198696	-0.157615	-0.70588	-7.08319	14.7351	3.17294e-11	1.49504e-07	LY6G6E;LY6G6E	NR_024541;NR_003673	Body;Body		6:31680111-31680420	Unclassified_Cell_type_specific
cg04361926	-1.39386	-0.542034	-7.07816	14.7092	3.26409e-11	1.51373e-07
cg20518446	1.15362	-0.607176	-7.07637	14.7	3.29714e-11	1.51373e-07	AHNAK;AHNAK	NM_024060;NM_001620	TSS1500;TSS1500	11:62071178-62071630	11:62314897-62315085	Unclassified_Cell_type_specific
cg01459453	1.59718	-0.802492	-7.05933	14.6125	3.6285e-11	1.64477e-07	SELP	NM_003005	Body								TRUE
cg26337070	0.0398212	-0.732249	-7.04615	14.5449	3.90737e-11	1.74904e-07	ATOH8	NM_032827	Body	2:85852898-85853385				TRUE
cg01763090	-1.8851	0.526526	7.03179	14.4713	4.23517e-11	1.87236e-07	OTUD7A	NM_130901	3'UTR	15:29562601-29564280
cg02110858	1.31183	-0.565962	-7.02608	14.4421	4.37269e-11	1.90959e-07	PLEC1;PLEC1;PLEC1	NM_000445;NM_201378;NM_201379	Body;Body;TSS200	8:145099465-145100338
cg01820962	1.27017	-0.603175	-7.0212	14.4171	4.49391e-11	1.93888e-07	NT5DC1	NM_152729	Body					TRUE
cg09124496	0.538003	-0.48621	-7.00097	14.3136	5.03292e-11	2.14558e-07	LOC285954;LOC285954;INHBA	NR_027118;NR_027119;NM_002192	Body;Body;Body		7:41735612-41736661	Unclassified		TRUE
cg19392831	-0.760788	0.33027	6.98712	14.2429	5.4379e-11	2.29096e-07	PRLHR	NM_004248	TSS1500	10:120344980-120346127	10:120355066-120355940	Unclassified_Cell_type_specific	TRUE
cg20664247	1.3068	-0.445365	-6.97342	14.173	5.87059e-11	2.44449e-07	PEX10;PEX10	NM_002617;NM_153818	TSS1500;TSS1500		1:2344997-2348677	Promoter_Associated
cg15243034	0.766074	0.637487	6.96039	14.1066	6.31323e-11	2.59858e-07	USP35	NM_020798	Body	11:77584889-77585711
cg17436656	0.324794	-0.431612	-6.93882	13.9968	7.11938e-11	2.8971e-07	RARG	NM_000966	TSS1500		12:53625473-53627125	Promoter_Associated	TRUE	TRUE
cg13433363	-1.67757	-0.679872	-6.92556	13.9294	7.66457e-11	3.08391e-07	KCNK15	NM_022358	Body		20:43375484-43375848	Unclassified		TRUE
cg26888530	-1.239	0.778482	6.89883	13.7937	8.89159e-11	3.53787e-07	AFAP1;AFAP1	NM_001134647;NM_198595	TSS200;TSS200	4:7991406-7992859	4:7940360-7942087	Promoter_Associated
cg00842595	-0.731051	-0.618339	-6.89117	13.7549	9.27754e-11	3.65086e-07	C17orf97	NM_001013672	Body	17:263412-264172
cg12492496	1.71701	-0.541501	-6.88439	13.7206	9.6329e-11	3.73311e-07	PIK3R2	NM_005027	Body	19:18132752-18133731	19:18271336-18273019	Promoter_Associated		TRUE
cg15480367	-1.07336	0.497573	6.88323	13.7147	9.69503e-11	3.73311e-07	CHGA;CHGA	NM_001275;NM_001275	5'UTR;1stExon	14:92459031-92459802			TRUE			high-CpG:92459197-92459251
cg04651240	0.128222	-0.548136	-6.86618	13.6284	1.06553e-10	4.05921e-07	LOC494141;LOC494141;LOC494141	NR_026564;NR_026563;NR_026541	TSS1500;TSS1500;TSS1500
cg17592231	-0.21842	0.404631	6.85883	13.5913	1.10972e-10	4.16333e-07				11:43561329-43561486				TRUE
cg22793142	2.13664	-0.434136	-6.8578	13.5861	1.11611e-10	4.16333e-07	LOC148696	NR_026817	Body		1:207995589-207995805	Unclassified_Cell_type_specific		TRUE
cg02737384	-0.413227	-0.723475	-6.84604	13.5267	1.19106e-10	4.39709e-07	RASSF4	NM_032023	Body	10:44790113-44790319	10:45469965-45471264	Unclassified	TRUE
cg04608933	1.30311	-0.319115	-6.828	13.4357	1.31584e-10	4.8082e-07	KCNQ1;KCNQ1	NM_000218;NM_181798	Body;Body	11:2510741-2511491				TRUE
cg10092878	-2.43179	1.12183	6.82011	13.3959	1.37438e-10	4.97137e-07	MLXIPL;MLXIPL;MLXIPL;MLXIPL;MLXIPL;MLXIPL;MLXIPL;MLXIPL	NM_032953;NM_032951;NM_032951;NM_032954;NM_032953;NM_032954;NM_032952;NM_032952	1stExon;1stExon;5'UTR;5'UTR;5'UTR;1stExon;5'UTR;1stExon	7:72675299-72676934	7:73037118-73039070	Unclassified				high-CpG:72676672-72676863
cg13649056	-1.5713	0.463191	6.81801	13.3853	1.3904e-10	4.97902e-07				9:135463992-135464726	9:136474269-136474939	Unclassified_Cell_type_specific	TRUE
cg01542019	0.0728952	-0.765414	-6.81212	13.3557	1.43632e-10	5.09253e-07	TECR	NM_138501	Body				TRUE	TRUE
cg17136255	0.953487	-0.496559	-6.80944	13.3422	1.45766e-10	5.11752e-07					7:2516630-2518294	Unclassified		TRUE
cg01054110	2.30527	-0.427723	-6.80657	13.3278	1.48086e-10	5.14852e-07	NCOR2;NCOR2	NM_006312;NM_001077261	5'UTR;5'UTR	12:123567923-123568665
cg02699829	-1.98202	-0.929441	-6.77253	13.1567	1.78587e-10	6.14924e-07	TRMT1;TRMT1;TRMT1	NM_001142554;NM_017722;NM_001136035	Body;Body;Body		19:13215068-13216529	Promoter_Associated
cg08453194	-0.144222	-0.473406	-6.75538	13.0707	1.96225e-10	6.6922e-07	CCND3;CCND3;CCND3;CCND3	NM_001136017;NM_001136125;NM_001760;NM_001136126	Body;Body;Body;Body		6:41903503-41905437	Gene_Associated		TRUE
cg25773262	0.0742713	0.447532	6.72289	12.9081	2.34462e-10	7.92083e-07	BCAN;BCAN	NM_198427;NM_021948	Body;Body	1:154883184-154883532
cg16624521	1.3525	-0.628535	-6.71339	12.8606	2.46965e-10	8.26526e-07							TRUE
cg24709951	0.482911	-0.702612	-6.69626	12.7752	2.71187e-10	8.99187e-07					17:73032585-73033249	Promoter_Associated_Cell_type_specific			CDMR
cg13700939	0.444111	-0.439001	-6.67126	12.6506	3.10812e-10	1.02112e-06				2:127882102-127882859	2:128165106-128166558	Unclassified_Cell_type_specific		TRUE
cg00563932	-0.230714	-0.318838	-6.66824	12.6356	3.1597e-10	1.02862e-06	PTGDS	NM_000954	TSS1500		9:139871010-139871250	Unclassified_Cell_type_specific
cg20816447	-0.822546	-0.56388	-6.66162	12.6027	3.2756e-10	1.05675e-06	CC2D2A;CC2D2A;CC2D2A	NM_001080522;NM_001164720;NM_020785	Body;Body;Body		4:15480193-15481242	Unclassified	TRUE	TRUE
cg24350475	0.652287	-0.48129	-6.65161	12.553	3.45894e-10	1.10593e-06	KIAA1462	NM_020848	Body	10:30356155-30356978	10:30316885-30316935	Unclassified_Cell_type_specific
cg11649376	1.04286	-0.622598	-6.64044	12.4975	3.67562e-10	1.16481e-06	ACSS3	NM_024560	Body					TRUE
cg20979921	1.88512	-0.619021	-6.63399	12.4655	3.80666e-10	1.19576e-06	C1QTNF6;C1QTNF6	NM_182486;NM_031910	Body;Body				TRUE	TRUE
cg19453093	0.0273141	-0.582674	-6.63077	12.4495	3.87379e-10	1.2045e-06	KCNK10;KCNK10;KCNK10	NM_138318;NM_138317;NM_021161	Body;Body;Body		14:88655117-88656166	Unclassified	TRUE	TRUE
cg00636737	0.93222	-0.415814	-6.62945	12.443	3.90174e-10	1.2045e-06	TCEA2;TCEA2	NM_003195;NM_198723	Body;5'UTR		20:62694020-62695720	Promoter_Associated
cg02872426	-0.340194	-1.16404	-6.61724	12.3825	4.16893e-10	1.27598e-06	DDO;DDO	NM_003649;NM_004032	TSS200;TSS200				TRUE	TRUE		low-CpG:110843441-110843473
cg24848615	0.663075	-0.476949	-6.57535	12.1754	5.23002e-10	1.58718e-06	NFIC;NFIC	NM_005597;NM_205843	Body;Body					TRUE
cg18448426	1.50001	-0.505769	-6.56994	12.1487	5.38521e-10	1.62054e-06	APOL1;APOL1;APOL1;APOL1	NM_003661;NM_001136541;NM_145343;NM_001136540	TSS1500;TSS1500;TSS1500;TSS1500		22:36648819-36649508	Unclassified
cg25256723	1.33351	-0.598835	-6.55771	12.0884	5.75284e-10	1.71674e-06	F5	NM_000130	TSS200		1:169555452-169556050	Unclassified_Cell_type_specific
cg05156137	-1.11306	-0.79951	-6.54223	12.0123	6.25352e-10	1.85073e-06	RCAN1;RCAN1;RCAN1	NM_203417;NM_004414;NM_203418	5'UTR;Body;1stExon				TRUE	TRUE
cg25427880	-1.16052	0.424119	6.53524	11.9779	6.49348e-10	1.906e-06				10:102311823-102312692	10:102321573-102323327	Unclassified_Cell_type_specific		TRUE
cg09333580	-0.422935	-0.329162	-6.53299	11.9668	6.57268e-10	1.91356e-06	BPIL1	NM_025227	Body		20:31606374-31606697	Unclassified_Cell_type_specific
cg19729744	0.273375	-0.723548	-6.52779	11.9412	6.75954e-10	1.95209e-06							TRUE	TRUE
cg15341124	-0.401286	0.27786	6.52083	11.9071	7.01722e-10	2.01029e-06	DIO3;DIO3;MIR1247	NM_001362;NM_001362;NR_031649	5'UTR;1stExon;TSS1500	14:101095743-101098594
cg12526693	2.27974	-0.488988	-6.48413	11.7271	8.54591e-10	2.4288e-06				1:2135010-2135193	1:2143659-2145688	Promoter_Associated		TRUE
cg22891191	-0.544592	-0.553478	-6.4464	11.5428	1.04582e-09	2.94889e-06	PTPRE	NM_006504	5'UTR	10:129595148-129596249			TRUE
cg13856810	1.68198	-0.436675	-6.4287	11.4565	1.14948e-09	3.21584e-06	SAMD11	NM_152486	Body
cg21406967	-0.999236	-0.442755	-6.42163	11.4221	1.19367e-09	3.31358e-06	TRIP6;SLC12A9	NM_003302;NM_020246	TSS1500;3'UTR
cg24698655	-1.56125	0.762699	6.39438	11.2897	1.38e-09	3.80137e-06				6:28665649-28666050
cg02415029	-2.05587	-0.641931	-6.38363	11.2375	1.46122e-09	3.99438e-06	ATXN7L2	NM_153340	TSS1500
cg23186333	-0.402466	-0.517593	-6.3667	11.1555	1.59859e-09	4.33677e-06	CD44;CD44;CD44;CD44;CD44	NM_001001389;NM_001001392;NM_000610;NM_001001390;NM_001001391	Body;Body;Body;Body;Body		11:35160307-35162010	Promoter_Associated			RDMR
cg06335143	-1.65366	0.641926	6.35546	11.1011	1.69675e-09	4.55276e-06	ZYG11A	NM_001004339	Body	1:53080883-53081834	1:53307595-53309362	Unclassified
cg06819357	1.01805	-0.517106	-6.35463	11.0971	1.70427e-09	4.55276e-06	TECPR2	NM_014844	Body					TRUE
cg21229153	1.16545	-0.29032	-6.35329	11.0907	1.71634e-09	4.55276e-06					7:2516630-2518294	Unclassified		TRUE
cg23078123	0.710681	-0.491656	-6.35096	11.0794	1.73773e-09	4.57561e-06	GPR177	NM_001002292	Body		1:68577106-68578418	Unclassified_Cell_type_specific	TRUE	TRUE
cg21585707	3.25495	-0.768775	-6.33989	11.0259	1.84262e-09	4.81638e-06	FBXL18	NM_024963	Body	7:5501812-5502241	7:5534203-5535349	Unclassified		TRUE
cg06279276	-0.161067	0.852578	6.32256	10.9423	2.01943e-09	5.24026e-06	B3GNT9	NM_033309	Body	16:65740782-65742447
cg06633081	0.562472	-0.497424	-6.31132	10.8881	2.1429e-09	5.52068e-06	SAMD4A;SAMD4A	NM_001161576;NM_015589	Body;Body					TRUE
cg06126721	0.516734	-0.597952	-6.29084	10.7896	2.3872e-09	6.10035e-06	SLC43A2	NM_152346	3'UTR	17:1424798-1425881	17:1477410-1478259	Unclassified		TRUE
cg27209729	0.223503	-0.668164	-6.28958	10.7835	2.40315e-09	6.10035e-06	NRXN2;NRXN2	NM_138732;NM_015080	Body;Body				TRUE
cg03873281	0.248197	-0.634357	-6.28833	10.7775	2.41902e-09	6.10035e-06	PDLIM4;PDLIM4	NM_003687;NM_001131027	3'UTR;3'UTR		5:131607802-131609446	Unclassified	TRUE		DMR
cg05194346	0.014891	-0.570197	-6.27725	10.7243	2.56426e-09	6.42141e-06							TRUE	TRUE
cg16290275	-0.523831	-0.402034	-6.26711	10.6757	2.70466e-09	6.72598e-06					1:208042363-208043146	Promoter_Associated		TRUE
cg27123256	-0.60409	-0.606816	-6.25281	10.6071	2.91568e-09	7.20072e-06	BCL11B;BCL11B	NM_022898;NM_138576	Body;Body	14:98733996-98734100
cg16171137	-0.645304	-0.712212	-6.23983	10.545	3.12107e-09	7.65516e-06	BAT3;BAT3;BAT3;BAT3	NM_004639;NM_080702;NM_080703;NM_001098534	Body;Body;Body;Body				TRUE
cg07060551	-1.41643	0.393825	6.23423	10.5182	3.21409e-09	7.8297e-06	SHANK1	NM_016148	Body	19:55889720-55891404			TRUE
cg02506717	0.204065	-0.573603	-6.21139	10.4092	3.62212e-09	8.76407e-06	CREB5	NM_182899	TSS200				TRUE
cg17621438	-1.39297	-0.765492	-6.20237	10.3662	3.79689e-09	9.12528e-06	RNF180;RNF180	NM_001113561;NM_178532	TSS1500;TSS1500				TRUE	TRUE
cg17471102	0.276263	-0.398715	-6.19927	10.3515	3.85894e-09	9.21258e-06	FUT3;FUT3;FUT3;FUT3	NM_000149;NM_001097640;NM_001097639;NM_001097641	5'UTR;5'UTR;5'UTR;5'UTR
cg01511567	-1.78514	-0.559836	-6.19571	10.3345	3.93135e-09	9.32328e-06	SSRP1	NM_003146	TSS1500		11:57102138-57103954	Promoter_Associated					TRUE
cg26350754	-1.96489	-0.568301	-6.18415	10.2795	4.17558e-09	9.83733e-06	HLA-DPB1	NM_002121	1stExon		6:33043412-33043889	Unclassified	TRUE
cg07824422	-1.14583	-0.338749	-6.17476	10.2348	4.3852e-09	1.02637e-05	KCNQ1;KCNQ1	NM_000218;NM_181798	Body;Body	11:2511670-2512178
cg03039990	-0.862449	-0.699198	-6.17037	10.214	4.48641e-09	1.04324e-05	MIR770;MEG3;MEG3;MEG3	NR_030528;NR_003531;NR_003530;NR_002766	TSS1500;Body;Body;Body		14:101317248-101319039	Unclassified	TRUE
cg13683374	-0.999581	-0.439348	-6.16705	10.1983	4.56469e-09	1.05459e-05	GPR142	NM_181790	Body		17:72363777-72365851	Unclassified		TRUE
cg15809217	-0.989357	-0.759148	-6.16375	10.1826	4.64374e-09	1.06598e-05	BAT3;BAT3;BAT3;BAT3	NM_004639;NM_080702;NM_080703;NM_001098534	Body;Body;Body;Body				TRUE
cg07927379	-2.47333	0.755161	6.16218	10.1751	4.68198e-09	1.06791e-05	C7orf13;RNF32	NR_026865;NM_030936	Body;TSS1500	7:156125195-156126707	7:156432754-156434135	Unclassified			DMR
cg00521239	-0.801536	-0.383119	-6.1574	10.1524	4.79983e-09	1.07761e-05	PLEC1;PLEC1;PLEC1;PLEC1;PLEC1;PLEC1;PLEC1	NM_201381;NM_201382;NM_000445;NM_201378;NM_201379;NM_201383;NM_201380	Body;Body;Body;Body;Body;Body;Body
cg13441891	-1.2394	-0.434513	-6.15733	10.1521	4.80154e-09	1.07761e-05	KIAA0182;KIAA0182	NM_001134473;NM_014615	5'UTR;Body	16:84201601-84206528
cg13829419	1.31565	-0.562038	-6.1568	10.1496	4.81477e-09	1.07761e-05	HIVEP2	NM_006734	5'UTR					TRUE	DMR
cg07336350	-0.324704	0.644209	6.15426	10.1376	4.87868e-09	1.08513e-05				16:52879155-52879917
cg09527615	1.54052	-0.432695	-6.15295	10.1314	4.91208e-09	1.08581e-05				11:94522998-94524459	11:94883256-94885195	Promoter_Associated		TRUE	RDMR
cg20010135	0.741616	-0.509145	-6.14935	10.1143	5.00502e-09	1.09957e-05	HSD3B7;HSD3B7;HSD3B7	NM_025193;NM_001142778;NM_001142777	5'UTR;5'UTR;5'UTR		16:30995842-30996942	Gene_Associated		TRUE
cg15989810	0.666266	-0.506025	-6.14029	10.0714	5.24618e-09	1.14552e-05	GPR133	NM_198827	Body		12:131616798-131617647	Unclassified	TRUE		CDMR
cg22353329	-0.569117	0.189467	6.13703	10.0559	5.3357e-09	1.15801e-05	CBX4	NM_003655	TSS1500	17:75427098-75430838	17:77813102-77814514	Promoter_Associated
cg13390332	1.418	-0.410985	-6.11748	9.96348	5.90495e-09	1.27383e-05	CHMP6	NM_024591	Body	17:76585442-76586673			TRUE
cg08426733	-0.718061	-0.279552	-6.10653	9.91183	6.24909e-09	1.34e-05	VWA1;VWA1	NM_199121;NM_022834	3'UTR;3'UTR		1:1375621-1377063	Unclassified		TRUE
cg23744638	1.66925	-0.570535	-6.09565	9.8605	6.61097e-09	1.40916e-05
cg19679112	-0.403578	-0.356837	-6.08801	9.82448	6.87731e-09	1.45726e-05					17:30333558-30334509	Promoter_Associated
cg10480239	-0.889858	-0.479429	-6.07432	9.76008	7.38065e-09	1.55471e-05	BCR;BCR	NM_021574;NM_004327	TSS1500;TSS1500	22:21852192-21854449
cg07127410	0.37036	-0.617895	-6.06023	9.69388	7.93653e-09	1.66203e-05	ZNRF3	NM_032173	Body		22:29427030-29428112	Unclassified		TRUE
cg02228185	0.696715	-0.371464	-6.05708	9.67906	8.06656e-09	1.67944e-05	ASPA;ASPA	NM_000049;NM_001128085	1stExon;Body					TRUE
cg22820188	-0.852138	-0.620616	-6.05475	9.66812	8.16393e-09	1.68989e-05	LMNA;LMNA;LMNA	NM_005572;NM_170707;NM_170708	Body;Body;Body
cg06790324	-2.49002	0.168648	6.04982	9.64499	8.37369e-09	1.72334e-05	GRB10	NM_001001555	5'UTR	7:50827667-50828982
cg13006424	0.731741	-0.542473	-6.04852	9.63889	8.42996e-09	1.72501e-05	TMEM131	NM_015348	Body	2:97744147-97744414	2:98377570-98378141	Gene_Associated
cg05304393	2.38321	-0.751008	-6.04224	9.60949	8.70624e-09	1.76681e-05	TELO2	NM_016111	Body	16:1485211-1487005
cg06279471	0.310791	-0.300905	-6.04165	9.6067	8.73292e-09	1.76681e-05	TCIRG1	NM_006019	TSS1500
cg15121420	0.836635	-0.614039	-6.03745	9.58704	8.92329e-09	1.79518e-05	RAB17	NM_022449	Body		2:238490196-238490845	Unclassified	TRUE	TRUE
cg05213896	-0.935948	0.824812	6.02581	9.53251	9.47341e-09	1.89521e-05	IL4I1;IL4I1	NM_152899;NM_172374	Body;Body	19:55084719-55086197	19:50392843-50394428	Promoter_Associated	TRUE	TRUE
cg23615741	0.677941	-0.83358	-6.01049	9.46089	1.02477e-08	2.03872e-05				10:101286334-101287693	10:101297571-101297739	Unclassified_Cell_type_specific	TRUE	TRUE	CDMR
cg03915012	2.57983	-0.630058	-6.00751	9.44701	1.0405e-08	2.05858e-05	GAK	NM_005255	Body					TRUE
cg08047086	-0.882294	-0.425023	-6.00032	9.4134	1.07958e-08	2.12416e-05	CBFA2T3	NM_005187	TSS1500	16:87572098-87572183
cg04275362	0.186873	-0.568011	-5.99008	9.36565	1.13765e-08	2.21633e-05	RCSD1	NM_052862	TSS1500
cg04084157	-2.07916	0.382809	5.98988	9.36473	1.1388e-08	2.21633e-05	VGF	NM_003378	TSS200	7:100594926-100596772	7:100808711-100809141	Unclassified					TRUE
cg08234504	-0.993975	-0.43647	-5.98506	9.34226	1.16722e-08	2.25687e-05					5:139013288-139013559	Unclassified		TRUE
cg15243578	-0.588118	-0.486796	-5.98422	9.33835	1.17223e-08	2.25687e-05	PITPNM2	NM_020845	3'UTR	12:122035192-122035623
cg14605590	-1.6053	-0.370023	-5.97223	9.28254	1.24626e-08	2.38656e-05	LOC100128076	NR_015444	Body		9:94899893-94901242	Unclassified
cg16015712	-1.64679	0.75833	5.96883	9.26675	1.26804e-08	2.41535e-05	ZYG11A	NM_001004339	1stExon	1:53080883-53081834	1:53307595-53309362	Unclassified	TRUE		DMR
cg11659663	0.0154142	-0.288785	-5.96471	9.24758	1.29501e-08	2.45366e-05	MACROD1	NM_014067	Body	11:63522697-63525376	11:63767892-63769091	Unclassified		TRUE
cg00109764	-0.278439	-0.54534	-5.95191	9.1881	1.38234e-08	2.60534e-05					3:43810111-43811823	Unclassified		TRUE
cg12619504	0.341421	-0.316983	-5.94545	9.15814	1.42854e-08	2.67832e-05	SQSTM1;MGAT4B;SQSTM1	NM_001142299;NM_014275;NM_001142298	TSS1500;Body;TSS1500
cg21845957	-1.04937	0.231039	5.93549	9.11197	1.50279e-08	2.80286e-05	CKB	NM_001823	Body	14:103056830-103059658
cg18797590	0.882335	-0.583726	-5.93268	9.09892	1.52446e-08	2.82855e-05	CC2D2A;CC2D2A;CC2D2A	NM_001080522;NM_001164720;NM_020785	Body;Body;Body		4:15480193-15481242	Unclassified	TRUE	TRUE
cg27589809	1.63326	-0.373253	-5.93153	9.09362	1.53336e-08	2.83039e-05	CISH;CISH	NM_013324;NM_145071	TSS1500;TSS1500
cg12278474	-0.645859	-0.73255	-5.92953	9.08434	1.54906e-08	2.84471e-05								TRUE
cg16705627	-0.013282	0.413939	5.92639	9.06981	1.57395e-08	2.87568e-05	SOX1;SOX1	NM_005986;NM_005986	1stExon;5'UTR	13:111768412-111771348
cg15704699	1.23253	-0.508212	-5.91232	9.00474	1.69047e-08	3.06792e-05	NLK	NM_016231	Body					TRUE
cg13327545	-0.463218	0.363088	5.91164	9.0016	1.69631e-08	3.06792e-05				10:22663357-22663769				TRUE
cg16384957	3.53672	-0.466676	-5.90445	8.96838	1.7593e-08	3.16586e-05				11:1040719-1040953	11:1050673-1052607	Unclassified_Cell_type_specific
cg19510626	1.73869	-0.565046	-5.89732	8.93545	1.82405e-08	3.26596e-05	MAGI3;MAGI3	NM_152900;NM_001142782	Body;Body						RDMR
cg16031065	-0.850621	-0.461136	-5.87866	8.84944	2.00466e-08	3.57148e-05	MTSS1L	NM_138383	Body		16:70718824-70720508	Unclassified_Cell_type_specific
cg14129473	-0.345177	-0.544052	-5.87497	8.83245	2.0424e-08	3.60934e-05	DAP	NM_004394	Body		5:10694633-10695982	Gene_Associated	TRUE	TRUE				TRUE
cg11120551	-0.507959	-0.659381	-5.87384	8.82727	2.05403e-08	3.60934e-05	CHD1L	NM_004284	TSS1500		1:146713508-146715451	Promoter_Associated
cg00448560	2.12498	-0.525101	-5.87364	8.82634	2.05614e-08	3.60934e-05	ZNF423	NM_015069	Body	16:48083033-48083260	16:49525573-49526851	Unclassified	TRUE	TRUE
cg04890576	-0.319607	-0.49065	-5.8721	8.81922	2.07226e-08	3.61989e-05					17:73032585-73033249	Promoter_Associated_Cell_type_specific			CDMR
cg14389669	-0.160667	-0.246959	-5.86566	8.78961	2.14074e-08	3.70825e-05	ADAMTSL2;ADAMTSL2	NM_001145320;NM_014694	5'UTR;TSS1500	9:135389203-135390014			TRUE	TRUE
cg06879746	-0.0617362	-0.661478	-5.8645	8.78429	2.15327e-08	3.70825e-05	VARS2;VARS2;VARS2	NM_020442;NM_001167733;NM_001167734	Body;Body;Body
cg21186955	-0.805244	-0.516391	-5.86444	8.78402	2.15391e-08	3.70825e-05	TRIM56	NM_030961	5'UTR		7:100728189-100729483	Promoter_Associated
cg22452230	-0.500106	-0.480135	-5.86337	8.77908	2.16563e-08	3.71058e-05				15:67541622-67541824	15:69754476-69755919	Promoter_Associated
cg03752138	0.659214	-0.294792	-5.86242	8.77472	2.17601e-08	3.71061e-05	SOCS3	NM_003955	TSS1500		17:76356524-76357673	Unclassified				high-CpG:73867500-73868871
cg01517384	-0.48655	-0.488809	-5.85998	8.76352	2.20293e-08	3.73872e-05	HLA-B	NM_005514	Body
cg23753748	-0.0681619	-0.554554	-5.85784	8.75369	2.22683e-08	3.76146e-05	CALHM2;CALHM2	NR_024552;NM_015916	TSS1500;TSS1500
cg12179661	0.163009	-0.291161	-5.84894	8.71281	2.32905e-08	3.91565e-05	ENTPD8;ENTPD8	NM_198585;NM_001033113	5'UTR;5'UTR
cg04419610	-1.65201	0.670457	5.84521	8.69568	2.37328e-08	3.94557e-05	GRIN2D	NM_000836	Body	19:53636919-53639697					DMR
cg23998119	-1.2893	0.460419	5.84392	8.68976	2.38874e-08	3.94557e-05	ZDHHC22	NM_174976	Body		14:77599957-77600469	Unclassified_Cell_type_specific			DMR
cg08998192	-0.243843	-0.575982	-5.84385	8.68948	2.38949e-08	3.94557e-05	TAP2;TAP2	NM_000544;NM_018833	Body;Body
cg17879376	0.304058	-0.441817	-5.84319	8.68643	2.3975e-08	3.94557e-05	BAI2	NM_001703	Body					TRUE
cg26422161	-2.70101	0.81774	5.84282	8.68475	2.40194e-08	3.94557e-05	FOXQ1	NM_033260	1stExon	6:1256714-1259220
cg00343092	-3.50173	-0.449267	-5.84145	8.67847	2.41855e-08	3.95471e-05	TSPO;TSPO	NM_000714;NM_007311	5'UTR;5'UTR	22:41877115-41878096				TRUE
cg13954457	-1.21601	0.773031	5.83814	8.66329	2.45918e-08	4.00288e-05	FBLL1	NR_024356	Body	5:167888723-167889949			TRUE		DMR
cg09570614	-0.38633	-0.40101	-5.83469	8.64744	2.50237e-08	4.04861e-05				2:111840835-111840902
cg16686396	0.937441	-0.507236	-5.83409	8.6447	2.50989e-08	4.04861e-05	PRDM16;PRDM16	NM_022114;NM_199454	Body;Body	1:3272273-3272934
cg19220719	-1.01635	-0.355996	-5.82119	8.58566	2.678e-08	4.29895e-05					10:77532064-77532603	Promoter_Associated_Cell_type_specific			DMR
cg18993949	0.934097	-0.426238	-5.82037	8.58189	2.68909e-08	4.29895e-05	CC2D2A;CC2D2A;CC2D2A	NM_001080522;NM_001164720;NM_020785	Body;Body;Body				TRUE	TRUE
cg12161971	1.29861	0.65946	5.81922	8.57663	2.70469e-08	4.30466e-05	USP35	NM_020798	Body	11:77584889-77585711
cg26581729	-0.303192	-0.298832	-5.81672	8.5652	2.73884e-08	4.33972e-05	NPDC1	NM_015392	Body
cg20052760	-1.52276	-0.614085	-5.80339	8.5043	2.92826e-08	4.61943e-05					6:10510346-10511316	Unclassified		TRUE
cg13039251	1.67572	-0.554784	-5.79774	8.47847	3.01249e-08	4.73147e-05	PDZD2	NM_178140	Body		5:32018570-32018634	Unclassified_Cell_type_specific		TRUE
cg25567674	-1.35741	-0.508845	-5.7955	8.46826	3.04647e-08	4.76394e-05				3:125234090-125235889	3:123751635-123752682	Unclassified_Cell_type_specific
cg05308819	-0.504449	-0.343178	-5.79461	8.46421	3.06005e-08	4.76436e-05					1:155958631-155960320	Unclassified	TRUE	TRUE
cg15297650	-0.4174	-0.437381	-5.79077	8.4467	3.11946e-08	4.83584e-05	TMEM163	NM_030923	TSS1500	2:135191717-135193606
cg12711760	-0.958717	-0.42151	-5.78791	8.43366	3.16447e-08	4.88446e-05	NAV2;NAV2;NAV2;NAV2	NM_182964;NM_001111018;NM_145117;NM_001111019	Body;Body;Body;Body					TRUE
cg13481132	-1.66161	0.591573	5.78608	8.42534	3.19352e-08	4.90816e-05	KCNT1	NM_020822	Body	9:137746054-137746877				TRUE
cg07091481	1.11824	-0.49089	-5.77939	8.39482	3.30235e-08	5.05373e-05	C10orf58	NM_032333	5'UTR		10:82169084-82169331	Unclassified_Cell_type_specific	TRUE
cg06540876	0.79659	-0.532932	-5.77558	8.37751	3.36576e-08	5.12884e-05	ZBTB12	NM_181842	TSS1500		6:31869102-31870991	Promoter_Associated
cg16549085	-2.07217	-0.500396	-5.77295	8.36551	3.41039e-08	5.17483e-05	PHLDA2	NM_003311	TSS1500		11:2951655-2952296	Promoter_Associated
cg04400972	-1.12411	0.977034	5.76971	8.35077	3.46604e-08	5.23709e-05	TRIM45;TRIM45	NM_025188;NM_001145635	TSS1500;TSS1500	1:117465578-117466781	1:117663907-117665512	Promoter_Associated
cg17280346	-0.190265	0.5792	5.76419	8.32568	3.56292e-08	5.36085e-05	ZIC1	NM_003412	TSS1500	3:148609328-148609454			TRUE
cg27392792	-2.52614	0.774252	5.76272	8.31899	3.58919e-08	5.37777e-05	PTPRN2;PTPRN2;PTPRN2	NM_130843;NM_130842;NM_002847	TSS1500;TSS1500;TSS1500	7:158072055-158074219	7:158379935-158381567	Unclassified
cg18738190	0.161629	-0.633017	-5.75968	8.30517	3.64408e-08	5.4337e-05	CHST3	NM_004273	5'UTR					TRUE
cg23230929	-0.414813	-0.371807	-5.75795	8.29735	3.6755e-08	5.4337e-05				2:87664612-87664679
cg06931612	0.311579	-0.209166	-5.75787	8.29698	3.67701e-08	5.4337e-05				1:846386-846879	1:856041-856983	Unclassified
cg04999352	-1.45276	-0.537219	-5.75732	8.29446	3.68721e-08	5.4337e-05	RARRES3	NM_004585	Body		11:63304126-63304934	Promoter_Associated	TRUE	TRUE
cg08190844	1.14822	-0.473602	-5.75571	8.28715	3.71693e-08	5.45506e-05	TBC1D24	NM_020705	5'UTR	16:2463707-2466301
cg24217948	1.04512	-0.526182	-5.75416	8.2801	3.74582e-08	5.47501e-05	SETBP1;SETBP1	NM_001130110;NM_015559	5'UTR;5'UTR					TRUE	RDMR
cg16008966	0.775521	-0.489104	-5.74991	8.26083	3.82594e-08	5.56939e-05								TRUE
cg01441777	-1.08135	-0.484535	-5.74503	8.23869	3.92013e-08	5.6834e-05	CSNK1E;CSNK1E	NM_001894;NM_152221	TSS1500;TSS1500					TRUE
cg22736354	-1.2923	0.529915	5.74222	8.22595	3.97538e-08	5.74026e-05	NHLRC1	NM_198586	1stExon	6:18230230-18231229	6:18122473-18123542	Promoter_Associated	TRUE	TRUE			TRUE
cg25124276	-1.14957	0.683153	5.73895	8.2111	4.04076e-08	5.81123e-05	LOC100128811;GPR158	NR_027333;NM_020752	Body;TSS1500	10:25503433-25505645				TRUE
cg18186343	-0.999432	-0.640316	-5.73578	8.19673	4.10505e-08	5.88007e-05	MIR770;MEG3;MEG3;MEG3	NR_030528;NR_003531;NR_003530;NR_002766	TSS1500;Body;Body;Body		14:101317248-101319039	Unclassified	TRUE
cg20731257	1.80885	-0.514004	-5.73268	8.18273	4.16867e-08	5.94741e-05				2:87664612-87664679
cg22156842	-1.13697	-0.569845	-5.71849	8.11848	4.47357e-08	6.34051e-05	TMEM22;TMEM22;TMEM22	NM_025246;NM_001097599;NM_001097600	TSS1500;TSS1500;TSS1500		3:136537121-136537207	Unclassified_Cell_type_specific	TRUE
cg13665684	1.23677	-0.463061	-5.71753	8.11413	4.49497e-08	6.34051e-05	FAM188B	NM_032222	Body		7:30839769-30841218	Unclassified	TRUE
cg01620164	0.311297	-0.698955	-5.71696	8.11159	4.50754e-08	6.34051e-05	FIGN	NM_018086	Body
cg04600297	1.08578	-0.526767	-5.71609	8.10766	4.52705e-08	6.34051e-05							TRUE		RDMR
cg19098932	0.485689	-0.345858	-5.7152	8.10361	4.54721e-08	6.34051e-05	PEX10;PEX10	NM_002617;NM_153818	TSS1500;TSS1500		1:2344997-2348677	Promoter_Associated
cg13210467	-0.536346	0.62686	5.71506	8.10297	4.55043e-08	6.34051e-05	STAG3;GPC2	NM_012447;NM_152742	TSS200;TSS1500	7:99612670-99613854	7:99774737-99775599	Promoter_Associated				high-CpG:99613314-99613542
cg22273555	-0.773861	-0.371693	-5.71352	8.09604	4.58522e-08	6.36422e-05					6:33128418-33130669	Unclassified		TRUE
cg05586607	1.75383	-0.665813	-5.71065	8.08306	4.65109e-08	6.43071e-05									CDMR
cg26685941	-0.819354	-0.475338	-5.70654	8.0645	4.74687e-08	6.5379e-05	ABCC4;ABCC4	NM_001105515;NM_005845	Body;Body	13:94750898-94750939
cg16604233	0.233843	-0.544754	-5.70217	8.04479	4.85083e-08	6.65549e-05					6:33128418-33130669	Unclassified
cg22222281	-0.156252	-0.575006	-5.69392	8.00755	5.05343e-08	6.90699e-05	CD9	NM_001769	TSS1500	12:6178980-6180653	12:6308755-6308802	Unclassified_Cell_type_specific	TRUE	TRUE
cg10676084	-2.20472	0.565441	5.68916	7.98611	5.17385e-08	7.0447e-05	GABRB3;GABRB3	NM_000814;NM_021912	Body;Body	15:24567857-24570048			TRUE
cg22894896	0.763122	0.458223	5.68346	7.9604	5.32208e-08	7.21908e-05	MIR193A	NR_029710	TSS200	17:26909942-26911490
cg19281363	-3.11113	0.444905	5.67823	7.93689	5.4614e-08	7.3801e-05	C13orf15	NM_014059	TSS1500	13:40928930-40930778			TRUE		DMR
cg19560758	-2.05205	0.563639	5.67317	7.9141	5.59988e-08	7.53879e-05	ERRFI1	NM_018948	TSS1500	1:8008338-8009642	1:8085265-8086869	Unclassified
cg26890189	-1.73723	0.869104	5.67099	7.90429	5.66061e-08	7.56926e-05	SLC8A2	NM_015063	Body	19:52642207-52643396	19:47950563-47951394	Unclassified	TRUE
cg16960758	0.736607	-0.502425	-5.67084	7.90362	5.66479e-08	7.56926e-05	NOSTRIN;NOSTRIN;NOSTRIN;NOSTRIN	NM_001171631;NM_052946;NM_001171632;NM_001039724	5'UTR;TSS200;TSS200;TSS200					TRUE
cg02383785	-2.19654	0.442546	5.66704	7.88655	5.77203e-08	7.67922e-05					7:127808490-127809067	Unclassified_Cell_type_specific	TRUE
cg27139956	-2.33499	-0.458401	-5.66641	7.88373	5.78997e-08	7.67922e-05	RASSF4	NM_032023	Body	10:44790113-44790319	10:45469965-45471264	Unclassified	TRUE
cg09559780	-2.13779	-0.562752	-5.66379	7.87194	5.86547e-08	7.75064e-05				16:49284651-49285074	16:50727152-50728045	Unclassified_Cell_type_specific	TRUE
cg15448975	-0.729967	0.375915	5.66301	7.86845	5.88798e-08	7.75178e-05	CRMP1	NM_001014809	TSS200	4:5944233-5946017					DMR
cg08822075	-0.699614	-0.381239	-5.65971	7.85361	5.98482e-08	7.85042e-05	NFE2L3	NM_004289	Body				TRUE	TRUE	RDMR
cg06829788	1.54839	-0.602438	-5.65447	7.83008	6.14157e-08	8.02663e-05	TRIM11	NM_145214	3'UTR		1:228581024-228581673	Unclassified_Cell_type_specific	TRUE	TRUE
cg22402467	1.09313	-0.317114	-5.64888	7.80502	6.3131e-08	8.21347e-05	C1S;C1S;C1S;C1S	NM_001734;NM_201442;NM_201442;NM_001734	1stExon;1stExon;5'UTR;5'UTR				TRUE	TRUE		low-CpG:7038265-7038335
cg11084334	0.845158	0.455431	5.64833	7.80253	6.3304e-08	8.21347e-05	LHFPL4	NM_198560	Body	3:9568995-9569468	3:9594261-9594576	Unclassified_Cell_type_specific
cg03172991	0.014495	-0.181124	-5.64292	7.77828	6.50139e-08	8.40487e-05	NFIX	NM_002501	TSS1500		19:13105722-13107411	Promoter_Associated_Cell_type_specific
cg00232500	1.43103	-0.328975	-5.64021	7.76615	6.58866e-08	8.47224e-05	FREM1	NM_144966	TSS1500
cg10978034	1.58178	-0.477357	-5.63983	7.76447	6.60082e-08	8.47224e-05					6:33128418-33130669	Unclassified		TRUE
cg12534424	-0.940415	0.362348	5.63777	7.75524	6.66813e-08	8.52807e-05	PRRT4	NM_001114726	Body	7:127778181-127779852	7:127991314-127992993	Unclassified_Cell_type_specific	TRUE	TRUE
cg00019759	-1.15299	0.373537	5.63584	7.7466	6.73176e-08	8.5788e-05				1:210754223-210755260			TRUE	TRUE
cg05358723	0.888774	0.434118	5.63179	7.72846	6.86732e-08	8.72052e-05	LRRC24;LRRC14	NM_001024678;NM_014665	Body;3'UTR	8:145720626-145721218
cg06131936	1.14509	-0.271485	-5.63092	7.72456	6.89679e-08	8.727e-05	OSBPL5;OSBPL5;OSBPL5	NM_001144063;NM_020896;NM_145638	TSS1500;TSS1500;TSS1500
cg03289906	1.04026	-0.595448	-5.62487	7.69749	7.10512e-08	8.95895e-05	PPP1R9A;PPP1R9A;PPP1R9A;PPP1R9A;PPP1R9A	NM_001166161;NM_001166160;NM_001166163;NM_001166162;NM_017650	TSS1500;5'UTR;TSS1500;TSS1500;5'UTR
cg01528542	0.843762	-0.409355	-5.62341	7.69095	7.15641e-08	8.99196e-05
cg00463859	0.938694	-0.378939	-5.6195	7.67351	7.29492e-08	9.13395e-05	TCEA3	NM_003196	Body					TRUE
cg00327072	3.57636	0.686896	5.61755	7.66476	7.36543e-08	9.19011e-05	NEURL1B	NM_001142651	Body	5:172042784-172044071	5:172110118-172111737	Unclassified_Cell_type_specific
cg21186299	-3.97702	0.987087	5.60446	7.60633	7.85401e-08	9.76569e-05	VGF;VGF	NM_003378;NM_003378	1stExon;5'UTR	7:100594926-100596772	7:100808711-100809141	Unclassified
cg25410668	0.797405	0.64696	5.60265	7.59828	7.92387e-08	9.81847e-05	RPA2	NM_002946	TSS1500	1:28113187-28114165	1:28240552-28241702	NonGene_Associated
cg14391586	-0.513019	-0.650755	-5.60158	7.59351	7.96554e-08	9.83606e-05	SOX18	NM_018419	TSS1500	20:62149869-62151741	20:62679774-62681645	Unclassified_Cell_type_specific
cg05828690	-2.11608	0.686359	5.59994	7.58617	8.03004e-08	9.84684e-05	LRRC24;MGC70857	NM_001024678;NM_001001795	TSS200;3'UTR	8:145722789-145725499	8:145752054-145753019	Unclassified_Cell_type_specific	TRUE
cg21280392	-0.0734128	-0.465073	-5.59938	7.58366	8.05221e-08	9.84684e-05	PHOSPHO1;PHOSPHO1	NM_001143804;NM_178500	5'UTR;5'UTR		17:47303909-47305567	Unclassified
cg23534245	0.938065	-0.591787	-5.59926	7.58315	8.05675e-08	9.84684e-05	BMP2	NM_001200	Body						CDMR
cg06161600	1.25387	-0.518563	-5.59774	7.57636	8.11707e-08	9.88681e-05	BAIAP3	NM_003933	Body	16:1333527-1334206
cg08558886	1.77644	-0.541619	-5.59432	7.56111	8.25435e-08	0.00010013								TRUE
cg20116935	0.336462	-0.286987	-5.59377	7.55866	8.27661e-08	0.00010013	SEMA3B;SEMA3B	NM_004636;NM_001005914	TSS1500;TSS1500					TRUE
cg20045320	0.972729	-0.497655	-5.59118	7.54714	8.38207e-08	0.000101065				11:309358-309687
cg00277397	1.48795	-0.559316	-5.58938	7.53914	8.45618e-08	0.000101616	CALN1;CALN1	NM_001017440;NM_031468	5'UTR;Body						RDMR
cg05289022	0.984552	-0.476546	-5.58672	7.52727	8.56721e-08	0.000102606	TMEM131	NM_015348	Body	2:97744147-97744414	2:98377570-98378141	Gene_Associated
cg23606718	-1.59321	0.663894	5.5842	7.51608	8.67331e-08	0.000103473	FAM123C;FAM123C;FAM123C;FAM123C;FAM123C;FAM123C	NM_152698;NM_001105194;NM_001105195;NM_001105194;NM_001105193;NM_001105195	5'UTR;5'UTR;1stExon;1stExon;5'UTR;5'UTR	2:131229834-131230653	2:131513688-131513993	Unclassified_Cell_type_specific	TRUE		DMR
cg15356553	1.64055	-0.366711	-5.58364	7.51356	8.6974e-08	0.000103473	MUC2	NM_002457	Body	11:1072581-1073388
cg27057509	-0.545624	-0.606658	-5.58153	7.50419	8.78739e-08	0.000104197	VARS2;VARS2;VARS2	NM_020442;NM_001167733;NM_001167734	Body;Body;Body
cg26784201	0.0679894	-0.351645	-5.57378	7.46974	9.12671e-08	0.000107617	MYOZ3;MYOZ3	NM_133371;NM_001122853	Body;Body		5:150050499-150052271	Promoter_Associated
cg04190813	2.00313	0.547026	5.57358	7.46882	9.1359e-08	0.000107617	YBX2	NM_015982	TSS1500	17:7139810-7140017	17:7199095-7200301	Unclassified
cg13835114	-0.871474	-0.43874	-5.57093	7.45706	9.25484e-08	0.000108661	ASS1;ASS1	NM_054012;NM_000050	5'UTR;5'UTR					TRUE
cg04604946	-0.657185	-0.335512	-5.55738	7.39692	9.88758e-08	0.00011568	LRRC23;ENO2;LRRC23;LRRC23	NM_201650;NM_001975;NM_001135217;NM_006992	3'UTR;TSS1500;3'UTR;3'UTR	12:6893563-6894581	12:7023192-7024412	Promoter_Associated			CDMR
cg01243823	-0.888027	-0.441536	-5.55677	7.39419	9.91724e-08	0.00011568	NOD2	NM_022162	Body						DMR
cg25478614	-0.43464	0.636258	5.55069	7.36728	1.02152e-07	0.000118768	SST	NM_001048	Body	3:188870501-188870889				TRUE	RDMR
cg03735592	1.09115	-0.527064	-5.5476	7.35354	1.03706e-07	0.000120185	NHSL1;NHSL1	NM_001144060;NM_020464	TSS1500;Body					TRUE
cg23026864	-1.29176	0.639854	5.53351	7.29121	1.11065e-07	0.000128298	PCDHA7;PCDHA12;PCDHA6;PCDHAC1;PCDHA10;PCDHA4;PCDHA11;PCDHA8;PCDHA6;PCDHA1;PCDHA2;PCDHA1;PCDHA9;PCDHA13;PCDHA5;PCDHA3;PCDHAC1;PCDHA10	NM_018910;NM_018903;NM_018909;NM_031882;NM_018901;NM_018907;NM_018902;NM_018911;NM_031849;NM_031411;NM_018905;NM_018900;NM_031857;NM_018904;NM_018908;NM_018906;NM_018898;NM_031860	Body;Body;Body;TSS200;Body;Body;Body;Body;Body;Body;Body;Body;Body;Body;Body;Body;TSS200;Body	5:140285667-140287664			TRUE
cg06166932	-2.45144	-0.508988	-5.53055	7.27811	1.12677e-07	0.000129742				8:143527648-143531898					DMR
cg13640414	-0.358833	-0.586874	-5.52182	7.23956	1.17558e-07	0.000134506	AKAP8L	NM_014371	TSS1500						RDMR
cg23320649	-0.0459902	-0.255805	-5.52181	7.23949	1.17566e-07	0.000134506	C3orf18	NM_016210	5'UTR		3:50604388-50605857	Unclassified
cg14977938	1.43216	-0.538013	-5.52006	7.23178	1.18567e-07	0.000135219	ZFYVE21	NM_024071	Body	14:103260376-103260683	14:104190262-104191015	Unclassified_Cell_type_specific	TRUE	TRUE
cg06601581	0.842537	-0.353369	-5.51668	7.21686	1.20529e-07	0.000137021								TRUE
cg10597359	0.069332	-0.378434	-5.51557	7.21195	1.21182e-07	0.000137309	MPRIP;MPRIP	NM_015134;NM_201274	Body;Body		17:16946624-16947662	Promoter_Associated_Cell_type_specific			RDMR
cg19873536	1.56016	-0.484064	-5.51495	7.2092	1.2155e-07	0.000137309								TRUE
cg17453456	-0.348688	-0.604937	-5.50794	7.17831	1.25751e-07	0.000141608	LMNA;LMNA;LMNA	NM_005572;NM_170707;NM_170708	Body;Body;Body		1:156094516-156094572	Unclassified_Cell_type_specific
cg02891686	0.734625	0.393194	5.50423	7.16195	1.28034e-07	0.000143727	SOD3	NM_003102	Body	4:24410208-24411462
cg26153045	-0.277584	-0.365306	-5.50279	7.15562	1.28929e-07	0.000144279	ELN;ELN;ELN;ELN;ELN	NM_001081752;NM_000501;NM_001081754;NM_001081753;NM_001081755	TSS1500;TSS1500;TSS1500;TSS1500;TSS1500		7:73440546-73441875	Promoter_Associated
cg13206063	1.01131	-0.283927	-5.50036	7.14492	1.30455e-07	0.000145533	MICAL1;MICAL1	NM_022765;NM_001159291	TSS1500;TSS1500	6:109882764-109884556
cg11573518	0.110539	-0.45446	-5.49922	7.1399	1.31178e-07	0.000145885	CLIP2;CLIP2	NM_032421;NM_003388	5'UTR;5'UTR				TRUE	TRUE
cg19497517	0.497027	-0.420764	-5.49251	7.11034	1.35514e-07	0.00015024	PLEC1;PLEC1;PLEC1	NM_000445;NM_201378;NM_201379	Body;Body;TSS200	8:145099465-145100338
cg20153322	0.286885	-0.254754	-5.49185	7.10744	1.35946e-07	0.000150254	PXN;PXN	NM_001080855;NM_002859	TSS1500;TSS1500		12:120702413-120704727	Promoter_Associated
cg15903032	-0.229009	-0.387785	-5.49008	7.09965	1.37116e-07	0.000151081				10:101286334-101287693	10:101297571-101297739	Unclassified_Cell_type_specific	TRUE	TRUE	CDMR
cg03132729	-0.13339	-0.283989	-5.48116	7.06044	1.43161e-07	0.000157257	RAP1GAP;RAP1GAP;RAP1GAP	NM_001145658;NM_002885;NM_001145657	Body;5'UTR;5'UTR
cg09692396	-0.175692	-0.256797	-5.47929	7.05221	1.44463e-07	0.000158202	LRRC23;ENO2;LRRC23;LRRC23	NM_201650;NM_001975;NM_001135217;NM_006992	3'UTR;TSS1500;3'UTR;3'UTR	12:6893563-6894581	12:7023192-7024412	Promoter_Associated			CDMR
cg07606234	0.696307	-0.510631	-5.47617	7.03854	1.46653e-07	0.000159769	NRL	NM_006177	Body					TRUE
cg04993130	-0.466775	-0.334965	-5.47598	7.03772	1.46786e-07	0.000159769	EPS8L2	NM_022772	Body	11:715616-716796	11:725543-727043	Unclassified		TRUE
cg07521929	0.978786	-0.47656	-5.46236	6.97794	1.56765e-07	0.000170114	SLC4A9	NM_031467	Body		5:139742223-139743340	Unclassified
cg02838877	0.12165	-0.34771	-5.45735	6.95599	1.60598e-07	0.000173746	MBNL2;MBNL2	NM_144778;NM_207304	TSS1500;TSS1500
cg23484392	0.986003	-0.510111	-5.45575	6.949	1.61837e-07	0.00017456	CCDC102B;CCDC102B;CCDC102B	NM_001093729;NM_024781;NM_024781	5'UTR;1stExon;5'UTR
cg05261851	0.386419	-0.24697	-5.45334	6.93843	1.63731e-07	0.000176072	SLC12A4;SLC12A4;SLC12A4;SLC12A4	NM_001145961;NM_001145962;NM_005072;NM_001145964	Body;Body;Body;TSS1500					TRUE	RDMR
cg18618815	-0.352661	-0.469893	-5.44665	6.90915	1.69092e-07	0.000181293	COL1A1	NM_000088	Body		17:48274372-48276037	Unclassified			RDMR
cg02513379	-0.654195	-0.525429	-5.43892	6.87534	1.75502e-07	0.000187604	IL21R;IL21R	NM_181079;NM_181078	TSS200;5'UTR
cg25129541	-0.769683	-0.38629	-5.43616	6.8633	1.77844e-07	0.000189541					12:53273117-53274268	Unclassified		TRUE
cg11138679	-2.48217	0.119789	5.42864	6.83048	1.84385e-07	0.000195929	RABGGTA;RABGGTA;RABGGTA	NM_004581;NM_004581;NM_182836	1stExon;5'UTR;5'UTR	14:23810238-23810769	14:24739839-24741475	Promoter_Associated		TRUE		high-CpG:23810183-23810646
cg06619077	0.0722392	-0.273476	-5.42795	6.82746	1.85e-07	0.000196001	PDZK1IP1	NM_005764	TSS1500				TRUE
cg17885226	-1.58829	0.662631	5.42269	6.80453	1.89728e-07	0.000200418				6:105494945-105496203	6:105388630-105389286	Unclassified_Cell_type_specific
cg08993878	0.361616	-0.554591	-5.42008	6.79313	1.92122e-07	0.00020235
cg01101873	-0.509935	-0.73498	-5.41294	6.76201	1.98819e-07	0.000208789	PRDM16;PRDM16	NM_022114;NM_199454	Body;Body	1:3259175-3259339			TRUE	TRUE
cg08515264	1.72102	-0.36472	-5.41004	6.74939	2.016e-07	0.000211091	ALDH1L1	NM_012190	Body
cg01444397	-2.50554	0.636164	5.4077	6.73919	2.03876e-07	0.000212851	PER3	NM_016831	TSS1500	1:7766048-7767804	1:7843294-7845626	Unclassified
cg00484358	-0.954247	0.259985	5.40281	6.71793	2.08704e-07	0.000217258	ALX3	NM_006492	Body	1:110411789-110412653				TRUE	DMR
cg02716826	-0.454358	-0.274641	-5.40126	6.71121	2.10254e-07	0.000218238	SUGT1P1;AQP3	NR_003667;NM_004925	Body;Body					TRUE
cg05315334	-0.70843	-0.588719	-5.39631	6.68966	2.15301e-07	0.000222831	MCF2L;MCF2L	NM_001112732;NM_024979	Body;Body	13:112704011-112704370	13:113655476-113656897	Unclassified_Cell_type_specific	TRUE	TRUE
cg20988565	0.216275	-0.430946	-5.39441	6.68141	2.17266e-07	0.000224216	ZFPM2	NM_012082	Body
cg14553881	-0.263613	-0.664603	-5.39219	6.67176	2.19586e-07	0.000225783				17:76976181-76976338				TRUE
cg00533891	0.676087	-0.396093	-5.39175	6.66986	2.20045e-07	0.000225783	ZMIZ1	NM_020338	5'UTR				TRUE	TRUE
cg10475433	-3.50929	0.181979	5.38663	6.64764	2.25495e-07	0.000230714	FTSJD1;FTSJD1	NM_018348;NM_001099642	TSS200;TSS1500		16:71322192-71323925	Promoter_Associated
cg25400422	1.13336	-0.320611	-5.38408	6.63658	2.28257e-07	0.000232874	GPS1;RFNG;GPS1	NM_004127;NM_002917;NM_212492	TSS1500;Body;TSS1500	17:77601804-77604069	17:80008836-80010379	Promoter_Associated
cg08179817	-0.194336	-0.514592	-5.37989	6.61838	2.32878e-07	0.000236914							TRUE	TRUE
cg10137837	-0.720873	0.320337	5.37876	6.61348	2.34139e-07	0.000237521	BCL6B	NM_181844	5'UTR	17:6866000-6868289	17:6926659-6927484	Unclassified
cg15618978	-0.198267	0.658312	5.37124	6.58091	2.42687e-07	0.000245498	TRIM59	NM_173084	TSS1500	3:161649892-161650878	3:160166409-160168278	Promoter_Associated
cg06661266	0.660669	-0.562304	-5.36978	6.57458	2.44383e-07	0.000246517					3:134026432-134027732	Unclassified		TRUE
cg27320127	-1.85304	0.438492	5.369	6.57117	2.45302e-07	0.000246749	KCNK12	NM_022055	TSS1500	2:47650356-47652773	2:47798328-47798424	Unclassified_Cell_type_specific			DMR
cg16348158	-0.994696	-0.461907	-5.36471	6.5526	2.5037e-07	0.000250513	PRDM16;PRDM16	NM_022114;NM_199454	Body;Body	1:3026721-3027168
cg26229990	-1.19958	-0.580754	-5.36464	6.55234	2.50443e-07	0.000250513	ADCY4	NM_139247	Body	14:23870848-23871215	14:24800953-24802446	Promoter_Associated			CDMR
cg23736055	-1.72951	-0.750767	-5.36384	6.54887	2.51402e-07	0.000250771	C6orf145	NM_183373	Body	6:3688224-3688561	6:3741631-3743739	Unclassified		TRUE
cg01592801	-0.522183	0.181487	5.36151	6.53876	2.54217e-07	0.000252875	KCNS2	NM_020697	TSS1500	8:99507702-99509132				TRUE
cg03584351	1.04301	-0.586078	-5.35224	6.4987	2.65681e-07	0.000263205				7:1150676-1150818
cg12597389	-1.52965	0.621169	5.35193	6.49737	2.66072e-07	0.000263205	NXPH1	NM_152745	Body	7:8448757-8449535
cg02747254	0.203245	-0.337972	-5.35123	6.49434	2.66959e-07	0.000263355	KCTD13	NM_178863	TSS1500		16:29936528-29938459	Promoter_Associated
cg18804206	-1.08625	-0.301801	-5.34953	6.48697	2.69136e-07	0.000264763	FLII	NM_002018	TSS1500	17:18102324-18103041	17:18162294-18162373	Promoter_Associated
cg00326131	2.55494	-0.196019	-5.34896	6.48451	2.69864e-07	0.000264763	RTKN;RTKN;RTKN	NM_001015055;NM_033046;NM_001015056	Body;TSS1500;TSS1500	2:74521141-74522952	2:74667057-74668479	Unclassified			RDMR
cg01671681	1.02254	-0.43004	-5.34607	6.47204	2.73598e-07	0.000267693	PLCH1	NM_014996	5'UTR					TRUE
cg17916490	-2.33007	0.639445	5.33405	6.42017	2.89682e-07	0.000282657	NTSR2	NM_012344	1stExon	2:11726976-11727970			TRUE	TRUE	DMR	high-CpG:11727533-11727773
cg22079043	-0.479329	-0.552034	-5.33292	6.41531	2.91237e-07	0.000283402	CTSD;HCCA2	NM_001909;NM_053005	TSS1500;TSS200	11:1741393-1742327
cg21709871	0.676318	0.490995	5.33089	6.40656	2.94057e-07	0.000285371	NRBP2	NM_178564	5'UTR	8:144994735-144996088	8:144921908-144923840	Unclassified
cg04193160	-0.138545	0.34284	5.32964	6.40119	2.958e-07	0.000285884	OBSCN;OBSCN	NM_052843;NM_001098623	Body;Body	1:226466095-226467390
cg19261426	0.440961	-0.36935	-5.32937	6.40002	2.96182e-07	0.000285884	OBSCN	NM_001098623	Body	1:226627041-226627249
cg17333042	-0.4369	-0.301647	-5.32838	6.39576	2.97576e-07	0.000286457	KAZALD1	NM_030929	5'UTR					TRUE	CDMR
cg26935102	0.546088	-0.465386	-5.32655	6.38786	3.00178e-07	0.000288187	POLR3GL;ANKRD34A	NM_032305;NM_001039888	TSS1500;5'UTR		1:145469934-145471032	Promoter_Associated
cg02991727	1.25868	-0.482604	-5.32119	6.36481	3.07896e-07	0.000294806								TRUE
cg10070101	0.625107	-0.720423	-5.3174	6.3485	3.13479e-07	0.000299352				17:76577470-76578032	17:78962657-78963455	Unclassified_Cell_type_specific
cg03391684	-2.3988	0.400379	5.31604	6.34263	3.15511e-07	0.000300491	KIAA1026;KIAA1026	NM_015209;NM_201628	1stExon;1stExon	1:14797255-14798642					DMR
cg19099050	-2.07791	0.476274	5.3124	6.32701	3.20987e-07	0.000304895	LHFPL4	NM_198560	5'UTR	3:9568995-9569468	3:9594261-9594576	Unclassified_Cell_type_specific				high-CpG:9569371-9569402
cg08570034	0.0570905	-0.784065	-5.30952	6.3146	3.25406e-07	0.000308275	CPLX2	NM_006650	5'UTR
cg18064714	-1.48307	0.349671	5.30535	6.29671	3.31882e-07	0.000313267	SP8;SP8	NM_198956;NM_182700	Body;Body	7:20789727-20792187	7:20824258-20824577	Unclassified_Cell_type_specific
cg09857324	1.76391	-0.402266	-5.30501	6.29522	3.32425e-07	0.000313267	TELO2	NM_016111	Body	16:1485089-1485174
cg20267101	0.315573	-0.365767	-5.30215	6.28296	3.36949e-07	0.000316697	BOC;WDR52	NM_033254;NM_001164496	3'UTR;3'UTR				TRUE
cg01022345	0.803549	-0.359236	-5.29737	6.26246	3.44644e-07	0.000323066	MIR770;MEG3;MEG3;MEG3	NR_030528;NR_003531;NR_003530;NR_002766	TSS1500;Body;Body;Body		14:101317248-101319039	Unclassified	TRUE
cg01836137	-0.250006	-0.234564	-5.29683	6.26013	3.4553e-07	0.000323066	INF2;INF2;INF2	NM_022489;NM_032714;NM_001031714	5'UTR;5'UTR;5'UTR	14:104238323-104239146				TRUE
cg18145105	0.373219	0.393758	5.29487	6.25174	3.48738e-07	0.000324412	NEURL3	NR_026875	Body	2:96529936-96530362
cg24843346	-0.0139231	-0.285504	-5.29485	6.25163	3.48782e-07	0.000324412
cg15084543	0.109802	0.775614	5.29055	6.23321	3.5593e-07	0.000330059	ELTD1;ELTD1	NM_022159;NM_022159	5'UTR;1stExon	1:79244870-79245072				TRUE
cg05613063	0.618721	0.226552	5.2901	6.23126	3.56696e-07	0.000330059	FOXD4L1	NM_012184	TSS1500	2:113972850-113973053
cg12919119	-1.02018	-0.252512	-5.28643	6.21555	3.62924e-07	0.000334957	CTDSPL;CTDSPL	NM_005808;NM_001008392	Body;Body						RDMR
cg15393702	0.132129	-0.509525	-5.28466	6.20797	3.65971e-07	0.000336838	ANKRD29	NM_173505	TSS1500		18:21241676-21243539	Unclassified	TRUE		DMR
cg04140663	0.51669	0.726247	5.28415	6.2058	3.66844e-07	0.000336838	CPEB1	NM_030594	Body	15:81112212-81114551	15:83315862-83317582	Unclassified	TRUE
cg23008153	-0.762279	-0.477909	-5.28002	6.1881	3.74068e-07	0.000342588	RNF180;RNF180	NM_001113561;NM_178532	TSS1500;TSS1500	5:63497013-63498119			TRUE	TRUE	DMR
cg26158959	-2.70064	0.367122	5.27948	6.1858	3.7502e-07	0.000342588	SYT14;SYT14;SYT14;SYT14;SYT14;SYT14	NM_001146261;NR_027458;NR_027459;NM_001146264;NM_153262;NM_001146262	TSS1500;TSS1500;TSS1500;TSS1500;TSS1500;TSS1500		1:210110983-210111308	Unclassified_Cell_type_specific
cg08277369	0.351327	-0.656753	-5.27328	6.15926	3.86147e-07	0.000351856	KIAA1609	NM_020947	TSS1500	16:83096386-83096616	16:84537881-84539086	Promoter_Associated
cg26697882	-2.54901	-0.49231	-5.26516	6.12459	4.01185e-07	0.00036463	C17orf91;C17orf91;C17orf91;C17orf91;MIR22	NR_028505;NR_028503;NR_028504;NR_028502;NR_029494	Body;Body;Body;Body;TSS200		17:1616470-1617872	Unclassified
cg10959999	1.23009	-0.341961	-5.26055	6.10487	4.10001e-07	0.000370809	C3orf36;C3orf36	NM_025041;NM_025041	3'UTR;1stExon		3:133645421-133647187	Promoter_Associated
cg09642020	-0.0659513	-0.231222	-5.26052	6.10475	4.10054e-07	0.000370809	C9orf163	NM_152571	1stExon	9:138497929-138499154	9:139378881-139379247	Promoter_Associated
cg26210267	-1.49825	-0.314858	-5.25755	6.09207	4.15824e-07	0.000375079	ATP5I	NM_007100	TSS1500
cg00432049	0.178861	-0.519495	-5.25626	6.08659	4.18343e-07	0.000376377	ULBP3	NM_024518	TSS1500
cg20294304	-1.96881	0.641256	5.25557	6.08365	4.19702e-07	0.000376377	HMGA1;HMGA1;HMGA1;HMGA1;HMGA1	NM_145899;NM_145902;NM_145901;NM_145903;NM_002131	TSS1500;TSS1500;TSS1500;TSS1500;TSS1500	6:34310546-34311979
cg24195878	1.36817	-0.425436	-5.25521	6.08211	4.20415e-07	0.000376377	MAST3	NM_015016	Body				TRUE
cg17214023	-0.270878	-0.294126	-5.25299	6.07264	4.24827e-07	0.000379378					2:10175803-10177018	Unclassified	TRUE	TRUE
cg14428590	0.0367312	-0.544689	-5.25127	6.06531	4.28274e-07	0.000381471	FSIP1	NM_152597	TSS1500
cg06885782	0.127035	-0.274378	-5.25076	6.06313	4.29301e-07	0.000381471	KCNQ4;KCNQ4	NM_172163;NM_004700	TSS1500;TSS1500
cg13974192	-1.86648	0.564292	5.2495	6.05774	4.31858e-07	0.000382793				13:52672287-52674531			TRUE	TRUE	DMR
cg24868150	0.043592	-0.275562	-5.24775	6.05031	4.35408e-07	0.000384987					2:20861209-20861820	Unclassified
cg01127300	0.406412	-0.530612	-5.24075	6.02049	4.49962e-07	0.000396875					22:38614742-38614883	Unclassified_Cell_type_specific	TRUE	TRUE
cg19945840	-0.127113	0.261499	5.23975	6.01622	4.52085e-07	0.000397768	SDF4;SDF4;B3GALT6	NM_016547;NM_016176;NM_080605	TSS1500;TSS1500;1stExon	1:1156434-1158834							TRUE
cg14499385	-1.6514	-0.456912	-5.23476	5.99499	4.62785e-07	0.000405589	SLC40A1	NM_014585	TSS1500					TRUE	RDMR
cg07388493	0.442947	-0.844764	-5.23455	5.9941	4.63239e-07	0.000405589	NDUFS5	NM_004552	TSS1500		1:39491427-39491508	Promoter_Associated_Cell_type_specific					TRUE
cg16054275	0.273323	-0.561049	-5.23402	5.99187	4.64381e-07	0.000405597	F5	NM_000130	TSS1500		1:169555452-169556050	Unclassified_Cell_type_specific
cg08217285	-1.19657	-0.438053	-5.23053	5.97701	4.7205e-07	0.000411292	GIT1;GIT1	NM_014030;NM_001085454	TSS1500;TSS1500		17:27917775-27919250	Unclassified		TRUE
cg04098052	-0.182861	-0.528521	-5.22874	5.9694	4.76027e-07	0.000413751							TRUE	TRUE
cg23314866	-2.08242	-0.521733	-5.22743	5.96385	4.78948e-07	0.000415282	NAPA	NM_003827	Body		19:48015945-48016146	Promoter_Associated_Cell_type_specific		TRUE
cg02500990	0.500329	-0.325002	-5.22327	5.94614	4.8839e-07	0.000422446	CPNE7;CPNE7	NM_153636;NM_014427	TSS1500;TSS1500	16:88168236-88170877
cg26226988	2.45555	-0.320695	-5.22187	5.94022	4.91589e-07	0.000423887	MUC6	NM_005961	TSS1500
cg05713486	1.16403	-0.315247	-5.22151	5.93868	4.92424e-07	0.000423887	TRPM5	NM_014555	Body	11:2398018-2398955	11:2441695-2442516	Unclassified		TRUE
cg07850154	-0.87628	-0.638617	-5.22074	5.93543	4.94191e-07	0.000424388	RNF180;RNF180	NM_001113561;NM_178532	TSS1500;TSS1500				TRUE	TRUE
cg06781608	2.17205	-0.555911	-5.21637	5.91685	5.04416e-07	0.000431116	PTPRN2;PTPRN2;PTPRN2	NM_002847;NM_130842;NM_130843	Body;Body;Body	7:157053695-157053802	7:157360891-157362762	Unclassified_Cell_type_specific
cg19718508	0.683227	-0.301126	-5.21636	5.91682	5.04433e-07	0.000431116	F12	NM_000505	Body		5:176830677-176831932	Promoter_Associated
cg09567725	-0.0698125	-0.310259	-5.21382	5.90607	5.10448e-07	0.000435218				16:83893908-83895039	16:85335999-85337829	Unclassified	TRUE	TRUE
cg24673101	-0.89675	0.250282	5.21308	5.9029	5.12234e-07	0.000435703	CCDC85C	NM_001144995	1stExon	14:99138944-99141655
cg22120095	-0.419261	-0.433052	-5.21198	5.89826	5.14862e-07	0.0004369	CACNA2D2;CACNA2D2	NM_001005505;NM_006030	Body;Body	3:50462908-50463025	3:50487465-50488502	Unclassified_Cell_type_specific
cg02729030	1.28637	-0.399792	-5.2084	5.88307	5.23558e-07	0.00044323	IMMP2L	NM_032549	Body					TRUE
cg03638795	-1.41113	-0.387004	-5.20019	5.84828	5.44032e-07	0.000459476	SIGIRR;SIGIRR	NM_001135053;NM_021805	5'UTR;5'UTR	11:406420-407650
cg26725076	0.00263713	-0.50134	-5.19525	5.8274	5.56701e-07	0.000469069	EP400NL	NR_003290	Body		12:132568199-132570068	Promoter_Associated
cg14556683	-0.326207	0.371978	5.19405	5.8223	5.59842e-07	0.000469533	EPHX3;EPHX3	NM_024794;NM_001142886	1stExon;Body	19:15203635-15204238	19:15341951-15343455	Unclassified_Cell_type_specific			DMR
cg21159778	-1.97675	0.855434	5.19403	5.82225	5.59873e-07	0.000469533	DFNB31;DFNB31	NM_001083885;NM_015404	TSS1500;1stExon	9:116306326-116307866
cg05237436	-0.768309	-0.596469	-5.19222	5.81459	5.64623e-07	0.00047241	SIL1;SIL1	NM_001037633;NM_022464	5'UTR;5'UTR		5:138533001-138534582	Promoter_Associated			RDMR
cg11494841	2.0981	-0.376866	-5.19083	5.80869	5.68304e-07	0.000474381	C17orf62;C17orf62;C17orf62	NM_001100407;NM_001033046;NM_001100408	Body;Body;Body
cg13719901	0.936796	-0.623246	-5.18776	5.79571	5.76499e-07	0.000480103	LRRC2;LRRC2	NM_024750;NM_024512	5'UTR;TSS200				TRUE
cg25607920	-0.245371	-0.518737	-5.18479	5.78317	5.84526e-07	0.000485658	HIVEP3;HIVEP3;HIVEP3;HIVEP3	NM_001127714;NM_024503;NM_024503;NM_001127714	1stExon;1stExon;5'UTR;5'UTR	1:42156952-42156978	1:42383352-42384533	Unclassified_Cell_type_specific		TRUE		low-CpG:42156913-42157182
cg10640845	-0.128071	0.384821	5.18367	5.77845	5.87575e-07	0.000487061	ONECUT3	NM_001080488	Body	19:1726064-1726526			TRUE
cg14601444	1.45845	-0.389886	-5.18023	5.7639	5.9708e-07	0.000493242	DCTN1;DCTN1	NM_004082;NM_001135040	TSS200;TSS200				TRUE	TRUE
cg13278478	1.60337	-0.48286	-5.17997	5.76283	5.97785e-07	0.000493242	PHKG1	NM_006213	TSS1500				TRUE
cg08928145	0.437809	0.461182	5.1785	5.75663	6.0189e-07	0.000495487	TSSK6;TSSK6	NM_032037;NM_032037	3'UTR;1stExon	19:19485812-19488286
cg02206373	2.57511	-0.418115	-5.17611	5.74651	6.08643e-07	0.000499484	STEAP2;STEAP2;STEAP2	NM_001040665;NM_001040666;NM_152999	5'UTR;TSS1500;5'UTR
cg10246448	1.24568	-0.235599	-5.17534	5.74326	6.10826e-07	0.000499484	ATP8B2;ATP8B2	NM_020452;NM_001005855	Body;Body
cg05987787	2.48509	-0.451051	-5.1753	5.74311	6.10929e-07	0.000499484	SYNJ2	NM_003898	Body	6:158368422-158368590	6:158447128-158448536	Promoter_Associated		TRUE
cg12524338	1.6145	-0.688342	-5.17464	5.74031	6.12818e-07	0.000499886				4:183965959-183966972
cg27449864	-3.05491	0.478512	5.17193	5.72888	6.20593e-07	0.000503963	STX1A;STX1A;STX1A;STX1A	NM_001165903;NM_004603;NM_004603;NM_001165903	1stExon;5'UTR;1stExon;5'UTR	7:72771325-72772128	7:73133856-73134107	Promoter_Associated				high-CpG:72771846-72772026
cg07159958	-1.41275	-0.553042	-5.17191	5.72882	6.2063e-07	0.000503963	ATL1;ATL1;ATL1	NM_015915;NM_001127713;NM_181598	TSS200;5'UTR;TSS200
cg26038582	-0.193379	-0.791699	-5.1689	5.71613	6.29377e-07	0.000509909	HIVEP3;HIVEP3;HIVEP3;HIVEP3	NM_001127714;NM_024503;NM_024503;NM_001127714	1stExon;1stExon;5'UTR;5'UTR	1:42156952-42156978	1:42383352-42384533	Unclassified_Cell_type_specific		TRUE		low-CpG:42156913-42157182
cg23480021	0.816123	-0.54326	-5.16714	5.70871	6.34552e-07	0.000512942									CDMR
cg13566436	1.55926	-0.569957	-5.16589	5.70344	6.38249e-07	0.000514768	RUNX3;RUNX3	NM_001031680;NM_004350	Body;Body	1:25113449-25113559	1:25240864-25241072	Gene_Associated_Cell_type_specific	TRUE	TRUE
cg23415995	0.404449	-0.558337	-5.15605	5.66201	6.68095e-07	0.000537629	HSPA4L	NM_014278	Body						RDMR
cg09608765	-1.31235	-0.400412	-5.15393	5.65309	6.74698e-07	0.000541725	LIMD1	NM_014240	TSS200	3:45611059-45611195
cg02287710	0.7621	0.28988	5.15232	5.64629	6.79776e-07	0.000544581	DIO3;MIR1247	NM_001362;NR_031649	TSS200;TSS1500	14:101095743-101098594
cg13978175	0.524019	-0.257506	-5.15099	5.64071	6.83979e-07	0.000545899	IQCE;IQCE	NM_001100390;NM_152558	Body;Body	7:2614713-2614870	7:2648012-2649725	Unclassified
cg04856022	0.153395	-0.386436	-5.15083	5.64006	6.8447e-07	0.000545899	PPT2;PPT2	NM_005155;NM_138717	Body;Body		6:32120376-32123743	Promoter_Associated			RDMR
cg22026450	-1.32904	-0.459754	-5.1428	5.60631	7.10434e-07	0.000565348	LIX1L	NM_153713	TSS1500		1:145476421-145478229	Promoter_Associated
cg06644553	-1.18666	0.418281	5.14041	5.59628	7.18338e-07	0.00057037	LVRN	NM_173800	TSS1500	5:115324955-115327002				TRUE
cg06914505	-0.905313	-0.513642	-5.13718	5.58271	7.29169e-07	0.000577689					15:39463804-39465465	Unclassified_Cell_type_specific	TRUE	TRUE
cg19500607	1.15072	-0.50762	-5.13477	5.57258	7.37366e-07	0.000582893	HTR4;HTR4;HTR4;HTR4;HTR4;HTR4;HTR4	NM_000870;NM_001040172;NM_001040174;NM_001040173;NM_001040169;NM_001040171;NM_199453	TSS1500;TSS1500;TSS1500;TSS1500;TSS1500;TSS1500;TSS1500						RDMR
cg20515136	-1.25151	-0.436188	-5.11953	5.50871	7.91198e-07	0.000623272	IL12A	NM_000882	Body		3:159705044-159708232	Promoter_Associated
cg21918313	1.48704	0.426956	5.11911	5.50696	7.92728e-07	0.000623272	FBXO41	NM_001080410	Body	2:73349446-73350418			TRUE	TRUE		high-CpG:73349711-73349717
cg23837265	-0.771971	-0.493078	-5.11885	5.50589	7.93667e-07	0.000623272	C10orf116;AGAP11	NM_006829;NM_133447	3'UTR;TSS200					TRUE
cg00103778	-1.05799	-0.526653	-5.11421	5.48648	8.10845e-07	0.000635369								TRUE
cg09143801	3.0953	0.37188	5.11046	5.47079	8.25005e-07	0.000645053	SEMA6C	NM_030913	Body	1:149370899-149372627	1:151104951-151105091	Unclassified_Cell_type_specific	TRUE
cg13900817	-0.975482	-0.417823	-5.1093	5.46593	8.2945e-07	0.000647115	NEURL1B	NM_001142651	Body					TRUE
cg03262554	-1.89938	0.440093	5.10874	5.46359	8.31589e-07	0.000647276				9:135463992-135464726	9:136474269-136474939	Unclassified_Cell_type_specific
cg06367459	-2.1011	-0.358194	-5.1083	5.46176	8.33271e-07	0.000647276	RPL28;RPL28;RPL28;RPL28;RPL28	NM_001136136;NM_001136135;NM_000991;NM_001136134;NM_001136137	3'UTR;Body;Body;Body;Body						RDMR
cg24296397	0.287909	0.240704	5.10584	5.45149	8.42766e-07	0.000653235	BSN	NM_003458	Body
cg24667575	2.89925	0.859411	5.10503	5.4481	8.4593e-07	0.000654008	NEURL1B	NM_001142651	Body	5:172029344-172030049
cg16987524	-0.39219	0.58504	5.10465	5.44651	8.47416e-07	0.000654008	FBLN7;FBLN7	NM_153214;NM_001128165	Body;Body	2:112655578-112656223	2:112938965-112940681	Unclassified_Cell_type_specific
cg26313599	1.95609	0.876689	5.10136	5.43277	8.60359e-07	0.000662218	CCKBR	NM_176875	Body	11:6248425-6249225				TRUE
cg09401099	-1.73208	0.771139	5.10101	5.43131	8.61752e-07	0.000662218				3:158016534-158017978			TRUE	TRUE
cg23272544	2.90598	-0.214469	-5.10051	5.42922	8.63742e-07	0.000662326	AIRE	NM_000383	TSS1500				TRUE
cg00685614	2.35948	-0.477156	-5.09896	5.42273	8.69943e-07	0.000665655				16:87646089-87646637	16:89118712-89119741	Unclassified_Cell_type_specific
cg00384539	-2.15175	0.587521	5.09782	5.418	8.74501e-07	0.000667716	PRDM14	NM_024504	TSS200	8:71144880-71147746			TRUE
cg18306747	-1.20765	-0.333425	-5.09681	5.41376	8.78599e-07	0.000669418	STOML1	NM_004809	Body		15:74283978-74284025	Unclassified_Cell_type_specific
cg14577707	0.652131	-0.484782	-5.09603	5.41054	8.81732e-07	0.000670378							TRUE	TRUE
cg25677261	1.20696	-0.502747	-5.09309	5.39825	8.93774e-07	0.000677614	PCSK6;PCSK6;PCSK6;PCSK6;PCSK6;PCSK6;PCSK6;PCSK6	NM_002570;NM_138320;NM_138319;NM_138324;NM_138323;NM_138325;NM_138322;NM_138321	Body;Body;Body;Body;Body;Body;Body;Body	15:99827311-99827418
cg20822990	-0.831154	-0.277936	-5.09278	5.39697	8.95033e-07	0.000677614	ATP13A2;ATP13A2;ATP13A2	NM_022089;NM_001141974;NM_001141973	TSS1500;TSS1500;TSS1500		1:17336920-17338827	Promoter_Associated		TRUE
cg02420617	1.65812	-0.401268	-5.09163	5.39216	8.99796e-07	0.000679783	FIGNL2	NM_001013690	TSS1500		12:52217164-52218897	Unclassified	TRUE
cg23718736	-0.0506594	-0.480784	-5.08941	5.38292	9.09026e-07	0.000683843	L3MBTL4	NM_173464	5'UTR				TRUE
cg13620499	-1.51487	-0.487187	-5.08935	5.38267	9.09271e-07	0.000683843									DMR
cg01324550	0.295717	-0.494947	-5.08889	5.38077	9.11181e-07	0.000683843	LOC404266;LOC404266;LOC404266;LOC404266;HOXB6;LOC404266	NR_033203;NR_033205;NR_033204;NR_033201;NM_018952;NR_033202	Body;Body;Body;Body;5'UTR;Body		17:46676073-46676340	Unclassified_Cell_type_specific
cg03131171	-1.63153	0.506649	5.08851	5.37915	9.12809e-07	0.000683843	MDGA1	NM_153487	Body	6:37724232-37725181			TRUE
cg20752878	0.912562	-0.34588	-5.08703	5.37298	9.19046e-07	0.000687078	ASGR1	NM_001671	Body		17:7080282-7081668	Unclassified
cg02276665	-0.374981	-0.51743	-5.08222	5.35295	9.39598e-07	0.000700319	CTNNA1	NM_001903	TSS1500		5:138088351-138089867	Unclassified
cg04023162	-1.95364	-0.184157	-5.08197	5.35192	9.40668e-07	0.000700319	PHPT1;PHPT1	NM_001135861;NM_014172	Body;Body	9:138857985-138864431
cg10628205	-0.430141	-0.505624	-5.07798	5.3353	9.58081e-07	0.000711803	NFIA;NFIA;NFIA;NFIA	NM_001145511;NM_005595;NM_001134673;NM_001145512	Body;TSS1500;TSS1500;TSS1500
cg17640485	-0.442539	-0.531855	-5.07429	5.31998	9.74424e-07	0.000722445	TNK2;TNK2	NM_001010938;NM_005781	Body;5'UTR				TRUE	TRUE
cg12899747	-0.410259	-0.640806	-5.07192	5.31012	9.85086e-07	0.000728842								TRUE
cg06813554	-1.23309	-0.494327	-5.07137	5.3078	9.87604e-07	0.000729198	ABHD4	NM_022060	TSS1500		14:23066347-23068129	Promoter_Associated
cg00232105	0.232618	-0.352272	-5.06993	5.30185	9.94118e-07	0.000732497					14:100751296-100752955	Promoter_Associated
cg10424974	1.29526	-0.430058	-5.0689	5.29756	9.98837e-07	0.000734463								TRUE
cg17017591	-0.119153	0.388444	5.06831	5.2951	1.00156e-06	0.000734954				6:28665649-28666050
cg04601137	-0.815349	-0.371148	-5.06744	5.29149	1.00555e-06	0.000736374	ADAMTSL5	NM_213604	5'UTR		19:1512049-1512450	Unclassified_Cell_type_specific
cg12053291	1.47514	0.460135	5.06371	5.27598	1.02292e-06	0.000747567	SCARB1;SCARB1	NM_001082959;NM_005505	Body;Body	12:123848272-123848550				TRUE
cg17283453	-0.816977	0.385962	5.06289	5.2726	1.02675e-06	0.000748614	ZNF177	NM_003451	5'UTR	19:9334590-9335040
cg10001186	0.714638	-0.567648	-5.06207	5.26919	1.03061e-06	0.000748614									RDMR
cg03224418	-0.359009	-0.396752	-5.06207	5.26918	1.03062e-06	0.000748614	SAMD10;PRPF6	NM_080621;NM_012469	TSS1500;TSS1500		20:62610540-62612991	Promoter_Associated		TRUE
cg08100903	-3.26044	0.126975	5.06002	5.26068	1.04034e-06	0.000754143				16:11798238-11799231	16:11891588-11891875	Promoter_Associated
cg19234983	0.261653	-0.396865	-5.0567	5.24689	1.0563e-06	0.000764163				1:209754643-209754839	1:211686863-211688059	Unclassified
cg23436584	-0.37884	-0.470767	-5.05434	5.2371	1.06778e-06	0.000770911								TRUE
cg04955914	1.08736	-0.420675	-5.05365	5.23427	1.07112e-06	0.00077177	C2orf24	NM_015680	Body
cg00048759	1.14984	0.252461	5.05321	5.23242	1.07331e-06	0.000771794	STAG3;GPC2	NM_012447;NM_152742	TSS200;TSS1500	7:99612670-99613854	7:99774737-99775599	Promoter_Associated				high-CpG:99613314-99613542
cg19216211	0.35905	-0.234593	-5.05197	5.22729	1.07941e-06	0.000774621	C8orf58	NM_001013842	TSS1500
cg01927825	2.41171	-0.179346	-5.04767	5.20947	1.10086e-06	0.000788437	C1orf86;LOC100128003;C1orf86	NM_001146310;NR_024445;NM_182533	Body;Body;Body	1:2110741-2111949	1:2120661-2121970	Promoter_Associated
cg04794268	-0.509224	-0.324701	-5.0465	5.20462	1.10677e-06	0.000790523	KIFC2;CYHR1;CYHR1;CYHR1;CYHR1	NM_145754;NM_138496;NM_138496;NM_001129888;NM_032687	TSS1500;5'UTR;1stExon;5'UTR;5'UTR	8:145661071-145663313	8:145688876-145690425	Promoter_Associated
cg04543289	-1.84965	0.398205	5.04622	5.20346	1.10819e-06	0.000790523	CACNG3;CACNG3	NM_006539;NM_006539	1stExon;5'UTR	16:24174406-24175256			TRUE			high-CpG:24174975-24175218
cg00419702	-2.13144	0.457263	5.04545	5.20027	1.1121e-06	0.000791733	BAIAP2L2	NM_025045	Body	22:36814625-36815858	22:38485002-38485653	Unclassified_Cell_type_specific	TRUE	TRUE
cg24707573	1.13588	0.56945	5.04325	5.19117	1.12333e-06	0.000798142	SH2B2	NM_020979	Body	7:101748145-101748928				TRUE
cg24632582	-0.210623	-0.215848	-5.04197	5.18586	1.12993e-06	0.000801246								TRUE
cg09125127	0.332503	-0.400075	-5.04043	5.1795	1.1379e-06	0.000805298				7:2515238-2515709	7:2547843-2549053	Promoter_Associated_Cell_type_specific		TRUE
cg16750801	-2.05565	-0.547889	-5.03897	5.17343	1.14556e-06	0.00080912	PTPRE	NM_006504	5'UTR				TRUE
cg18569661	0.654713	-0.333044	-5.0352	5.15786	1.16542e-06	0.000821532	NINJ2	NM_016533	Body		12:678572-680056	Promoter_Associated
cg06636541	0.577448	-0.603838	-5.03415	5.15349	1.17106e-06	0.000823882	BAHCC1	NM_001080519	Body	17:76988852-76989337					DMR
cg13384341	-2.82304	0.115477	5.03311	5.14919	1.17662e-06	0.000826175	ZBTB44	NM_014155	TSS200	11:129689159-129690319	11:130184615-130184980	Promoter_Associated				high-CpG:129689524-129690054
cg26904049	1.56408	-0.489177	-5.02628	5.12097	1.21388e-06	0.000850664	DUSP27	NM_001080426	Body		1:167090716-167091129	Unclassified_Cell_type_specific	TRUE
cg16836311	1.91248	-0.342495	-5.02413	5.11209	1.22584e-06	0.000857369	MAN1C1	NM_020379	1stExon	1:25815101-25817340
cg12848614	-2.38789	-0.567581	-5.01583	5.07787	1.27306e-06	0.000888659				14:69263221-69263735	14:70193167-70194497	Unclassified		TRUE
cg18034299	-0.482278	-0.382852	-5.01098	5.05788	1.30148e-06	0.000906129	ERGIC1	NM_001031711	Body		5:172359248-172360680	Unclassified	TRUE	TRUE
cg07963234	-1.52907	0.471301	5.0107	5.05672	1.30315e-06	0.000906129	CRMP1	NM_001014809	TSS200	4:5944233-5946017					DMR
cg03698343	-0.679811	-0.157241	-5.00923	5.05063	1.31194e-06	0.000909097	ABCA2;C9orf139;ABCA2	NM_001606;NM_207511;NM_212533	Body;TSS200;Body		9:139921780-139922052	Promoter_Associated_Cell_type_specific
cg16664617	1.10417	-0.357089	-5.00913	5.05025	1.31249e-06	0.000909097	SLC27A1	NM_198580	Body		19:17606918-17607577	Unclassified
cg00891995	-0.502987	-0.355531	-5.00779	5.04471	1.32055e-06	0.000912911	SPRR2C	NR_003062	Body
cg06677021	0.690983	0.53242	5.00629	5.03855	1.32956e-06	0.000915714	SERINC5	NM_178276	Body					TRUE
cg04206417	-1.61638	-0.492906	-5.00627	5.03845	1.32972e-06	0.000915714	EMID1	NM_133455	TSS1500	22:27931503-27932285
cg23998240	1.78042	-0.315456	-5.00272	5.02385	1.35132e-06	0.000928809	INF2;INF2;INF2	NM_022489;NM_032714;NM_001031714	5'UTR;5'UTR;5'UTR		14:105166339-105166774	Unclassified_Cell_type_specific		TRUE
cg23762517	-0.431185	-0.495818	-5.0009	5.01633	1.3626e-06	0.000934763	HIVEP3;HIVEP3;HIVEP3;HIVEP3	NM_001127714;NM_024503;NM_024503;NM_001127714	1stExon;1stExon;5'UTR;5'UTR		1:42383352-42384533	Unclassified_Cell_type_specific		TRUE
cg08231710	0.525044	0.368363	4.99852	5.00656	1.37739e-06	0.00094157	MMP23A;MMP23B	NR_002946;NM_006983	TSS1500;TSS1500	1:1555322-1559857				TRUE
cg09143195	-1.0419	-0.364986	-4.99846	5.0063	1.37778e-06	0.00094157	CNTN1;CNTN1	NM_175038;NM_001843	TSS1500;TSS1500				TRUE
cg27386529	-0.462394	-0.564408	-4.99789	5.00396	1.38135e-06	0.000941812	SCAP	NM_012235	TSS1500		3:47516538-47518383	Promoter_Associated
cg23923856	-1.60099	0.338331	4.99756	5.00262	1.38339e-06	0.000941812	WNT2B;WNT2B;WNT2B	NM_004185;NM_024494;NM_024494	Body;1stExon;5'UTR	1:112852159-112853944			TRUE		DMR
cg03020208	-0.258008	0.248433	4.99704	5.00046	1.3867e-06	0.000942271	AQP5	NM_001651	TSS1500	12:48641118-48642397	12:50354561-50356129	Unclassified_Cell_type_specific
cg14010720	-0.915281	-0.264889	-4.99373	4.98687	1.40768e-06	0.000954718	PTK6	NM_005975	TSS200	20:61638877-61639906	20:62168854-62170203	Unclassified		TRUE
cg01286655	-1.90803	0.451283	4.99261	4.98225	1.41488e-06	0.000957788	DKK3;DKK3;DKK3	NM_001018057;NM_013253;NM_015881	TSS1500;TSS200;TSS1500	11:11986335-11987676			TRUE
cg03330058	-1.04614	-0.369456	-4.99116	4.9763	1.42422e-06	0.000962288	ABTB1;ABTB1;ABTB1	NM_172028;NM_032548;NM_172027	Body;5'UTR;Body	3:128873702-128875124							TRUE
cg11705975	0.650368	0.34485	4.98496	4.95086	1.46481e-06	0.000987853	PRLHR	NM_004248	Body	10:120343683-120344861	10:120353827-120354388	Unclassified_Cell_type_specific	TRUE
cg26307359	-2.29018	0.521234	4.98415	4.94751	1.47023e-06	0.000989644	SEZ6;SEZ6	NM_001098635;NM_178860	Body;Body	17:24356395-24357356					DMR
cg20984053	-3.12668	0.536088	4.98302	4.94287	1.47779e-06	0.000992864	MNX1;MNX1	NM_005515;NM_001165255	TSS1500;TSS1500	7:156494215-156497250	7:156803317-156803591	Unclassified		TRUE		high-CpG:156496286-156496374
cg22910295	-0.518812	0.331153	4.98251	4.9408	1.48119e-06	0.000993284	ICAM5	NM_003259	Body	19:10260419-10264937
cg16422492	-0.877419	-0.427864	-4.98063	4.93307	1.49389e-06	0.000999927	TRIM72;PYDC1	NM_001008274;NM_152901	Body;TSS200
cg00876127	0.0187218	-0.44463	-4.97874	4.92532	1.50673e-06	0.00100664	BBS2	NM_031885	TSS1500		16:56553191-56554673	Promoter_Associated
cg17759274	-1.63379	0.832582	4.97633	4.91545	1.52326e-06	0.00101579				19:43952126-43953658	19:39260154-39260974	Unclassified
cg03555227	-1.52033	0.383322	4.97552	4.9121	1.52891e-06	0.00101766	RANBP17	NM_022897	Body	5:170221317-170222299			TRUE
cg07839457	0.365731	-0.613754	-4.96873	4.88431	1.57658e-06	0.00104745	NLRC5	NM_032206	TSS1500		16:57022646-57024641	Promoter_Associated		TRUE
cg15656257	1.91072	-0.296754	-4.96733	4.87856	1.58664e-06	0.00105217	ABCB9;ABCB9;ABCB9	NM_203444;NM_019624;NM_019625	5'UTR;5'UTR;5'UTR
cg07181952	1.40558	-0.257986	-4.9668	4.87638	1.59046e-06	0.00105276	ACAP3	NM_030649	Body
cg20133890	0.0319769	-0.34791	-4.96517	4.86971	1.60222e-06	0.00105625	LY6G6E;LY6G6E	NR_024541;NR_003673	Body;Body		6:31680111-31680420	Unclassified_Cell_type_specific
cg04731544	-0.940996	0.604775	4.96503	4.86914	1.60323e-06	0.00105625	LMTK3	NM_001080434	Body		19:49004459-49005891	Promoter_Associated
cg26844459	-0.987861	-0.183917	-4.96484	4.86838	1.60457e-06	0.00105625	C20orf166;C20orf200	NM_178463;NM_152757	TSS200;5'UTR	20:60557795-60559482	20:61147605-61149338	Unclassified_Cell_type_specific			DMR
cg08415592	-1.13408	-0.34008	-4.96423	4.86587	1.60903e-06	0.00105684	APOL1;APOL1;APOL1;APOL1	NM_001136541;NM_003661;NM_001136540;NM_145343	TSS200;TSS200;TSS200;TSS200		22:36648819-36649508	Unclassified	TRUE
cg10142237	-1.19638	-0.45186	-4.96391	4.86456	1.61137e-06	0.00105684	CSNK1E;CSNK1E	NM_001894;NM_152221	TSS1500;TSS1500					TRUE
cg16541931	-2.28127	0.362826	4.96248	4.85872	1.62181e-06	0.00106173	LOC100128811;GPR158	NR_027333;NM_020752	Body;TSS1500	10:25503433-25505645
cg26921969	-1.3268	0.570998	4.96159	4.85505	1.62839e-06	0.0010641				5:92973835-92974181
cg26902127	3.36212	-0.259095	-4.96049	4.85057	1.63648e-06	0.00106573				16:87039236-87040987
cg14794655	0.836666	-0.517288	-4.96044	4.85037	1.63684e-06	0.00106573	C2orf73	NM_001100396	Body		2:54557264-54558433	Promoter_Associated
cg15251779	-1.50406	-0.399563	-4.95904	4.84463	1.64726e-06	0.00107057	CHPF2	NM_019015	TSS1500	7:150560228-150561372
cg24199599	-0.415556	-0.34046	-4.95817	4.8411	1.6537e-06	0.00107151	SOX18	NM_018419	TSS1500	20:62149869-62151741	20:62679774-62681645	Unclassified_Cell_type_specific
cg06782035	-1.25087	0.63334	4.95768	4.83909	1.65736e-06	0.00107151	MARCH11	NM_001102562	Body	5:16232065-16233771			TRUE
cg09138671	-1.55387	-0.447596	-4.95741	4.83797	1.65942e-06	0.00107151	TMCO4	NM_181719	5'UTR		1:20125372-20127224	Promoter_Associated		TRUE
cg24446071	-2.63372	0.556414	4.95724	4.83728	1.66068e-06	0.00107151	LOC729991-MEF2B;LOC729991-MEF2B;MEF2B;LOC729991-MEF2B	NR_027308;NM_005919;NM_001145785;NR_027307	Body;5'UTR;TSS200;Body	19:19141999-19142527	19:19280647-19281848	Unclassified
cg20455854	-1.92317	-0.908031	-4.95049	4.80969	1.7121e-06	0.0011027	CXXC5	NM_016463	5'UTR	5:139020929-139021199			TRUE	TRUE
cg17397159	0.46428	-0.527383	-4.94871	4.80242	1.72592e-06	0.00110961	PCGF3	NM_006315	5'UTR	4:710112-710263			TRUE	TRUE
cg05093315	1.58106	-0.428442	-4.94766	4.79814	1.7341e-06	0.00111287	SAAL1	NM_138421	TSS1500		11:18127220-18128173	Unclassified
cg04206967	2.21929	-0.377828	-4.94559	4.78969	1.75038e-06	0.00112131	TRHR	NM_003301	TSS1500
cg26373518	-0.662747	-0.393077	-4.93928	4.76396	1.80087e-06	0.00115062	INPP5J	NM_001002837	TSS200					TRUE		low-CpG:29848724-29848990
cg10797387	-1.52706	-0.22687	-4.93884	4.76217	1.80443e-06	0.00115062	INF2;INF2;INF2	NM_001031714;NM_032714;NM_022489	TSS1500;TSS1500;TSS1500		14:105153898-105155169	Unclassified_Cell_type_specific
cg01478204	-2.80469	-0.433701	-4.93852	4.76084	1.80708e-06	0.00115062									RDMR
cg11331344	-0.829803	-0.228928	-4.93828	4.75989	1.809e-06	0.00115062	RECQL5;LOC643008	NM_004259;NM_001162995	Body;TSS200					TRUE
cg05331214	1.23093	-0.395958	-4.93453	4.7446	1.83983e-06	0.00116816	SCN7A	NM_002976	TSS1500
cg00193668	0.629903	-0.40217	-4.93373	4.74134	1.84646e-06	0.0011703	HINT2	NM_032593	Body		9:35813009-35815894	Promoter_Associated						TRUE
cg23967554	-1.90963	-0.247297	-4.93278	4.73744	1.85444e-06	0.00117328	PSD	NM_002779	Body	10:104160007-104160821				TRUE
cg14999189	-0.0162232	-0.248573	-4.93115	4.73084	1.86802e-06	0.00117979	RAP1GAP2;RAP1GAP2	NM_015085;NM_001100398	Body;Body	17:2854906-2855120	17:2906861-2908415	Promoter_Associated
cg02297709	1.18404	-0.265737	-4.9304	4.72777	1.87438e-06	0.00118172	CASQ1	NM_001231	TSS1500
cg20886049	1.13485	-0.360442	-4.92905	4.72229	1.88577e-06	0.00118681	TSKU	NM_015516	TSS1500
cg02258534	0.0988183	-0.227674	-4.92592	4.70954	1.91253e-06	0.00120154	KCNQ1;KCNQ1	NM_000218;NM_181798	Body;Body	11:2511670-2512178
cg25809905	0.559875	-0.482131	-4.9248	4.70498	1.9222e-06	0.0012055	ITGA2B	NM_000419	TSS1500								TRUE
cg24099956	0.533518	-0.40452	-4.92413	4.70224	1.92802e-06	0.00120704					11:113905969-113907630	Unclassified	TRUE
cg26785800	-0.832811	-0.279039	-4.92028	4.68661	1.96164e-06	0.00122594				1:27726951-27727745			TRUE	TRUE
cg16604658	0.622092	-0.377243	-4.91224	4.65393	2.03382e-06	0.00126883	TBK1	NM_013254	5'UTR		12:64845405-64847210	Promoter_Associated
cg14532755	1.26021	-0.555467	-4.91154	4.6511	2.04018e-06	0.00127059				4:1732181-1732274
cg00921350	0.775873	-0.333909	-4.90949	4.64277	2.05906e-06	0.00128012	SNX20;SNX20	NM_153337;NM_001144972	3'UTR;3'UTR		16:50698948-50701771	Promoter_Associated
cg15302379	0.843411	-0.382337	-4.90599	4.62854	2.09172e-06	0.00129817	KAZALD1;KAZALD1	NM_030929;NM_030929	1stExon;5'UTR	10:102810162-102811897				TRUE	CDMR
cg14204433	1.15685	0.536073	4.90401	4.62051	2.11038e-06	0.00130684	PER3;PER3	NM_016831;NM_016831	5'UTR;1stExon	1:7766048-7767804	1:7843294-7845626	Unclassified
cg27109461	0.718094	-0.499712	-4.90373	4.61939	2.11298e-06	0.00130684	EMID2	NM_133457	Body		7:101005785-101007765	Unclassified
cg06060874	0.506492	-0.441031	-4.90177	4.61143	2.13167e-06	0.00131612	PRDM16;PRDM16	NM_022114;NM_199454	Body;Body	1:3259175-3259339			TRUE	TRUE
cg25584930	-0.718736	0.305628	4.90001	4.60429	2.14857e-06	0.00132427	AP3B2	NM_004644	Body		15:83331943-83332348	Unclassified_Cell_type_specific	TRUE
cg04360793	-0.18887	0.906538	4.89782	4.59543	2.16973e-06	0.00133502	ELTD1;ELTD1	NM_022159;NM_022159	5'UTR;1stExon	1:79244870-79245072				TRUE
cg09164913	-0.952174	-0.544644	-4.89729	4.59327	2.17491e-06	0.00133591				17:76577470-76578032	17:78962657-78963455	Unclassified_Cell_type_specific
cg08849294	0.678726	-0.334455	-4.8921	4.57228	2.22598e-06	0.00136494				7:2724041-2725105
cg11595059	1.6624	-0.309773	-4.88847	4.55759	2.26245e-06	0.00138493	DOCK6	NM_020812	Body		19:11313896-11314853	Unclassified_Cell_type_specific		TRUE
cg11201710	-2.19209	0.394277	4.88592	4.54726	2.28844e-06	0.00139845	FGF12	NM_004113	Body	3:193714767-193716087
cg10045354	0.704334	-0.361125	-4.88355	4.53766	2.31288e-06	0.00140999	C11orf93;C11orf92	NM_001136105;NM_207429	TSS1500;5'UTR	11:110674530-110675889			TRUE
cg11791577	-0.949885	-0.495168	-4.88332	4.53675	2.31519e-06	0.00140999	KCNA6	NM_002235	3'UTR		12:4957922-4959130	Unclassified	TRUE
cg21911021	-1.98445	0.49342	4.88196	4.53124	2.32936e-06	0.0014162	ZIK1	NM_001010879	TSS1500	19:62786552-62787551	19:58094927-58095843	Unclassified	TRUE
cg26530942	1.20582	-0.43883	-4.88096	4.52721	2.33976e-06	0.0014192	ARMC9	NM_025139	Body
cg16544169	-1.07646	0.297581	4.88073	4.52626	2.34221e-06	0.0014192	NKX2-6	NM_001136271	TSS1500	8:23618421-23621147
cg06391107	-3.27362	0.146107	4.87964	4.52185	2.35366e-06	0.00142373	ZNF546	NM_178544	TSS1500		19:40502280-40503353	Promoter_Associated
cg19671120	-1.41571	0.381658	4.87882	4.51856	2.36225e-06	0.00142651	CNGA3;CNGA3;CNGA3;CNGA3	NM_001298;NM_001079878;NM_001298;NM_001079878	1stExon;1stExon;5'UTR;5'UTR	2:98329274-98330018
cg13636952	-3.03865	0.433348	4.87743	4.51295	2.37697e-06	0.00143298
cg02395812	-0.811396	-0.209731	-4.87468	4.50184	2.40636e-06	0.00144826	C14orf80	NM_001134877	TSS1500		14:105955465-105956544	Promoter_Associated
cg03519441	2.57548	-0.0999855	-4.87249	4.493	2.43e-06	0.00146004	DSCAM	NM_001389	Body	21:40476495-40476801
cg08398371	1.67379	-0.355288	-4.87159	4.48936	2.43979e-06	0.00146347	CCDC97	NM_052848	TSS1500		19:41814181-41815104	Promoter_Associated		TRUE
cg09748749	-0.471593	-0.508124	-4.87099	4.48695	2.4463e-06	0.00146492	ASL;ASL;ASL;ASL	NM_001024944;NM_001024943;NM_001024946;NM_000048	TSS1500;TSS1500;TSS1500;TSS1500		7:65540308-65541919	Promoter_Associated
cg25603883	1.94829	-0.426885	-4.87057	4.48525	2.45091e-06	0.00146522	SHC1;SHC1;SHC1;SHC1	NM_003029;NM_001130041;NM_001130040;NM_183001	5'UTR;5'UTR;TSS1500;TSS1500
cg08695830	-2.50733	-0.375175	-4.86595	4.4666	2.502e-06	0.00149328	CLIP2;CLIP2	NM_032421;NM_003388	TSS1500;TSS1500
cg08248579	0.393232	-0.554549	-4.86508	4.4631	2.51171e-06	0.00149512	KIF13A;KIF13A;KIF13A;KIF13A	NM_001105567;NM_001105566;NM_001105568;NM_022113	TSS1500;TSS1500;TSS1500;TSS1500	6:18096840-18096960
cg13425938	0.644696	-0.21994	-4.86492	4.46248	2.51343e-06	0.00149512	EGFL7;EGFL7	NM_201446;NM_016215	5'UTR;5'UTR
cg25538235	-0.0611737	-0.639811	-4.86367	4.45742	2.52755e-06	0.00150102	CBLN2	NM_182511	TSS1500						RDMR
cg04025965	2.84797	-0.102422	-4.86283	4.45406	2.53697e-06	0.00150412	FASTK;TMUB1;TMUB1;FASTK	NM_033015;NM_031434;NM_001136044;NM_006712	TSS1500;Body;Body;TSS1500
cg12121643	-0.614371	0.820509	4.86123	4.44759	2.55518e-06	0.00151005	DGKG;DGKG;DGKG	NM_001346;NM_001080744;NM_001080745	Body;Body;Body	3:187394077-187394948			TRUE	TRUE	DMR
cg01713950	1.43599	-0.524062	-4.86121	4.44751	2.5554e-06	0.00151005	RCC2	NM_018715	TSS1500		1:17766694-17767257	Promoter_Associated						TRUE
cg14519664	-1.23193	-0.505558	-4.86064	4.44523	2.56187e-06	0.00151035	MLLT3	NM_004529	Body		9:20356189-20356938	Unclassified		TRUE
cg13578465	2.14573	-0.344296	-4.86021	4.4435	2.56677e-06	0.00151035	INF2;INF2;INF2	NM_022489;NM_032714;NM_001031714	5'UTR;5'UTR;5'UTR	14:104238323-104239146						high-CpG:104238496-104238838
cg13556639	-0.360467	-0.371419	-4.86006	4.44287	2.56856e-06	0.00151035	NEURL3	NR_026875	Body	2:96537350-96538233	2:97173573-97174910	Unclassified
cg18437365	-1.28469	0.399254	4.85879	4.43776	2.58312e-06	0.00151642				13:111765043-111765914					DMR
cg07676709	0.367328	-0.434057	-4.8574	4.43218	2.59912e-06	0.00152331	LOC404266;LOC404266;LOC404266;LOC404266;HOXB6;LOC404266	NR_033203;NR_033205;NR_033204;NR_033201;NM_018952;NR_033202	Body;Body;Body;Body;3'UTR;Body	17:44028344-44029180
cg19593401	-1.7584	-0.588719	-4.8554	4.42411	2.62243e-06	0.00153446	CCDC80;CCDC80	NM_199512;NM_199511	TSS1500;TSS1500					TRUE
cg00043800	1.2086	-0.427406	-4.85314	4.41502	2.64893e-06	0.00154497	LOC100189589	NR_024463	TSS1500
cg03331263	-0.520369	-0.325798	-4.85313	4.41499	2.64902e-06	0.00154497	C20orf166;C20orf200	NM_178463;NM_152757	TSS1500;5'UTR		20:61146749-61147319	Unclassified_Cell_type_specific
cg11835347	-0.392849	-0.400213	-4.85248	4.41236	2.65675e-06	0.00154696	RHOC;RHOC;RHOC	NM_175744;NM_001042679;NM_001042678	5'UTR;5'UTR;5'UTR		1:113247443-113248715	Unclassified
cg19629631	2.28216	-0.504966	-4.85173	4.40934	2.66565e-06	0.00154962	MAD1L1;MAD1L1;MAD1L1	NM_003550;NM_001013837;NM_001013836	Body;Body;Body	7:2026194-2026842			TRUE
cg03131366	-1.27986	-0.408895	-4.85101	4.40644	2.6742e-06	0.00155118				12:1911668-1911969
cg00008629	-0.0357694	-0.350406	-4.85076	4.40544	2.67715e-06	0.00155118	ROD1;ROD1;ROD1	NM_001163790;NM_005156;NM_001163788	Body;Body;5'UTR		9:115093506-115093751	Promoter_Associated_Cell_type_specific
cg17593342	0.610729	-0.316082	-4.84998	4.40231	2.68644e-06	0.00155118								TRUE
cg05175318	-0.576591	0.537915	4.84982	4.40167	2.68836e-06	0.00155118	NRXN3;NRXN3;NRXN3	NM_004796;NM_001105250;NM_138970	Body;Body;Body					TRUE
cg14531862	-1.23802	0.484817	4.8495	4.40039	2.69216e-06	0.00155118	ZNF233	NM_181756	5'UTR	19:49455867-49456172	19:44763901-44764227	Promoter_Associated_Cell_type_specific	TRUE
cg02203635	-1.00204	-0.348039	-4.84933	4.39967	2.69431e-06	0.00155118	IQCE;IQCE	NM_001100390;NM_152558	TSS1500;TSS1500
cg00658082	-1.00739	-0.542327	-4.84777	4.39343	2.71299e-06	0.00155722	RTKN	NM_001015055	TSS1500	2:74521141-74522952	2:74668598-74669615	Unclassified				high-CpG:74522525-74523063
cg11436113	0.729185	-0.41092	-4.84773	4.39325	2.71351e-06	0.00155722									RDMR
cg14085606	2.51739	-0.362476	-4.84649	4.38828	2.72846e-06	0.0015633	STXBP1;STXBP1	NM_001032221;NM_003165	3'UTR;3'UTR	9:129494320-129494553
cg07747220	1.70453	-0.373804	-4.84451	4.38032	2.75261e-06	0.00157462	OXT	NM_000915	TSS200
cg26801613	0.0541109	-0.511648	-4.84298	4.37417	2.77142e-06	0.00157991	LMO4	NM_006769	TSS1500
cg16630369	1.49213	-0.329161	-4.8428	4.37346	2.77361e-06	0.00157991	MAST4;MAST4	NM_015183;NM_001164664	Body;Body					TRUE
cg18853490	-1.77447	-0.40634	-4.84268	4.37297	2.7751e-06	0.00157991	CHRM3	NM_000740	5'UTR		1:239882839-239883391	Promoter_Associated_Cell_type_specific
cg03274391	0.905241	-0.671128	-4.84155	4.36841	2.78914e-06	0.00158538								TRUE
cg01644611	1.73748	-0.439142	-4.83946	4.36004	2.81508e-06	0.00159536	OXT	NM_000915	TSS200	20:3000147-3001103
cg11826475	-0.605487	-0.291056	-4.83805	4.35435	2.83285e-06	0.00159536	PXN;PXN	NM_001080855;NM_002859	TSS1500;TSS1500		12:120702413-120704727	Promoter_Associated
cg18715243	1.23294	-0.423894	-4.83798	4.35407	2.83376e-06	0.00159536	GPR124	NM_032777	Body						RDMR
cg05168491	-0.0667882	0.370643	4.83773	4.35307	2.83689e-06	0.00159536				14:37149968-37150429				TRUE
cg17498296	-2.93585	0.31946	4.8376	4.35257	2.83845e-06	0.00159536	HMX2	NM_005519	TSS200	10:124896964-124898776	10:124907402-124907737	Unclassified			DMR
cg20076842	-2.48232	0.356521	4.83735	4.35157	2.8416e-06	0.00159536				3:28591668-28592974			TRUE	TRUE	DMR
cg07102001	2.14637	0.270703	4.83735	4.35155	2.84167e-06	0.00159536	LOC100129637	NR_024488	Body	16:86292246-86292379
cg12912690	-0.459027	0.406381	4.8373	4.35133	2.84234e-06	0.00159536	PER2	NM_022817	TSS1500	2:238861663-238862804	2:239197439-239198805	Promoter_Associated				high-CpG:238862080-238862202
cg17783401	-3.11355	0.66702	4.83468	4.34085	2.87552e-06	0.00161146	RGS20	NM_170587	Body	8:54951826-54953218	8:54789858-54790966	Unclassified_Cell_type_specific	TRUE		CDMR
cg09554951	-0.878272	0.4718	4.8316	4.32847	2.91518e-06	0.00163114	KCNQ1DN	NR_024627	TSS1500	11:2847136-2848075
cg11741201	-0.9619	-0.375033	-4.8299	4.32167	2.93718e-06	0.00164088	FJX1	NM_014344	TSS1500		11:35637479-35638600	Unclassified_Cell_type_specific
cg04474832	-1.08515	-0.315173	-4.82826	4.31511	2.9586e-06	0.00165027	ABHD14B;ABHD14B;ABHD14B;ABHD14A;ABHD14B;ABHD14B	NM_001146314;NR_027476;NM_032750;NM_015407;NM_032750;NM_001146314	1stExon;Body;5'UTR;TSS1500;1stExon;5'UTR	3:51982751-51985402	3:52007848-52009460	Promoter_Associated		TRUE			TRUE
cg04911680	-0.876119	-0.323944	-4.8275	4.31204	2.96867e-06	0.00165331	AHDC1	NM_001029882	5'UTR		1:27894710-27895814	Promoter_Associated
cg27042983	1.27329	-0.472429	-4.82526	4.30308	2.99825e-06	0.00166719
cg05205351	-0.504008	-0.464184	-4.82479	4.30118	3.00456e-06	0.00166811	NOP56;SNORD110;NOP56;SNORA51	NM_006392;NR_003078;NR_027700;NR_002981	Body;TSS200;Body;TSS1500
cg10234991	-1.81969	0.512461	4.82373	4.29694	3.01868e-06	0.00167182								TRUE
cg12069267	0.171447	0.325511	4.82332	4.29528	3.02426e-06	0.00167182				4:1397425-1399357	4:1407623-1407865	Unclassified_Cell_type_specific
cg00443094	1.54361	-0.25448	-4.82324	4.29498	3.02525e-06	0.00167182								TRUE
cg13558371	-0.929858	0.810958	4.81891	4.27764	3.08388e-06	0.0017016	CRB2	NM_173689	Body	9:125175249-125175994
cg05507654	-1.3161	-0.409126	-4.8185	4.276	3.08947e-06	0.00170193				16:87037077-87037371	16:88508935-88510819	Unclassified
cg06784991	-0.297103	0.249075	4.81817	4.27468	3.09399e-06	0.00170193	ZYG11A	NM_001004339	Body	1:53080883-53081834	1:53307595-53309362	Unclassified	TRUE		DMR
cg12007048	-1.03872	-0.308005	-4.81755	4.2722	3.10249e-06	0.00170399	CTSD;HCCA2	NM_001909;NM_053005	TSS1500;TSS1500	11:1741393-1742327
cg25974380	-2.11554	-0.49164	-4.81442	4.25969	3.14577e-06	0.00172511				14:105044870-105045066
cg03544320	-2.53682	0.730189	4.81303	4.25413	3.16519e-06	0.00173311	CRMP1	NM_001014809	1stExon	4:5944233-5946017
cg04299200	2.02407	0.557078	4.812	4.24998	3.17974e-06	0.00173842				5:587057-587440			TRUE
cg08468401	-0.703501	-0.578467	-4.81162	4.24849	3.18501e-06	0.00173865					3:14302425-14303402	Unclassified		TRUE
cg16907514	-0.787615	-0.808006	-4.81043	4.24371	3.20188e-06	0.0017452	KTN1;C14orf33;KTN1;KTN1;KTN1	NM_001079522;NR_027123;NM_182926;NM_001079521;NM_004986	TSS1500;Body;TSS1500;TSS1500;TSS1500
cg06543221	1.00105	-0.508657	-4.81002	4.24208	3.20769e-06	0.0017457							TRUE	TRUE
cg02925367	-1.62952	0.428047	4.80873	4.23693	3.22602e-06	0.00175126	PRRT1	NM_030651	3'UTR	6:32224481-32225389	6:32116667-32116975	Unclassified_Cell_type_specific			RDMR
cg16717122	-1.53918	0.367767	4.80862	4.23647	3.22767e-06	0.00175126	SCG3;SCG3;SCG3;SCG3	NM_001165257;NM_013243;NM_013243;NM_001165257	5'UTR;1stExon;5'UTR;1stExon	15:49760868-49761292			TRUE
cg07485775	1.31578	0.567291	4.80741	4.23163	3.24499e-06	0.00175585	NEURL1B	NM_001142651	Body	5:172042784-172044071	5:172110118-172111737	Unclassified_Cell_type_specific		TRUE
cg18150280	-0.926935	-0.375075	-4.80734	4.23137	3.24595e-06	0.00175585	RGS2	NM_002923	TSS1500		1:192776211-192776956	Unclassified_Cell_type_specific			DMR
cg20755170	-2.52221	0.598761	4.80156	4.20826	3.33003e-06	0.00179862	POU4F3	NM_002700	3'UTR	5:145698422-145700544			TRUE
cg19025187	-3.50514	0.132662	4.80054	4.2042	3.34504e-06	0.001804	TFRC;TFRC	NM_001128148;NM_003234	5'UTR;5'UTR	3:197292313-197293649
cg05721773	-0.156971	-0.253935	-4.79615	4.1867	3.41051e-06	0.00183655	FAIM3;FAIM3;FAIM3	NM_001142473;NM_001142472;NM_005449	Body;Body;Body		1:207082025-207083441	Unclassified_Cell_type_specific	TRUE
cg24125828	1.64881	0.372066	4.79519	4.18286	3.42503e-06	0.0018416	PRRT1	NM_030651	Body	6:32224481-32225389					RDMR
cg00003345	0.522049	-0.266208	-4.79362	4.17661	3.44879e-06	0.00185159	CASZ1;CASZ1	NM_001079843;NM_017766	5'UTR;5'UTR		1:10815770-10816608	Unclassified	TRUE	TRUE
cg20591472	-1.86116	0.605159	4.78701	4.15028	3.55082e-06	0.00190351	SYPL2	NM_001040709	TSS200	1:109810429-109811669	1:110008888-110009199	Unclassified_Cell_type_specific
cg14319451	-0.879357	-0.26547	-4.78554	4.14441	3.57397e-06	0.00191306	RCOR2	NM_173587	TSS1500	11:63442066-63442482				TRUE
cg25371036	0.9491	-0.397169	-4.78292	4.13398	3.6155e-06	0.0019324	AMOTL1	NM_130847	TSS1500
cg04940570	-1.42278	0.520105	4.78222	4.1312	3.62666e-06	0.00193548	TEAD1	NM_021961	5'UTR	11:12651991-12653557	11:12695339-12696865	Unclassified_Cell_type_specific
cg07158339	-0.399018	-0.665347	-4.7804	4.12395	3.65588e-06	0.00194817	FXN;FXN;FXN	NM_000144;NM_001161706;NM_181425	TSS1500;TSS1500;TSS1500								TRUE
cg05303280	1.87328	0.406241	4.77248	4.09247	3.78555e-06	0.00201427	GLDN	NM_181789	TSS1500
cg18335326	-0.347258	-0.307195	-4.77165	4.08917	3.79945e-06	0.00201867	KIAA1949;KIAA1949	NM_001134870;NM_133471	Body;1stExon	6:30761632-30761729	6:30652289-30655443	Promoter_Associated
cg11249283	2.0179	-0.362628	-4.77057	4.08489	3.81748e-06	0.00202524	JAK3	NM_000215	TSS1500
cg00776080	2.94973	-0.280911	-4.7674	4.07231	3.87106e-06	0.00205063	TENC1;TENC1	NM_198316;NM_015319	5'UTR;TSS1500		12:53441876-53443325	Promoter_Associated		TRUE
cg23126342	0.310375	-0.471696	-4.76639	4.06827	3.88842e-06	0.00205678	PCDH9;PCDH9	NM_203487;NM_020403	Body;Body						CDMR
cg16810343	-0.30514	-0.489638	-4.76549	4.06469	3.90386e-06	0.0020619	SRRM3	NM_001110199	Body
cg24466241	-1.62557	0.666813	4.76317	4.05548	3.94388e-06	0.00207997	ZYG11A	NM_001004339	Body	1:53080883-53081834	1:53307595-53309362	Unclassified	TRUE
cg14522767	0.152149	-0.31777	-4.76241	4.05249	3.95697e-06	0.00208381	WDR38	NM_001045476	Body		9:127614389-127616300	Promoter_Associated
cg13081213	1.66827	-0.411275	-4.76143	4.04858	3.97415e-06	0.00208978	SKAP2	NM_003930	Body					TRUE
cg27166177	1.51781	-0.463541	-4.76044	4.04467	3.9914e-06	0.00209524				22:47884228-47884418
cg18321051	-1.19665	-0.472971	-4.76016	4.04357	3.99623e-06	0.00209524	ZNF20	NM_021143	TSS1500		19:12250658-12252346	Promoter_Associated
cg12052661	-0.876597	0.249575	4.75769	4.03375	4.03995e-06	0.00211507	CACNA1B	NM_000718	1stExon	9:139891122-139893552	9:140772183-140772743	Unclassified_Cell_type_specific
cg26345105	0.277767	0.531185	4.75344	4.01691	4.11601e-06	0.00215174				1:226700014-226701068			TRUE
cg11291003	2.02588	-0.454063	-4.75238	4.01273	4.13512e-06	0.00215564				5:134554072-134554208					CDMR
cg13056510	0.914991	0.455105	4.75192	4.01091	4.14347e-06	0.00215564
cg17804348	0.891886	0.467517	4.75178	4.01037	4.14596e-06	0.00215564	TP73;TP73;TP73;TP73	NM_001126240;NM_005427;NM_001126242;NM_001126241	Body;Body;3'UTR;3'UTR	1:3639248-3639685				TRUE
cg05223392	0.94221	-0.376909	-4.7517	4.01002	4.14754e-06	0.00215564	IQCE;IQCE	NM_001100390;NM_152558	Body;Body	7:2614378-2614544
cg10264187	-2.97192	0.117963	4.75052	4.00535	4.16904e-06	0.00216367	SLC39A13;SLC39A13	NM_001128225;NM_152264	TSS1500;TSS1500		11:47428599-47430540	Promoter_Associated				high-CpG:47386236-47386790
cg21721340	0.619851	-0.393006	-4.7484	3.99695	4.20803e-06	0.00218075	SOX18	NM_018419	TSS1500
cg27348266	-1.16286	0.254243	4.74795	3.99517	4.21633e-06	0.00218189				14:103652801-103654301	14:104583914-104584030	Unclassified_Cell_type_specific
cg06708720	-0.454909	-0.45245	-4.74657	3.98973	4.24183e-06	0.00219192	ERC1;ERC1;ERC1;ERC1;ERC1	NM_178040;NR_027949;NR_027946;NR_027948;NM_178039	TSS1500;TSS1500;TSS1500;TSS1500;TSS1500				TRUE		RDMR
cg04199609	-1.47606	-0.289437	-4.74545	3.98528	4.2628e-06	0.00219958	CD9	NM_001769	Body	12:6178980-6180653	12:6309269-6310880	Unclassified_Cell_type_specific
cg24363020	-0.234879	-0.667505	-4.74481	3.98278	4.27464e-06	0.00220252					3:72706771-72707284	Unclassified_Cell_type_specific
cg10498429	-2.05938	-0.322816	-4.74299	3.97557	4.30891e-06	0.00221698	GPR137;BAD;BAD;GPR137	NM_001170881;NM_004322;NM_032989;NM_001170726	TSS1500;1stExon;Body;TSS200
cg23794133	1.21652	-0.157432	-4.74254	3.97378	4.31744e-06	0.00221818				21:44405760-44406139
cg27543334	0.190685	-0.389436	-4.73824	3.95677	4.39956e-06	0.00225714							TRUE	TRUE
cg00740914	1.07477	-0.394391	-4.73728	3.953	4.41803e-06	0.00226337
cg16269733	0.318751	0.574932	4.73611	3.94837	4.44071e-06	0.00227174	BCAN;BCAN	NM_198427;NM_021948	Body;Body	1:154883184-154883532
cg17250537	2.7486	-0.467814	-4.73524	3.94491	4.45778e-06	0.00227722
cg26918756	-2.79755	0.665994	4.73446	3.94185	4.47292e-06	0.0022817	S1PR5;S1PR5	NM_001166215;NM_030760	Body;Body	19:10485476-10486776	19:10624526-10625299	Unclassified_Cell_type_specific			DMR
cg13388731	1.29131	-0.418179	-4.73403	3.94015	4.48133e-06	0.00228274	DNAJB2;DNAJB2	NM_001039550;NM_006736	TSS1500;TSS1500		2:220143105-220143350	Unclassified		TRUE
cg21840875	0.544094	-0.318689	-4.73194	3.93189	4.52255e-06	0.00230046	SMCR7L	NM_019008	3'UTR		22:39909507-39911356	Gene_Associated	TRUE
cg11077026	-0.942117	-0.367055	-4.72905	3.92048	4.58008e-06	0.00232561	IGSF9;IGSF9	NM_020789;NM_001135050	TSS1500;TSS1500		1:159914583-159916197	Unclassified	TRUE	TRUE
cg14517133	0.439412	-0.389845	-4.7288	3.91952	4.58498e-06	0.00232561	PRPH2	NM_000322	3'UTR					TRUE
cg04149578	-0.288658	-0.253208	-4.72778	3.91547	4.60557e-06	0.00233275				10:134051572-134052709	10:134202412-134203338	Unclassified_Cell_type_specific		TRUE
cg19922137	-2.58644	0.580897	4.723	3.89661	4.70285e-06	0.00237866	SYT14;SYT14;SYT14;SYT14;SYT14;SYT14;SYT14;SYT14;SYT14;SYT14	NM_001146262;NM_001146264;NM_153262;NR_027459;NR_027458;NM_001146262;NM_153262;NM_001146261;NM_001146261;NM_001146264	1stExon;5'UTR;1stExon;Body;Body;5'UTR;5'UTR;1stExon;5'UTR;1stExon	1:208177803-208178661						high-CpG:208178182-208178219
cg13083637	-2.5857	0.193849	4.71862	3.87937	4.79357e-06	0.00242113	BLZF1;BLZF1;NME7;NME7	NM_003666;NM_003666;NM_013330;NM_197972	1stExon;5'UTR;TSS200;TSS200		1:169336643-169337956	Promoter_Associated	TRUE
cg11806528	-1.04929	0.144292	4.71734	3.87432	4.82045e-06	0.00243127	WNT2B;WNT2B	NM_004185;NM_024494	Body;1stExon	1:112852159-112853944			TRUE		DMR
cg06437747	-1.35223	-0.299038	-4.71642	3.87069	4.83991e-06	0.00243765					1:2890751-2890936	Unclassified_Cell_type_specific
cg20426710	-0.612729	-0.481913	-4.71385	3.86059	4.89438e-06	0.00246162	ZBED4	NM_014838	5'UTR						RDMR
cg09675889	-2.70583	0.118125	4.71344	3.85898	4.90313e-06	0.00246191	C19orf22	NM_138774	Body	19:862527-864703	19:912547-913545	Promoter_Associated				high-CpG:863820-864224
cg15277914	0.440709	-0.515567	-4.71318	3.85796	4.90869e-06	0.00246191	DHX36;DHX36	NM_001114397;NM_020865	TSS1500;TSS1500		3:154041214-154042944	Promoter_Associated
cg06209740	-2.84181	0.219274	4.71198	3.85321	4.93456e-06	0.002468	RPL10A	NM_007104	TSS1500		6:35435158-35437111	Promoter_Associated
cg21870884	-1.64411	0.492263	4.71197	3.8532	4.93461e-06	0.002468	GPR25	NM_005298	1stExon	1:199108820-199110011							TRUE
cg15693572	0.811982	-0.525396	-4.71073	3.84831	4.96144e-06	0.00247526									RDMR
cg21443659	-0.404135	-0.300288	-4.71066	3.84803	4.96296e-06	0.00247526								TRUE
cg09395195	0.321998	-0.453472	-4.70901	3.84154	4.99881e-06	0.00248967	EVI2A;EVI2A;NF1;NF1	NM_001003927;NM_014210;NM_001042492;NM_000267	Body;Body;Body;Body
cg01829241	-0.34659	0.480248	4.70768	3.8363	5.02793e-06	0.0025007	GPR78	NM_080819	TSS200	4:8633010-8634264			TRUE
cg04105895	2.17411	-0.312957	-4.70452	3.82389	5.09754e-06	0.0025318	KCNJ12	NM_021012	5'UTR	17:21241281-21241426				TRUE
cg02341556	0.784518	-0.327804	-4.70353	3.81998	5.11969e-06	0.00253928	BCL9L	NM_182557	TSS1500				TRUE
cg08100069	-0.938667	-0.522697	-4.70286	3.81738	5.13449e-06	0.0025431				9:138154398-138154874	9:139012864-139015900	Unclassified
cg02085612	2.2926	-0.15343	-4.70127	3.81112	5.17022e-06	0.00255726	PIGQ;PIGQ	NM_148920;NM_004204	Body;Body	16:568945-569951	16:628968-629518	Unclassified_Cell_type_specific	TRUE
cg06761421	2.29215	0.36833	4.70087	3.80954	5.17927e-06	0.0025582	MAPK8IP2;MAPK8IP2	NM_016431;NM_012324	Body;Body
cg05998930	1.52885	-0.467776	-4.70026	3.80715	5.19302e-06	0.00256146	GRB10	NM_001001555	5'UTR	7:50816779-50816928	7:50848969-50850782	Promoter_Associated_Cell_type_specific		TRUE
cg18335931	-1.22264	-0.343992	-4.69943	3.80388	5.21187e-06	0.00256722	MAST3	NM_015016	Body		19:18229120-18229727	Promoter_Associated
cg14757228	-0.624948	0.553133	4.69859	3.80057	5.23105e-06	0.00257313	PRRT1	NM_030651	3'UTR	6:32224481-32225389	6:32116667-32116975	Unclassified_Cell_type_specific			RDMR
cg27232482	0.640231	-0.288056	-4.6982	3.79907	5.23972e-06	0.00257386	DARC;DARC	NM_001122951;NM_002036	TSS1500;TSS1500
cg06288351	-1.0114	-0.30986	-4.69707	3.7946	5.26576e-06	0.00258311	KCNS1	NM_002251	TSS200				TRUE		DMR
cg20964856	0.227626	-0.379115	-4.69647	3.79227	5.27941e-06	0.00258626	HNRNPUL1;AXL;AXL	NM_144732;NM_021913;NM_001699	TSS1500;3'UTR;3'UTR		19:41767515-41770646	Promoter_Associated			RDMR
cg16585234	-0.268943	-0.39545	-4.69472	3.78538	5.31986e-06	0.00260252	MAN1C1	NM_020379	1stExon						RDMR
cg19838043	1.12563	-0.407809	-4.69398	3.78248	5.33702e-06	0.00260735	ZFYVE21	NM_024071	Body	14:103265635-103265854	14:104195980-104196139	Gene_Associated_Cell_type_specific	TRUE
cg24590353	1.47438	-0.441682	-4.69066	3.76946	5.41459e-06	0.00263817	UST	NM_005715	Body					TRUE
cg20978277	-1.37401	-0.578061	-4.69054	3.76898	5.41745e-06	0.00263817					8:28479331-28481304	Promoter_Associated
cg27292079	-1.45842	-0.295102	-4.69033	3.76819	5.42221e-06	0.00263817	CBFA2T3	NM_005187	TSS1500	16:87572098-87572183
cg15653173	-1.79201	0.456131	4.6875	3.75706	5.48952e-06	0.00266504	SOX1	NM_005986	1stExon	13:111768412-111771348	13:112722916-112723160	Unclassified_Cell_type_specific			DMR
cg24883498	-1.61044	-0.339088	-4.68738	3.7566	5.49233e-06	0.00266504	PIK3R2	NM_005027	5'UTR	19:18124191-18125839	19:18263022-18264833	Promoter_Associated
cg25471715	1.4056	-0.461804	-4.68562	3.7497	5.53452e-06	0.00268007	C8orf31	NM_173687	Body	8:144200886-144201211	8:144129326-144130037	Unclassified_Cell_type_specific		TRUE
cg01579024	2.1325	0.620616	4.68546	3.74909	5.53825e-06	0.00268007	RANBP17	NM_022897	TSS1500	5:170221317-170222299			TRUE
cg03298700	-0.883052	-0.591884	-4.684	3.74337	5.57347e-06	0.00269347					2:220294814-220295836	Unclassified	TRUE
cg06769994	0.284024	-0.339402	-4.68181	3.73478	5.62681e-06	0.00271185							TRUE	TRUE
cg04061117	-1.11612	0.363925	4.68151	3.73361	5.63412e-06	0.00271185	LHFPL4	NM_198560	5'UTR	3:9568995-9569468	3:9594261-9594576	Unclassified_Cell_type_specific				high-CpG:9569371-9569402
cg15784615	-1.64135	-0.314997	-4.6815	3.73359	5.63423e-06	0.00271185	LTBR	NM_002342	Body	12:6363224-6364256
cg27466129	-0.144896	-0.382577	-4.68052	3.72975	5.65829e-06	0.00271978	KIAA0513	NM_014732	TSS1500		16:85060641-85063381	Promoter_Associated
cg00059225	-0.768125	0.44901	4.67984	3.72707	5.67513e-06	0.00272422	GLRA1;GLRA1;GLRA1;GLRA1	NM_000171;NM_001146040;NM_000171;NM_001146040	1stExon;1stExon;5'UTR;5'UTR	5:151284420-151284603	5:151304175-151304431	Unclassified_Cell_type_specific	TRUE	TRUE
cg19804488	0.00290391	-0.298358	-4.67864	3.72237	5.7048e-06	0.00273479	GALK1	NM_000154	Body		17:73760361-73761666	Promoter_Associated		TRUE
cg07599881	-0.991804	0.404199	4.67613	3.71256	5.76719e-06	0.002761				1:5829910-5830159			TRUE
cg11425788	0.476035	-0.289225	-4.67377	3.70332	5.82658e-06	0.00278571	FGGY;FGGY	NM_018291;NM_001113411	Body;Body					TRUE
cg15547825	1.349	-0.431599	-4.67292	3.69999	5.84815e-06	0.00278999				16:84076562-84076810
cg07568296	-1.18263	-0.485234	-4.6728	3.69953	5.85111e-06	0.00278999	MAD1L1;MAD1L1;MAD1L1	NM_003550;NM_001013837;NM_001013836	Body;Body;Body	7:2025504-2026029	7:2059100-2059936	Unclassified	TRUE	TRUE
cg12363903	1.81153	-0.472873	-4.67016	3.68922	5.91836e-06	0.00281785				5:134554072-134554208					CDMR
cg18480675	0.516891	-0.37546	-4.66989	3.68817	5.92528e-06	0.00281785	CMC1	NM_182523	TSS1500		3:28281819-28281985	Unclassified_Cell_type_specific
cg24617696	-2.11283	0.568337	4.6692	3.68547	5.94301e-06	0.00281975	INHBB	NM_002193	Body	2:120818271-120821453	2:121104187-121105378	Unclassified_Cell_type_specific		TRUE	DMR
cg27140633	2.64133	-0.155843	-4.66913	3.68517	5.94501e-06	0.00281975				11:63442066-63442482				TRUE
cg02870946	0.686158	-0.592529	-4.66702	3.67695	5.99943e-06	0.00284179	NFATC1;NFATC1;NFATC1;NFATC1	NM_172388;NM_172387;NM_172389;NM_006162	3'UTR;3'UTR;3'UTR;3'UTR	18:75389970-75390203	18:77288475-77289295	Gene_Associated
cg10127660	0.501618	-0.222251	-4.66565	3.6716	6.03515e-06	0.00285139	REEP4	NM_025232	Body	8:22052143-22052286
cg15857661	0.818206	-0.485022	-4.66563	3.67153	6.03562e-06	0.00285139	MIR146B	NR_030169	TSS200
cg23244095	-0.181888	-0.135525	-4.66514	3.66961	6.04848e-06	0.0028537	C1orf70	NM_001114748	TSS1500	1:1464706-1466525	1:1475047-1476608	Gene_Associated_Cell_type_specific			DMR
cg11064966	0.207503	-0.389934	-4.66354	3.66334	6.09071e-06	0.00286808								TRUE
cg20038477	1.10194	-0.358575	-4.66337	3.66271	6.09496e-06	0.00286808	CCDC48	NM_024768	Body					TRUE
cg10710412	-2.12252	0.1703	4.66071	3.6523	6.16571e-06	0.00289756	NKG7	NM_005601	TSS200		19:51875495-51876465	Unclassified_Cell_type_specific
cg04208403	0.728836	-0.299759	-4.6599	3.64913	6.18741e-06	0.00290395	ZNF423	NM_015069	Body		16:49525573-49526851	Unclassified	TRUE	TRUE
cg08493959	1.01206	-0.289345	-4.65942	3.64728	6.20016e-06	0.00290612	OBSL1;INHA	NM_015311;NM_002191	TSS1500;TSS200
cg18667659	1.66919	0.333093	4.65909	3.64597	6.20914e-06	0.00290653	C2orf55	NM_207362	Body	2:98804674-98806409	2:99438639-99440206	Unclassified
cg02633767	1.61033	-0.384666	-4.65865	3.64425	6.22098e-06	0.00290827	TAP2;TAP2	NM_000544;NM_018833	3'UTR;Body
cg11204139	1.33519	-0.490592	-4.65802	3.64179	6.23799e-06	0.00291242				17:3854098-3854452			TRUE	TRUE
cg21193011	0.595301	-0.209637	-4.65706	3.63806	6.26384e-06	0.00291812							TRUE
cg13251181	-0.37662	-0.391762	-4.65696	3.63768	6.2665e-06	0.00291812	C13orf33	NM_032849	Body					TRUE
cg09253473	0.10666	-0.319112	-4.65586	3.63337	6.29653e-06	0.0029251	MAFG;MAFG;SIRT7	NM_002359;NM_032711;NM_016538	3'UTR;3'UTR;TSS1500		17:79877285-79877469	Gene_Associated_Cell_type_specific
cg22737154	-0.17422	-0.370676	-4.65581	3.63318	6.29782e-06	0.0029251							TRUE	TRUE
cg25473866	0.5928	0.374844	4.65531	3.63123	6.31146e-06	0.00292764	BAI1	NM_001702	Body					TRUE
cg25147026	-0.650675	-0.391822	-4.65286	3.62169	6.37864e-06	0.00295497	PTGS2	NM_000963	TSS1500
cg08408668	-1.69921	-0.377239	-4.64913	3.60715	6.48234e-06	0.00299558	SBNO2	NM_014963	5'UTR	19:1124051-1125343	19:1173047-1174733	Promoter_Associated
cg14609289	0.531625	-0.268432	-4.64903	3.60679	6.48494e-06	0.00299558	ENGASE	NM_001042573	3'UTR	17:74594464-74594748	17:77082754-77083057	Unclassified_Cell_type_specific
cg22298860	-0.480995	-0.481452	-4.6488	3.60589	6.4914e-06	0.00299558	HLA-F;HLA-F;HLA-F	NM_001098478;NM_001098479;NM_018950	TSS1500;TSS1500;TSS1500		6:29690709-29691453	Promoter_Associated	TRUE
cg13899108	-0.193274	0.357184	4.64559	3.59339	6.58203e-06	0.00303349	PDE4C	NM_000923	5'UTR	19:18204497-18205521	19:18343231-18344766	Unclassified					TRUE
cg19197419	-1.45702	-0.442392	-4.64523	3.59197	6.59239e-06	0.00303436	UBE2C;UBE2C;UBE2C;UBE2C;UBE2C;UBE2C;UBE2C	NM_181802;NM_181802;NM_181801;NM_007019;NM_181800;NM_181803;NM_181799	1stExon;5'UTR;TSS200;Body;Body;Body;Body	20:43874354-43875112	20:44440746-44442099	Promoter_Associated
cg21023831	0.316992	-0.426229	-4.64276	3.58235	6.66311e-06	0.00306298	TNS1	NM_022648	5'UTR
cg25512537	-0.938872	-0.504129	-4.63983	3.57098	6.74769e-06	0.00309788				17:73761599-73761655
cg00695112	1.30868	-0.474294	-4.63857	3.56606	6.78459e-06	0.00311083	TJP2;TJP2;TJP2;TJP2;TJP2;TJP2	NM_001170414;NM_001170630;NM_001170415;NM_201629;NM_004817;NM_001170416	Body;Body;Body;Body;Body;Body
cg17952719	-0.229004	-0.398785	-4.63756	3.56215	6.81415e-06	0.00312039					2:28612648-28614902	Promoter_Associated
cg16385335	1.3099	-0.277431	-4.63705	3.56015	6.82926e-06	0.00312227	IL18BP;IL18BP;IL18BP;IL18BP;IL18BP;IL18BP	NM_001145057;NM_001039660;NM_001145055;NM_001039659;NM_173042;NM_173042	TSS200;5'UTR;TSS1500;5'UTR;5'UTR;1stExon					TRUE
cg12799314	2.472	0.379969	4.63657	3.55829	6.84335e-06	0.00312227	ADARB2	NM_018702	Body	10:1394494-1396219
cg18898125	-2.13883	0.639241	4.63654	3.55815	6.8444e-06	0.00312227	NEFM	NM_005382	TSS1500	8:24826265-24826422	8:24770255-24770470	Unclassified_Cell_type_specific	TRUE
cg22108374	0.112671	0.386064	4.63431	3.54951	6.91038e-06	0.00314835	CCDC33	NM_025055	Body		15:74557524-74557599	Unclassified_Cell_type_specific	TRUE
cg23782616	-1.60962	0.528876	4.6333	3.54556	6.94066e-06	0.00315813	HMSD	NM_001123366	TSS200	18:59767431-59767727	18:61616258-61616768	Unclassified	TRUE	TRUE
cg06492796	-0.304935	-0.565631	-4.6315	3.53857	6.99469e-06	0.00317868					12:96882743-96883910	Promoter_Associated
cg17101703	0.733835	-0.336428	-4.63039	3.53427	7.02814e-06	0.00318605	AAK1	NM_014911	Body					TRUE
cg10651121	-0.952504	-0.642427	-4.63027	3.53383	7.03158e-06	0.00318605				12:108033283-108033557	12:109548798-109549226	Promoter_Associated_Cell_type_specific	TRUE
cg20012601	0.773226	-0.452915	-4.63008	3.53306	7.03761e-06	0.00318605	MAML3	NM_018717	Body	4:141233034-141233175
cg12166476	-0.15641	-0.580301	-4.62967	3.5315	7.04985e-06	0.00318756	LMO7;LMO7;LMO7	NM_015842;NM_015842;NM_005358	5'UTR;1stExon;Body							low-CpG:75232832-75233102
cg02780269	-0.662489	-0.362679	-4.62886	3.52833	7.07463e-06	0.00319474	SECTM1	NM_003004	TSS1500	17:77884179-77885679
cg01681525	0.0543506	-0.455033	-4.62708	3.52144	7.12893e-06	0.0032152	BAHCC1	NM_001080519	Body	17:76988852-76989337					RDMR
cg24781737	0.36985	-0.233848	-4.62539	3.51489	7.18096e-06	0.00323117	KLC2;RAB1B;KLC2;KLC2;KLC2	NM_001134774;NM_030981;NM_001134776;NM_022822;NM_001134775	3'UTR;TSS1500;3'UTR;3'UTR;3'UTR		11:66034188-66035686	Promoter_Associated
cg01423393	0.451125	0.426656	4.62535	3.51471	7.18238e-06	0.00323117	KIAA1875	NR_024207	Body	8:145234471-145237455	8:145164475-145164760	Unclassified	TRUE
cg15734764	-2.14469	-0.316505	-4.62473	3.5123	7.20158e-06	0.00323574					10:134266552-134266955	Unclassified		TRUE
cg11721913	-1.97065	-0.387299	-4.6193	3.49127	7.37159e-06	0.00330798				10:102815977-102817675
cg00804078	-1.79889	-0.620306	-4.61774	3.48521	7.42138e-06	0.00332615	DDO;DDO	NM_003649;NM_004032	TSS200;TSS200				TRUE
cg01552919	2.7489	-0.474476	-4.61685	3.48176	7.44978e-06	0.00333329	GAK	NM_005255	Body	4:891685-892029				TRUE
cg02901321	-2.3979	0.364188	4.61666	3.48102	7.45592e-06	0.00333329	VSNL1	NM_003385	TSS1500	2:17584632-17585502
cg18358723	-1.95169	0.608208	4.61567	3.47718	7.48782e-06	0.00334338	LOC645323	NR_015436	Body	5:87991289-87991666					RDMR
cg01581757	0.394667	-0.311891	-4.61496	3.47444	7.51057e-06	0.00334936	TGM6	NM_198994	Body				TRUE
cg15626285	0.882719	-0.312289	-4.61385	3.47015	7.54643e-06	0.00336116	C1S;C1S	NM_001734;NM_201442	TSS200;TSS200				TRUE	TRUE
cg26077229	0.63315	0.363079	4.61279	3.46605	7.5808e-06	0.00337228	KREMEN2;PAQR4;KREMEN2	NM_024507;NM_152341;NM_172229	Body;TSS1500;Body	16:2956075-2958304	16:3017803-3017959	Unclassified_Cell_type_specific
cg18130044	-2.77884	0.3822	4.61194	3.46274	7.60877e-06	0.00338052				20:21629923-21630443					CDMR
cg14852409	-1.88715	0.222081	4.60846	3.44928	7.72325e-06	0.00342713					10:65626097-65626873	Unclassified	TRUE	TRUE
cg27444437	0.344411	-0.531604	-4.60799	3.44748	7.73868e-06	0.00342973	FARP2	NM_014808	5'UTR						RDMR
cg21139003	1.85242	-0.439398	-4.60691	3.44328	7.77482e-06	0.00344149	LTBP1	NM_206943	Body
cg14410016	-0.188886	0.257812	4.60362	3.43055	7.88543e-06	0.00348614	HOXD9	NM_014213	TSS1500	2:176694501-176695063				TRUE
cg00036871	1.24534	-0.300023	-4.60106	3.42068	7.97232e-06	0.00352021	OBSL1;INHA	NM_015311;NM_002191	TSS1500;TSS200
cg14064024	-0.607309	-0.282264	-4.5981	3.40923	8.07429e-06	0.00356084	SLC25A29	NM_001039355	Body
cg08316825	-1.10019	0.408019	4.59462	3.39579	8.19563e-06	0.00360682	GLRA1;GLRA1	NM_000171;NM_001146040	TSS200;TSS200	5:151284726-151285119				TRUE
cg05595301	0.251752	-0.516557	-4.59453	3.39545	8.1987e-06	0.00360682	PLEC1;PLEC1;PLEC1	NM_000445;NM_201378;NM_201379	Body;Body;TSS200	8:145099465-145100338
cg10442251	0.306005	0.404124	4.59347	3.39135	8.23612e-06	0.00361455	IGSF21	NM_032880	Body					TRUE
cg26826927	0.106838	-0.343843	-4.59346	3.39132	8.23645e-06	0.00361455	COG5;COG5;COG5	NM_006348;NM_001161520;NM_181733	Body;Body;Body		7:107103589-107103909	Unclassified_Cell_type_specific		TRUE
cg18815943	-3.27744	0.742193	4.59162	3.38421	8.30165e-06	0.0036387	FOXE3	NM_012186	1stExon	1:47654520-47655652	1:47882246-47882432	Unclassified_Cell_type_specific	TRUE	TRUE
cg17364672	1.23271	0.349676	4.59127	3.38288	8.31398e-06	0.00363965	NPFFR1	NM_022146	Body	10:71684798-71685702	10:72014843-72015807	Unclassified_Cell_type_specific
cg14039301	0.538963	-0.225323	-4.5907	3.38066	8.33443e-06	0.00364415				11:286383-286686
cg15133018	-1.31698	0.34202	4.58892	3.37381	8.3981e-06	0.00366611				18:55083694-55083974	18:56932797-56932876	Unclassified_Cell_type_specific	TRUE
cg13511777	-1.15914	-0.355033	-4.58872	3.37305	8.40512e-06	0.00366611	NAV2;NAV2;NAV2;NAV2	NM_182964;NM_001111018;NM_145117;NM_001111019	Body;Body;Body;Body				TRUE		DMR
cg04321396	-0.0964702	-0.344067	-4.5882	3.37103	8.42405e-06	0.00366989	KAT5;KAT5;KAT5	NM_182710;NM_182709;NM_006388	Body;Body;Body		11:65479168-65480474	Promoter_Associated			RDMR
cg24080008	-1.90388	0.406695	4.58633	3.36381	8.49178e-06	0.0036949				1:38372699-38372827				TRUE
cg05280109	-3.12125	0.118101	4.5846	3.35716	8.55471e-06	0.00371777				2:74064692-74066240	2:74212493-74212875	Promoter_Associated	TRUE
cg10806820	-2.1574	0.321021	4.58425	3.3558	8.56769e-06	0.0037189	CELSR3	NM_001407	1stExon	3:48673170-48676671
cg17421623	-0.943448	-0.584646	-4.58278	3.35015	8.62155e-06	0.00373774	KTELC1;KTELC1	NR_024265;NM_152305	TSS1500;TSS1500		3:119187358-119188910	Promoter_Associated_Cell_type_specific		TRUE
cg21469505	-0.0878536	-0.302587	-4.58169	3.34595	8.66185e-06	0.00375068					18:47085644-47085978	Unclassified_Cell_type_specific	TRUE
cg22367191	-1.4524	0.518534	4.58078	3.34245	8.69555e-06	0.00376072				6:10533539-10533671				TRUE
cg13448978	-2.63219	-0.643028	-4.5799	3.33906	8.72838e-06	0.00377037	FGR	NM_005248	TSS200	1:27833224-27834384
cg23677657	-0.816194	0.338955	4.57956	3.33773	8.74123e-06	0.00377137	DLX6AS	NR_015448	Body	7:96456875-96457077				TRUE
cg15986164	2.65531	-0.309856	-4.57792	3.33142	8.8027e-06	0.00379332	GAK	NM_005255	Body	4:891685-892029				TRUE
cg11076306	0.954512	-0.504011	-4.5776	3.3302	8.81469e-06	0.00379392	LIMCH1;LIMCH1;LIMCH1	NM_014988;NM_001112718;NM_001112717	Body;Body;Body					TRUE
cg11730703	2.29401	-0.315643	-4.57685	3.32732	8.84288e-06	0.00380148	INF2;INF2;INF2	NM_022489;NM_032714;NM_001031714	5'UTR;5'UTR;5'UTR	14:104238323-104239146						high-CpG:104238496-104238838
cg09575114	-3.42245	0.314122	4.57633	3.32533	8.86244e-06	0.00380532	C9orf68	NM_001039395	TSS200		9:4666093-4666975	Promoter_Associated
cg20616414	-2.91139	0.46258	4.57533	3.32149	8.90033e-06	0.00381702	WNK2	NM_006648	1stExon	9:94985969-94987922
cg08090640	0.317763	-0.468762	-4.57386	3.31583	8.95642e-06	0.00383648	IFI35	NM_005533	Body
cg00236576	-0.681567	-0.246211	-4.57089	3.30441	9.07076e-06	0.00388081	METRNL	NM_001004431	Body	17:78629632-78632696
cg14333176	-2.32273	0.106357	4.56743	3.29109	9.20591e-06	0.00393393	FEM1C	NM_020177	5'UTR	5:114907502-114908696	5:114879158-114881156	Unclassified
cg18122696	1.64522	-0.232934	-4.56411	3.27835	9.33706e-06	0.00398522	SYT8	NM_138567	TSS1500				TRUE
cg03271533	0.692204	-0.252689	-4.56277	3.27321	9.39053e-06	0.00400327	UGGT1;UGGT1	NM_020120;NR_027671	Body;Body		2:128936304-128937366	Gene_Associated		TRUE
cg02286091	-2.67792	0.454303	4.56224	3.27118	9.41166e-06	0.00400751	BHMT;BHMT	NM_001713;NM_001713	5'UTR;1stExon	5:78443090-78443523				TRUE
cg24772753	-1.85991	0.425048	4.56146	3.26818	9.44313e-06	0.00401613	SP5	NM_001003845	Body	2:171280043-171282448	2:171573355-171573606	Unclassified_Cell_type_specific				high-CpG:171281467-171281679
cg07979747	2.85529	0.443677	4.55845	3.25663	9.56493e-06	0.00406311	DDR1;DDR1;DDR1	NM_013993;NM_001954;NM_013994	Body;Body;Body					TRUE
cg03575969	1.09393	-0.274942	-4.55613	3.24773	9.66e-06	0.00409863	STARD10	NM_006645	Body		11:72491904-72493848	Unclassified
cg08887093	-3.21105	0.105616	4.55569	3.24603	9.67822e-06	0.0041015	GBE1	NM_000158	Body	3:81892881-81893643	3:81809646-81811463	NonGene_Associated
cg13222915	-0.497003	0.372377	4.55447	3.24138	9.72835e-06	0.00411788								TRUE
cg05817709	-0.0211266	-0.408618	-4.55323	3.23661	9.77999e-06	0.00413485	RARRES3	NM_004585	TSS200
cg17580614	0.893759	-0.403646	-4.55182	3.2312	9.83895e-06	0.0041545	ADORA2B	NM_000676	Body	17:15788483-15790238	17:15847840-15849616	Unclassified_Cell_type_specific
cg02270108	-2.86171	0.112773	4.55156	3.23022	9.84968e-06	0.0041545	BRD2;BRD2	NM_001113182;NM_005104	TSS1500;5'UTR	6:33046358-33046932	6:32938253-32938873	Promoter_Associated	TRUE
cg27401724	0.672765	-0.312456	-4.55027	3.22526	9.90411e-06	0.00417254	ACBD4;ACBD4;ACBD4;ACBD4;ACBD4	NM_001135705;NM_001135706;NM_001135704;NM_001135707;NM_024722	Body;Body;Body;Body;Body		17:43212563-43213772	Promoter_Associated
cg00733683	-0.249852	-0.34998	-4.54917	3.22107	9.95029e-06	0.00418569	ATP5D;ATP5D	NM_001687;NM_001001975	3'UTR;3'UTR		19:1244335-1244920	Unclassified
cg12744185	-2.54642	0.18912	4.54898	3.22031	9.9587e-06	0.00418569	PCTP;PCTP;PCTP;PCTP	NM_021213;NM_021213;NM_001102402;NM_001102402	1stExon;5'UTR;1stExon;5'UTR	17:51183376-51183850	17:53827954-53829390	Promoter_Associated		TRUE
cg17430979	-0.635391	-0.525075	-4.54854	3.21864	9.97717e-06	0.00418643	JAKMIP1	NM_001099433	Body
cg00920139	1.8493	-0.32575	-4.54838	3.21804	9.98384e-06	0.00418643	PDLIM2	NM_176871	3'UTR		8:22455280-22455696	Unclassified_Cell_type_specific		TRUE
cg13100137	-0.525437	-0.573568	-4.54786	3.21606	1.00059e-05	0.00419077								TRUE
cg06744585	1.40677	-0.549046	-4.5472	3.21351	1.00342e-05	0.00419772	NFIX	NM_002501	Body	19:12996280-12997294						low-CpG:12995149-12996848
cg00664406	-0.179922	0.266814	4.54689	3.21233	1.00474e-05	0.00419833	GRM2;GRM2	NM_000839;NM_001130063	TSS1500;TSS1500	3:51715881-51716416	3:51740394-51741198	Unclassified_Cell_type_specific		TRUE
cg19237691	-1.95349	-0.208684	-4.5451	3.20548	1.01241e-05	0.00422547	TNFRSF18;TNFRSF18;TNFRSF18	NM_148902;NM_004195;NM_148901	Body;Body;Body		1:1141523-1143111	Unclassified
cg15728256	-0.960698	0.654293	4.54425	3.20223	1.01608e-05	0.00423582	BMP8B;BMP8B	NM_001720;NM_001720	5'UTR;1stExon	1:40026295-40027821	1:40254101-40255289	Promoter_Associated				high-CpG:40026742-40027156
cg00947744	1.05274	-0.237321	-4.54386	3.20075	1.01775e-05	0.00423785	NCAPH2;LMF2;NCAPH2	NM_014551;NM_033200;NM_152299	TSS1500;Body;TSS1500
cg06196801	-1.63837	-0.630655	-4.54158	3.19201	1.02767e-05	0.00427292	ACADS	NM_000017	Body	12:119647856-119648489	12:121163086-121164377	Promoter_Associated			CDMR
cg03936870	0.396252	-0.454907	-4.54138	3.19124	1.02856e-05	0.00427292
cg04778012	-0.16468	0.62412	4.53902	3.1822	1.03894e-05	0.00431105	STAG3;GPC2	NM_012447;NM_152742	TSS200;TSS1500	7:99612670-99613854	7:99774737-99775599	Promoter_Associated				high-CpG:99613314-99613542
cg22940798	-0.508484	-0.399089	-4.53671	3.1734	1.04914e-05	0.00434833	TAP2;TAP2	NM_000544;NM_018833	Body;Body
cg06617961	2.08244	0.336568	4.536	3.17067	1.05232e-05	0.00435649	MIR1826	NR_031727	TSS1500	16:33871082-33873946	16:33964729-33966554	Unclassified
cg26927807	2.38241	-0.497614	-4.53129	3.15269	1.07356e-05	0.00443928	BTBD2	NM_017797	TSS1500
cg20508523	-3.29256	0.100686	4.53067	3.15033	1.07638e-05	0.00444581	POU2F2	NM_002698	TSS200		19:42636309-42638132	Promoter_Associated		TRUE
cg16696317	0.48793	-0.5118	-4.52966	3.14645	1.08103e-05	0.00445568	TCL1A;TCL1A;TCL1A;TCL1A	NM_001098725;NM_021966;NM_001098725;NM_021966	5'UTR;5'UTR;1stExon;1stExon	14:95250039-95250601	14:96180387-96180632	Unclassified_Cell_type_specific
cg08343644	3.15931	-0.302216	-4.52957	3.14611	1.08144e-05	0.00445568	GPR56;GPR56;GPR56;GPR56;GPR56;GPR56;GPR56	NM_201525;NM_001145771;NM_201524;NM_001145772;NM_001145770;NM_005682;NM_001145773	TSS1500;TSS1500;TSS1500;TSS1500;5'UTR;5'UTR;TSS1500		16:57660834-57662332	Unclassified_Cell_type_specific		TRUE
cg23331484	-1.19057	0.509654	4.52934	3.14522	1.0825e-05	0.00445568	SLC7A10	NM_019849	TSS1500	19:38408153-38410079			TRUE
cg03943446	2.76421	-0.110304	-4.52865	3.14259	1.08567e-05	0.00446037	MAD1L1;MAD1L1;MAD1L1	NM_003550;NM_001013837;NM_001013836	Body;Body;Body	7:1973900-1975162
cg22719241	1.31708	-0.327523	-4.52829	3.14124	1.0873e-05	0.00446037	CLIP3	NM_015526	TSS1500				TRUE
cg21649919	2.56545	0.275133	4.52828	3.14118	1.08738e-05	0.00446037				6:737512-737659
cg22374237	-1.36919	0.530492	4.52741	3.13788	1.09137e-05	0.00447163	GRM8	NM_001127323	5'UTR	7:126678433-126678583
cg16059957	-1.37838	0.548084	4.5268	3.13555	1.09419e-05	0.00447806				21:45886436-45888736			TRUE
cg10059756	-3.40174	0.115143	4.52604	3.13266	1.09772e-05	0.00448649				1:148800247-148801013	1:150532053-150534317	Promoter_Associated
cg12798194	0.88548	-0.311174	-4.52582	3.13181	1.09876e-05	0.00448649					17:43462780-43463578	Unclassified		TRUE
cg01553295	-3.29219	0.145525	4.52467	3.12743	1.10412e-05	0.00449729	CBX1;CBX1	NM_001127228;NM_006807	TSS200;TSS1500		17:46178210-46179131	Promoter_Associated
cg25843003	-1.6415	-0.47679	-4.5245	3.12677	1.10492e-05	0.00449729	HCP5	NM_006674	3'UTR		6:31430369-31431494	Promoter_Associated		TRUE
cg07218288	-3.57095	0.19831	4.52445	3.12657	1.10517e-05	0.00449729	PSMB8;PSMB8;TAP1	NM_004159;NM_148919;NM_000593	TSS1500;TSS1500;3'UTR
cg06669752	-0.195786	-0.531308	-4.52377	3.12397	1.10837e-05	0.00450518	SIL1;SIL1	NM_001037633;NM_022464	TSS1500;TSS1500		5:138533001-138534582	Promoter_Associated
cg22892432	0.927095	-0.38056	-4.52282	3.12037	1.11281e-05	0.00451813	THRB;THRB	NM_001128177;NM_000461	TSS1500;TSS1500
cg01327147	1.14596	0.64257	4.52239	3.11874	1.11483e-05	0.00452117	KIAA1161	NM_020702	Body	9:34360835-34362896	9:34371330-34371448	Unclassified_Cell_type_specific		TRUE
cg18414021	-0.0573015	0.316478	4.52138	3.11489	1.11961e-05	0.00453434	CCDC85C	NM_001144995	1stExon	14:99138944-99141655					DMR
cg04033732	-1.21165	-0.37648	-4.52117	3.11409	1.12061e-05	0.00453434					16:67706217-67707166	Unclassified		TRUE
cg08654091	-1.36413	-0.475505	-4.5206	3.1119	1.12333e-05	0.00454025				1:225082041-225082080	1:227015301-227016297	Promoter_Associated		TRUE
cg00329447	-0.501257	-0.272827	-4.51985	3.10904	1.12691e-05	0.00454246	PLEC1;PLEC1;PLEC1	NM_000445;NM_201378;NM_201379	Body;Body;TSS200	8:145099465-145100338
cg00272951	-3.16485	0.163378	4.5197	3.10847	1.12763e-05	0.00454246	AP3B1	NM_003664	TSS1500		5:77590055-77591118	Promoter_Associated
cg22929506	-0.690769	-0.35381	-4.51969	3.10842	1.12769e-05	0.00454246	PNKD;PNKD	NM_001077399;NM_015488	3'UTR;Body		2:219137320-219137776	Unclassified_Cell_type_specific
cg00755588	-0.26355	-0.171923	-4.51856	3.10411	1.1331e-05	0.00455912	C9orf172	NM_001080482	TSS1500
cg14334310	0.525955	-0.27809	-4.51818	3.10267	1.13491e-05	0.00456128					14:103556994-103558768	Unclassified
cg16075744	-2.7495	0.0910415	4.51224	3.08004	1.16381e-05	0.0046722	C2CD3;C2CD3;PPME1	NM_015531;NM_015531;NM_016147	5'UTR;1stExon;TSS1500	11:73559399-73560220	11:73881447-73882873	Promoter_Associated				high-CpG:73559507-73559926
cg25793051	-1.46728	-0.482412	-4.51158	3.07757	1.16702e-05	0.0046748					7:149438880-149439715	Promoter_Associated			DMR
cg26023709	1.30006	-0.370107	-4.51157	3.07753	1.16707e-05	0.0046748	MRPL43;SEMA4G;MRPL43;MRPL43	NM_176794;NM_017893;NM_176792;NM_176793	Body;3'UTR;Body;Body
cg06902929	2.05936	-0.250553	-4.50924	3.06865	1.17864e-05	0.00471588	PPT2;PPT2	NM_005155;NM_138717	Body;Body		6:32120376-32123743	Promoter_Associated			RDMR
cg11176990	-2.67102	0.418104	4.5087	3.06658	1.18136e-05	0.00471789	LOC375196;LOC100271715	NR_028386;NM_001145451	TSS200;Body	2:39040222-39041697	2:39187021-39187940	Unclassified		TRUE
cg12583184	-0.167774	-0.28235	-4.50861	3.06626	1.18178e-05	0.00471789	SLC24A6	NM_024959	TSS1500		12:113771829-113773405	Promoter_Associated
cg09523691	-0.606876	-0.488648	-4.50725	3.06107	1.18861e-05	0.00473988	ATG12;AP3S1	NM_004707;NM_001284	TSS1500;Body
cg03509094	-0.564841	0.240653	4.5057	3.0552	1.19639e-05	0.0047621	EVI5L;EVI5L	NM_145245;NM_001159944	Body;Body	19:7832638-7834736
cg15110296	0.349353	-0.45801	-4.50561	3.05486	1.19684e-05	0.0047621	LOH12CR1;LOH12CR2	NM_058169;NR_024061	TSS1500;Body		12:12509404-12510857	Promoter_Associated
cg07920503	-2.24196	0.392156	4.50453	3.05073	1.20234e-05	0.00477136	FAM123A;FAM123A	NM_199138;NM_152704	1stExon;1stExon	13:24641999-24644089	13:25745311-25745491	Unclassified_Cell_type_specific		TRUE	DMR
cg00220225	0.613703	-0.284351	-4.50449	3.05059	1.20253e-05	0.00477136	SEMA3F	NM_004186	5'UTR		3:50193725-50194689	Unclassified_Cell_type_specific		TRUE
cg22947000	-0.68341	-0.259364	-4.50419	3.04945	1.20406e-05	0.00477136	BCMO1	NM_017429	TSS200					TRUE			TRUE
cg18325992	-1.42565	0.223758	4.5041	3.04912	1.2045e-05	0.00477136				11:43554765-43555047	11:43598242-43599091	Unclassified_Cell_type_specific	TRUE		RDMR
cg10636760	2.08056	-0.294817	-4.50361	3.04724	1.20702e-05	0.00477607					1:2904430-2904599	Unclassified_Cell_type_specific
cg10333278	1.597	-0.367167	-4.50326	3.04592	1.2088e-05	0.00477782							TRUE		DMR
cg14997707	0.651111	-0.422035	-4.50053	3.03553	1.22284e-05	0.00482798					7:93852772-93853421	Unclassified_Cell_type_specific		TRUE
cg12765028	0.638244	0.259199	4.49956	3.03186	1.22784e-05	0.00484238				4:13133203-13135868
cg19764608	-2.29885	0.144854	4.49817	3.0266	1.23504e-05	0.00486541				1:147490049-147490545	1:149223106-149224208	Unclassified	TRUE
cg18877361	1.78855	-0.504001	-4.49764	3.02457	1.23782e-05	0.00487104				14:105044870-105045066
cg13586457	0.834522	-0.277317	-4.49719	3.02286	1.24018e-05	0.00487497	SPTBN5	NM_016642	TSS1500		15:42186577-42187759	Promoter_Associated	TRUE	TRUE
cg26242531	-0.922956	-0.462423	-4.49622	3.01919	1.24524e-05	0.00488336	ZFYVE21	NM_024071	Body	14:103260376-103260683	14:104190262-104191015	Unclassified_Cell_type_specific	TRUE	TRUE
cg13424029	-0.012117	-0.489828	-4.4961	3.01872	1.2459e-05	0.00488336				10:101286334-101287693			TRUE	TRUE	CDMR
cg11442608	-1.27873	-0.454571	-4.496	3.01835	1.24641e-05	0.00488336							TRUE	TRUE
cg23093580	1.25253	-0.388998	-4.49307	3.00721	1.26193e-05	0.00493878	NDUFS5	NM_004552	TSS1500
cg19863655	-1.82714	0.618023	4.49251	3.00509	1.26492e-05	0.00494506	C13orf33	NM_032849	1stExon	13:30378304-30379058				TRUE
cg03397716	-1.31674	0.450829	4.49165	3.00183	1.26951e-05	0.00495259	ESPN;ESPN	NM_031475;NM_031475	1stExon;5'UTR	1:6406594-6407882
cg10982364	-1.13368	0.477159	4.49163	3.00176	1.26961e-05	0.00495259				2:200034878-200037919	2:200329350-200329788	Unclassified_Cell_type_specific				low-CpG:200037879-200038071
cg06933824	1.41432	0.445471	4.49119	3.00009	1.27197e-05	0.0049564	NEURL1B	NM_001142651	Body	5:172042784-172044071	5:172110118-172111737	Unclassified_Cell_type_specific		TRUE
cg09026360	-0.539633	-0.233449	-4.49059	2.99781	1.27519e-05	0.00496355	TMIE	NM_147196	TSS200		3:46742436-46743509	Unclassified_Cell_type_specific		TRUE
cg09582200	0.378235	-0.281936	-4.4899	2.9952	1.2789e-05	0.00497256	FXYD6;FXYD6;FXYD6;FXYD6;FXYD6	NM_001164836;NM_022003;NM_001164832;NM_001164837;NM_001164831	TSS1500;TSS1500;TSS1500;TSS1500;TSS200
cg14620572	-0.113269	0.388251	4.48833	2.98925	1.28739e-05	0.00499559	GPR144	NM_001161808	Body	9:126255113-126256043
cg16933181	-2.16854	0.401263	4.48829	2.9891	1.28761e-05	0.00499559	CHST9	NM_031422	TSS200	18:23018520-23019594			TRUE
cg11196848	0.645597	-0.505293	-4.48786	2.98747	1.28993e-05	0.00499651	FGF20	NM_019851	TSS200	8:16903273-16904343	8:16859616-16860165	Unclassified_Cell_type_specific			RDMR
cg13428516	-0.896601	-0.643284	-4.48773	2.98698	1.29064e-05	0.00499651	MAMSTR;RASIP1	NM_001130915;NM_017805	TSS1500;3'UTR	19:53915405-53916143	19:49223589-49224780	Promoter_Associated
cg21917976	-1.05066	-0.591521	-4.48736	2.98559	1.29264e-05	0.00499886	CHD1L	NM_004284	TSS1500		1:146713508-146715451	Promoter_Associated
cg00431114	0.361652	-0.343712	-4.48608	2.98073	1.29964e-05	0.00502052	TTPAL;TTPAL	NM_024331;NM_001039199	TSS1500;TSS1500		20:43103750-43105321	Promoter_Associated
cg01435344	-2.71432	0.473857	4.48439	2.97431	1.30895e-05	0.00505101	GOLGA7B	NM_001010917	Body	10:99599416-99600106			TRUE
cg00504010	-1.56107	-0.266233	-4.48395	2.97266	1.31135e-05	0.00505482				11:19323230-19324779	11:19367734-19368175	Unclassified_Cell_type_specific	TRUE	TRUE	RDMR
cg24803614	0.451539	-0.430795	-4.48321	2.96984	1.31547e-05	0.00506527	FTH1	NM_002032	Body						RDMR
cg00010954	-0.031347	0.352293	4.48055	2.95977	1.33028e-05	0.0051168				16:53177470-53177617				TRUE
cg01783322	-2.9944	0.104407	4.47619	2.9433	1.35486e-05	0.00520576	NME2;NME2;NME1-NME2;NME2;NME2	NM_002512;NM_001018138;NM_001018136;NM_001018137;NM_001018139	TSS200;TSS1500;Body;5'UTR;TSS1500	17:46598224-46599585	17:49243078-49245053	Promoter_Associated
cg26333393	1.27329	0.359799	4.4759	2.94221	1.35651e-05	0.0052065	CPXM2	NM_198148	TSS1500
cg12906649	2.98881	-0.149914	-4.4746	2.93729	1.36395e-05	0.00522699				21:44405760-44406139
cg03074925	-1.56233	0.355555	4.47446	2.93675	1.36477e-05	0.00522699				6:10533539-10533671				TRUE
cg25806701	-2.26913	-0.482234	-4.47394	2.93477	1.36777e-05	0.0052329	LRAT	NM_004744	TSS1500
cg12781700	-2.45158	0.552183	4.47319	2.93194	1.3721e-05	0.00524384	C17orf104	NM_001145080	TSS200	17:40088831-40090138	17:42733492-42734746	Unclassified	TRUE	TRUE
cg19414763	0.705646	-0.256935	-4.47143	2.92529	1.38228e-05	0.00527342	GLT25D1	NM_024656	Body		19:17687635-17687732	Unclassified_Cell_type_specific	TRUE
cg25316339	-1.90665	0.590931	4.47134	2.92496	1.38278e-05	0.00527342	ANKRD34B	NM_001004441	TSS200	5:79900634-79902253			TRUE		DMR
cg26084700	2.34098	-0.234701	-4.47095	2.92347	1.38508e-05	0.00527656				2:231400969-231401837	2:231692986-231693716	Unclassified
cg23133355	2.77723	-0.313177	-4.46937	2.9175	1.3943e-05	0.00529793				7:2486301-2486401	7:2519759-2519965	Unclassified_Cell_type_specific
cg02861071	-2.64655	0.319488	4.46934	2.91739	1.39447e-05	0.00529793	OLFM3;OLFM3	NM_058170;NM_058170	5'UTR;1stExon	1:102234949-102235249					DMR	low-CpG:102235131-102235380
cg00347452	0.677165	-0.488847	-4.46922	2.91697	1.39513e-05	0.00529793	ATP5O	NM_001697	Body
cg19907915	1.6228	0.459996	4.46831	2.9135	1.40051e-05	0.00531276	IGSF9B	NM_014987	Body	11:133326274-133326523			TRUE	TRUE	RDMR
cg03032497	-1.17858	0.631822	4.46742	2.91016	1.40573e-05	0.0053221				14:60177929-60179820				TRUE	RDMR
cg03578689	-1.94142	-0.45197	-4.46723	2.90944	1.40685e-05	0.0053221	ITGA2B	NM_000419	Body	17:39816795-39819089	17:42462188-42463660	Unclassified		TRUE
cg21674927	1.99846	-0.388657	-4.46697	2.90845	1.4084e-05	0.0053221	IL1R2;IL1R2	NM_173343;NM_004633	Body;Body				TRUE	TRUE
cg12594244	-0.678693	-0.3388	-4.46688	2.90812	1.40892e-05	0.0053221	LOXL1	NM_005576	TSS200	15:72005786-72007313
cg03208198	-2.37226	-0.517504	-4.46575	2.90383	1.41565e-05	0.00534188	COL18A1;COL18A1;COL18A1	NM_130444;NM_030582;NM_130445	Body;Body;Body	21:45721966-45722695	21:46897364-46899046	Unclassified	TRUE
cg12627695	-0.907456	-0.212792	-4.46511	2.90142	1.41945e-05	0.00535058	GBX1	NM_001098834	TSS1500	7:150494944-150496444	7:150865272-150865737	Unclassified	TRUE
cg13033938	-2.54976	-0.446061	-4.46296	2.89331	1.43231e-05	0.00539057	IP6K1;IP6K1	NM_001006115;NM_153273	TSS1500;TSS1500		3:49823038-49824724	Promoter_Associated
cg01851088	-2.76088	0.238487	4.46283	2.89284	1.43307e-05	0.00539057	CELSR3;CELSR3	NM_001407;NM_001407	5'UTR;1stExon	3:48673170-48676671						high-CpG:48674967-48675358
cg00096447	-2.79728	0.210253	4.46087	2.88542	1.44494e-05	0.00542953
cg13974632	-1.85321	0.58195	4.45928	2.87943	1.4546e-05	0.00545924	BDNF;BDNF;BDNF;BDNF;BDNF	NM_170731;NM_170732;NM_001143806;NM_001143807;NM_001143805	Body;5'UTR;5'UTR;5'UTR;5'UTR	11:27696965-27697812			TRUE			high-CpG:27697386-27697396
cg14036830	-2.42114	0.776098	4.45907	2.87863	1.4559e-05	0.00545924	GRIK5	NM_002088	Body	19:47194629-47195338	19:42500888-42503553	Unclassified
cg04976151	-0.491541	-0.384558	-4.45833	2.87585	1.4604e-05	0.0054704	POLR2C	NM_032940	TSS1500		16:57495782-57497173	Promoter_Associated
cg14018024	0.328062	-0.327441	-4.45682	2.87017	1.46965e-05	0.00549928	LAMC3	NM_006059	Body
cg14481208	0.241006	-0.720259	-4.4551	2.86369	1.48029e-05	0.00553333	RTKN	NM_001015055	TSS1500	2:74521141-74522952	2:74668598-74669615	Unclassified				high-CpG:74522525-74523063
cg03534662	-0.339098	-0.318387	-4.45475	2.86237	1.48247e-05	0.00553568	LIMD1	NM_014240	TSS200
cg08730348	-2.70786	0.125017	4.45437	2.86091	1.48487e-05	0.00553888	PYCARD;PYCARD	NM_013258;NM_145182	TSS200;TSS200	16:31121068-31121965	16:31212787-31214820	Promoter_Associated	TRUE
cg12222277	0.437691	0.479213	4.45387	2.85904	1.48796e-05	0.00554461	SKI	NM_003036	Body	1:2181418-2181544
cg05409693	0.5213	-0.321434	-4.45354	2.85781	1.49e-05	0.00554647								TRUE
cg01770755	-2.76228	0.533941	4.45326	2.85673	1.49179e-05	0.00554734				15:39700559-39701770	15:41913064-41914985	Promoter_Associated_Cell_type_specific
cg02003183	-1.23865	0.394477	4.4528	2.855	1.49466e-05	0.00555227	CDC42BPB	NM_006035	Body	14:102485602-102485692	14:103415151-103416162	Unclassified		TRUE
cg02294302	-0.759933	-0.438743	-4.44999	2.84443	1.51234e-05	0.00561213	FOXD2;FOXD2	NM_004474;NM_004474	3'UTR;1stExon						RDMR
cg14692377	-0.994371	0.559565	4.44911	2.84112	1.51792e-05	0.00562699	SLC6A4;SLC6A4	NM_001045;NM_001045	1stExon;5'UTR	17:25586344-25587312	17:28562266-28563419	Unclassified_Cell_type_specific	TRUE		DMR
cg07320140	-0.682513	-0.408882	-4.44831	2.83812	1.52299e-05	0.00563502	LDHD;LDHD	NM_153486;NM_194436	1stExon;1stExon				TRUE
cg14491628	-3.1705	0.125588	4.44828	2.83798	1.52323e-05	0.00563502	ABCA1	NM_005502	5'UTR	9:106728623-106728907	9:107688413-107690983	Promoter_Associated
cg11254700	-0.454471	0.604928	4.44788	2.8365	1.52574e-05	0.00563591				19:58253028-58253624
cg22802813	-1.64225	0.402601	4.44774	2.83598	1.52662e-05	0.00563591	USP44;USP44	NM_001042403;NM_032147	TSS200;5'UTR	12:94466000-94467039	12:95941391-95943244	Promoter_Associated_Cell_type_specific	TRUE		DMR
cg11218561	3.23975	-0.402657	-4.44625	2.83035	1.53621e-05	0.00565993				11:1040719-1040953	11:1050673-1052607	Unclassified_Cell_type_specific
cg07978099	-1.77159	-0.332515	-4.44624	2.83031	1.53629e-05	0.00565993	OSGIN1;OSGIN1;OSGIN1;OSGIN1	NM_182980;NM_182981;NM_013370;NM_182981	5'UTR;1stExon;Body;5'UTR
cg24935332	-1.27961	0.396329	4.44576	2.82851	1.53936e-05	0.0056654				11:31803373-31803450	11:31846734-31846951	Unclassified_Cell_type_specific			RDMR
cg08669954	2.14537	-0.311564	-4.44438	2.82333	1.54825e-05	0.00569229	IFT140	NM_014714	Body	16:1522055-1522410
cg02525719	1.41284	-0.622105	-4.4441	2.82226	1.55009e-05	0.00569322				4:183965190-183965689
cg18902090	-2.06696	0.33258	4.44333	2.81939	1.55506e-05	0.00570559	PCDHA7;PCDHA12;PCDHA6;PCDHAC1;PCDHA10;PCDHA4;PCDHA11;PCDHA8;PCDHA6;PCDHA1;PCDHA2;PCDHA1;PCDHA9;PCDHA13;PCDHA5;PCDHA3;PCDHAC1;PCDHA10	NM_018910;NM_018903;NM_018909;NM_031882;NM_018901;NM_018907;NM_018902;NM_018911;NM_031849;NM_031411;NM_018905;NM_018900;NM_031857;NM_018904;NM_018908;NM_018906;NM_018898;NM_031860	Body;Body;Body;TSS200;Body;Body;Body;Body;Body;Body;Body;Body;Body;Body;Body;Body;TSS200;Body	5:140285667-140287664			TRUE
cg04028695	0.566862	-0.414496	-4.44104	2.81075	1.57007e-05	0.00574578								TRUE
cg19242268	0.190339	-0.273252	-4.44097	2.81052	1.57049e-05	0.00574578	TCEA2;TCEA2	NM_198723;NM_198723	1stExon;5'UTR	20:62158996-62159452	20:62688571-62689673	Unclassified		TRUE
cg26048025	-0.279018	0.243121	4.44092	2.81032	1.57082e-05	0.00574578	GPR25	NM_005298	1stExon	1:199108820-199110011	1:200842758-200843316	Unclassified_Cell_type_specific		TRUE
cg14531663	-2.0936	0.609736	4.43821	2.80015	1.58871e-05	0.00580527	PRRT1	NM_030651	3'UTR	6:32224481-32225389	6:32116667-32116975	Unclassified_Cell_type_specific			RDMR
cg02394186	-3.4407	0.136073	4.43747	2.79735	1.59365e-05	0.00581217	KCNAB2;KCNAB2	NM_003636;NM_172130	5'UTR;5'UTR		1:6088086-6088948	Promoter_Associated
cg01293143	0.473477	-0.314168	-4.43744	2.79725	1.59384e-05	0.00581217	TCEA2	NM_198723	TSS200					TRUE
cg12884605	-0.0944124	-0.243502	-4.43671	2.79448	1.59875e-05	0.00582415				12:64409056-64409710				TRUE	CDMR
cg04865726	-1.94133	-0.423387	-4.43509	2.78841	1.60959e-05	0.00585765				1:1355768-1355887				TRUE
cg17588800	-1.33312	0.531899	4.43287	2.78009	1.62455e-05	0.00589225	GLI3	NM_000168	TSS1500	7:42242529-42244622
cg18369034	1.69896	-0.372704	-4.43269	2.77939	1.62582e-05	0.00589225	PTGDR	NM_000953	TSS1500						RDMR
cg27492942	-0.300187	-0.393611	-4.43258	2.77898	1.62657e-05	0.00589225	CISD3;MLLT6	NM_001136498;NM_005937	TSS1500;3'UTR		17:36885746-36886932	Promoter_Associated
cg09643544	-2.76344	0.475131	4.43238	2.77826	1.62787e-05	0.00589225	ZNF177;ZNF177	NM_003451;NM_003451	1stExon;5'UTR	19:9334590-9335040
cg23798387	-1.07648	-0.450361	-4.4323	2.77793	1.62847e-05	0.00589225	KIAA0100	NM_014680	TSS1500		17:26970893-26974306	Promoter_Associated
cg18952026	-2.82935	0.405755	4.43205	2.77701	1.63013e-05	0.00589225	LRTM2;LRTM2;CACNA2D4;LRTM2	NM_001163925;NM_001039029;NM_172364;NM_001163926	Body;Body;Body;Body	12:1810610-1810818	12:1939931-1940497	Unclassified_Cell_type_specific	TRUE	TRUE
cg08189186	0.53048	-0.615466	-4.43198	2.77675	1.63061e-05	0.00589225	C19orf33	NM_033520	TSS1500
cg26032198	-2.70493	0.17089	4.43132	2.77427	1.63511e-05	0.00589676					7:27192108-27192764	Unclassified_Cell_type_specific
cg25721982	-1.15587	-0.222556	-4.43132	2.77425	1.63515e-05	0.00589676	TBX1;TBX1;TBX1	NM_080646;NM_005992;NM_080647	5'UTR;5'UTR;5'UTR	22:18126156-18126482				TRUE
cg19183842	0.301998	0.425747	4.43093	2.77279	1.63781e-05	0.00590039	DLL3;DLL3	NM_203486;NM_016941	Body;Body	19:44685198-44685582	19:39993160-39994500	Unclassified
cg11792786	0.00364293	-0.373762	-4.42957	2.76772	1.64708e-05	0.00592784	ANKH	NM_054027	Body
cg25375757	1.30839	-0.196168	-4.42877	2.76472	1.65259e-05	0.00594157	TNXB;TNXB	NM_019105;NM_032470	Body;TSS1500
cg05265596	2.00021	-0.359546	-4.42854	2.76383	1.65422e-05	0.00594157	LCP2	NM_005565	Body		5:169694749-169695755	Promoter_Associated
cg12554573	0.863275	-0.218653	-4.42775	2.76086	1.65969e-05	0.00595525	PARP3;RRP9;PARP3;PARP3;PARP3	NM_001003931;NM_004704;NM_001003931;NM_005485;NM_005485	5'UTR;TSS1500;1stExon;1stExon;5'UTR		3:51975761-51976676	Promoter_Associated		TRUE
cg05256304	-0.0320934	-0.563489	-4.42688	2.75761	1.66571e-05	0.00596792	SIK3	NM_025164	TSS1500		11:116969109-116969977	Promoter_Associated			RDMR
cg07639287	-1.79837	0.508956	4.42676	2.75715	1.66655e-05	0.00596792				22:16230883-16230970					RDMR
cg12369078	0.192839	0.544304	4.42613	2.7548	1.67092e-05	0.00597757	ARHGEF7;ARHGEF7;ARHGEF7	NM_001113511;NM_001113512;NM_145735	TSS1500;TSS1500;TSS1500	13:110564231-110564464
cg14217861	2.21337	-0.53301	-4.42483	2.74993	1.68001e-05	0.00600411	NOTCH1	NM_017617	Body	9:138545818-138546240
cg27569300	-1.34089	0.470916	4.42407	2.74708	1.68534e-05	0.00601714	SYNM;SYNM	NM_145728;NM_015286	TSS1500;TSS1500	15:97462554-97464153
cg14314729	-0.113011	-0.397792	-4.42275	2.74212	1.69467e-05	0.00604443
cg23887948	2.21985	-0.35263	-4.42232	2.74053	1.69767e-05	0.00604478	STRA6;STRA6;STRA6;STRA6;STRA6	NM_001142617;NM_001142618;NM_001142619;NM_022369;NM_001142620	5'UTR;5'UTR;5'UTR;5'UTR;5'UTR				TRUE	TRUE		low-CpG:72281833-72282584
cg20175390	-1.8568	0.481566	4.42225	2.74028	1.69814e-05	0.00604478				2:119315907-119316219
cg14074174	-0.466104	-0.218439	-4.42031	2.73301	1.71193e-05	0.00608562	SNAPC2;SNAPC2	NR_030717;NM_003083	Body;Body		19:7984526-7986332	Promoter_Associated			RDMR
cg11468835	-2.54667	0.0949987	4.42016	2.73244	1.71302e-05	0.00608562	DNAJC4	NM_005528	Body	11:63754001-63755015	11:63997514-63998579	Promoter_Associated
cg14359680	-1.02737	-0.282383	-4.41849	2.72618	1.725e-05	0.00612211	GPR132	NM_013345	TSS1500		14:105531503-105533362	Promoter_Associated	TRUE
cg16288101	1.42004	-0.40732	-4.41805	2.72452	1.72819e-05	0.00612739
cg00524963	1.71872	0.359953	4.41704	2.72073	1.73548e-05	0.00614715	FHAD1	NM_052929	TSS1500				TRUE	TRUE
cg14414100	1.86568	-0.414014	-4.41494	2.7129	1.75069e-05	0.00619488	SLC24A2	NM_020344	Body
cg03687532	2.44345	0.449567	4.41333	2.70689	1.76243e-05	0.00622837				16:52785670-52785980				TRUE	DMR
cg13482209	-2.58868	0.370479	4.41317	2.70628	1.76363e-05	0.00622837	CELSR3	NM_001407	TSS200	3:48673170-48676671
cg00194146	-2.20361	-0.406379	-4.41259	2.7041	1.7679e-05	0.0062373	GFOD1	NM_018988	TSS1500	6:13594228-13596913
cg04980928	-1.58189	0.311243	4.41183	2.70127	1.77349e-05	0.00624725	LRTM2;LRTM2;CACNA2D4;LRTM2	NM_001163925;NM_001039029;NM_172364;NM_001163926	Body;Body;Body;Body				TRUE	TRUE
cg15240733	1.05678	-0.233169	-4.4114	2.69965	1.77669e-05	0.00624725
cg21091547	1.5613	-0.437666	-4.41126	2.69913	1.77771e-05	0.00624725	CDKN1A;CDKN1A	NM_078467;NM_000389	TSS1500;TSS1500					TRUE	RDMR
cg12412079	-2.33283	0.541353	4.41092	2.69786	1.78023e-05	0.00624725	FAM19A4;FAM19A4	NM_001005527;NM_182522	TSS200;TSS200	3:69063130-69064755			TRUE		DMR
cg10661163	-0.6278	-0.43151	-4.41052	2.69636	1.78321e-05	0.00624725	ST7OT4;ST7OT1;ST7;ST7	NR_002329;NR_002330;NM_021908;NM_018412	TSS1500;Body;TSS1500;TSS1500		7:116592906-116594586	Promoter_Associated			CDMR
cg23238231	0.615036	-0.247707	-4.41045	2.69612	1.78368e-05	0.00624725	ZNF521	NM_015461	Body						RDMR
cg21227347	-2.94017	0.103675	4.41004	2.69455	1.7868e-05	0.00624725	C9orf91	NM_153045	5'UTR	9:116413306-116414044	9:117373009-117374779	Promoter_Associated			RDMR
cg10308785	0.0829959	-0.686374	-4.40996	2.69426	1.78737e-05	0.00624725	LOC404266;LOC404266;LOC404266;LOC404266;HOXB6;LOC404266	NR_033203;NR_033205;NR_033204;NR_033201;NM_018952;NR_033202	Body;Body;Body;Body;3'UTR;Body	17:44028344-44029180			TRUE
cg20359994	-2.22587	0.357669	4.40992	2.69413	1.78765e-05	0.00624725				6:27706677-27707242
cg05967487	1.34627	-0.354962	-4.40985	2.69386	1.78817e-05	0.00624725	EHBP1L1	NM_001099409	Body				TRUE	TRUE
cg21554217	-1.91734	-0.475085	-4.40923	2.69154	1.79279e-05	0.00625731				5:138877538-138878122	5:138897173-138898289	Promoter_Associated		TRUE
cg17953764	0.150843	0.374894	4.40746	2.68494	1.80602e-05	0.00629732	ZAR1	NM_175619	1stExon	4:48186588-48188436	4:48491431-48493275	Unclassified_Cell_type_specific	TRUE
cg01235000	-1.97478	0.394105	4.40703	2.68331	1.8093e-05	0.00630263	CPLX2;CPLX2	NM_001008220;NM_006650	Body;Body	5:175238315-175238745					DMR
cg24112628	-0.134361	-0.421169	-4.40643	2.68107	1.81382e-05	0.00631043	LRP11	NM_032832	Body					TRUE
cg16942327	1.82184	-0.289391	-4.40626	2.68045	1.81506e-05	0.00631043								TRUE
cg02224002	0.0784209	-0.179929	-4.40449	2.67385	1.82845e-05	0.0063508	RNF166	NM_178841	Body	16:87296885-87297103
cg06247837	0.297941	-0.26537	-4.4026	2.66677	1.84292e-05	0.00639487	TCAP;STARD3;STARD3;STARD3	NM_003673;NM_006804;NM_001165938;NM_001165937	TSS1500;3'UTR;3'UTR;3'UTR		17:37820116-37820240	Unclassified_Cell_type_specific		TRUE
cg07234388	1.00772	-0.350175	-4.40218	2.66522	1.84611e-05	0.00639973	TMEM79;TMEM79	NR_026678;NM_032323	Body;3'UTR				TRUE		RDMR
cg01978237	-1.79802	0.47762	4.40089	2.66041	1.85602e-05	0.00642784	SIM1	NM_005068	Body	6:101003391-101003532
cg17025674	-3.0812	0.132248	4.39993	2.65683	1.86342e-05	0.00644725				5:127565023-127565195	5:127536510-127537605	Unclassified	TRUE
cg08973950	0.361287	-0.408188	-4.39924	2.65426	1.86877e-05	0.00645451	C7orf50;C7orf50;C7orf50	NM_001134395;NM_032350;NM_001134396	Body;Body;Body	7:1049652-1050000	7:1083296-1085050	Promoter_Associated
cg07328519	-1.35365	-0.35954	-4.3992	2.65409	1.86912e-05	0.00645451	ZBTB7A	NM_015898	5'UTR	19:4015042-4015446
cg25323057	-2.02964	-0.412344	-4.39796	2.64946	1.87877e-05	0.00647495	C10orf116;AGAP11	NM_006829;NM_133447	3'UTR;TSS200		10:88730467-88731914	Promoter_Associated		TRUE
cg23845646	-0.832314	-0.598072	-4.3979	2.64924	1.87923e-05	0.00647495	PIF1	NM_025049	Body	15:62903078-62903693	15:65115672-65116787	Unclassified_Cell_type_specific
cg24853724	-1.90096	0.393459	4.39774	2.64865	1.88046e-05	0.00647495	TRIL	NM_014817	1stExon	7:28961757-28965052
cg27585376	-0.40162	-0.383643	-4.39722	2.64671	1.88453e-05	0.00647852					7:74020137-74021411	Unclassified_Cell_type_specific	TRUE	TRUE
cg25915982	1.85531	-0.504834	-4.39715	2.64643	1.88512e-05	0.00647852	GRB10	NM_001001555	5'UTR	7:50816779-50816928	7:50848969-50850782	Promoter_Associated_Cell_type_specific		TRUE
cg23077820	-0.197722	0.33308	4.39643	2.64375	1.89075e-05	0.00649163	PAX3;PAX3;PAX3;PAX3;PAX3;PAX3	NM_181458;NM_181461;NM_181459;NM_181460;NM_181457;NM_001127366	Body;Body;Body;Body;Body;Body	2:222862384-222862446					RDMR
cg11380327	-0.884777	-0.445099	-4.39592	2.64184	1.89478e-05	0.00649924				2:24567092-24568753
cg08646313	0.528366	-0.33816	-4.39426	2.63566	1.90787e-05	0.00653787	PGCP	NM_016134	Body					TRUE
cg13276502	1.00899	0.344373	4.3932	2.63171	1.91627e-05	0.00655787
cg01812894	0.440013	-0.372385	-4.39306	2.6312	1.91737e-05	0.00655787	ALDH1A1	NM_000689	TSS1500
cg07393674	2.86462	-0.120798	-4.39139	2.62499	1.93067e-05	0.00659707				16:83964934-83965661
cg22726349	-0.52562	-0.268814	-4.3906	2.62204	1.93701e-05	0.00661242	PRDM16;PRDM16	NM_022114;NM_199454	Body;Body	1:2979921-2980557
cg10012530	1.31139	-0.234419	-4.39005	2.61997	1.94148e-05	0.00662137	HS6ST1	NM_004807	Body		2:129073490-129073995	Promoter_Associated		TRUE
cg13725958	-1.46361	-0.187433	-4.38787	2.61188	1.95905e-05	0.00667493	ABCC3;ABCC3;ABCC3;ABCC3	NM_001144070;NM_003786;NM_003786;NM_001144070	5'UTR;1stExon;5'UTR;1stExon	17:46066901-46067692	17:48712073-48712604	Unclassified_Cell_type_specific	TRUE			high-CpG:46066912-46067302
cg07737781	-2.1729	0.246508	4.3872	2.60937	1.96454e-05	0.00668727	MLXIPL;MLXIPL;MLXIPL;MLXIPL;MLXIPL;MLXIPL;MLXIPL;MLXIPL	NM_032953;NM_032951;NM_032951;NM_032954;NM_032953;NM_032954;NM_032952;NM_032952	1stExon;1stExon;5'UTR;5'UTR;5'UTR;1stExon;5'UTR;1stExon	7:72675299-72676934	7:73037118-73039070	Unclassified				high-CpG:72676672-72676863
cg02867102	-2.35568	-0.397515	-4.38569	2.60376	1.97683e-05	0.00672274				17:59752099-59752445	17:62397669-62399390	Unclassified	TRUE
cg16547529	0.339689	0.366811	4.38496	2.60102	1.98288e-05	0.00673013	KLHL35	NM_001039548	Body		11:75140564-75142268	Promoter_Associated_Cell_type_specific					TRUE
cg07843568	1.90739	-0.196191	-4.38493	2.60093	1.98307e-05	0.00673013	MIDN	NM_177401	Body	19:1204960-1205405
cg15457058	-3.63563	0.607413	4.38474	2.60022	1.98465e-05	0.00673013	FOXE3	NM_012186	1stExon	1:47654520-47655652	1:47882246-47882432	Unclassified_Cell_type_specific	TRUE	TRUE
cg05228408	-0.597375	-0.275749	-4.38333	2.59497	1.99629e-05	0.00676321	CLCN6;CLCN6;MTHFR;CLCN6;CLCN6	NM_001286;NM_021736;NM_005957;NM_021737;NM_021735	TSS1500;TSS1500;5'UTR;TSS1500;TSS1500
cg06796435	-0.72971	-0.534725	-4.38278	2.59292	2.00086e-05	0.00677227	LTB4R2;LTB4R2;LTB4R2;CIDEB;LTB4R	NM_001164693;NM_019839;NM_001164692;NM_014430;NM_001143919	Body;1stExon;Body;TSS200;TSS200	14:23849799-23850666	14:24779374-24781508	Promoter_Associated	TRUE			high-CpG:23850494-23850574
cg01925498	-0.719829	0.193434	4.38161	2.58856	2.01058e-05	0.00679875
cg01314044	-1.38136	-0.512526	-4.38101	2.58634	2.01556e-05	0.00680916					11:94245404-94246055	Unclassified_Cell_type_specific		TRUE
cg03468072	-0.858923	0.442831	4.37972	2.58154	2.02637e-05	0.00683922				12:37824674-37825767				TRUE
cg05106770	-0.547655	-0.430578	-4.37833	2.57638	2.03805e-05	0.00686719							TRUE
cg04924028	0.345119	-0.311991	-4.37828	2.57618	2.03849e-05	0.00686719
cg02007567	0.228962	-0.303274	-4.37701	2.57148	2.04918e-05	0.00689674	FAM18A	NM_001079512	TSS200	16:10819716-10820260
cg26052586	-1.04778	-0.357691	-4.37495	2.56382	2.06674e-05	0.00694511	CABLES1;CABLES1	NM_001100619;NR_023359	Body;Body		18:20717310-20717599	Unclassified			CDMR
cg00398048	-0.767302	-0.445149	-4.37487	2.56352	2.06744e-05	0.00694511	AGA	NM_000027	TSS1500
cg02334775	0.511279	-0.346439	-4.37461	2.56257	2.06963e-05	0.00694597	ISG20	NM_002201	Body		15:89181604-89182719	Promoter_Associated
cg07489048	-0.447066	0.444194	4.374	2.56029	2.07488e-05	0.00695706	FOXG1	NM_005249	1stExon	14:28306074-28307583	14:29236831-29237020	Unclassified_Cell_type_specific				high-CpG:28306416-28306742
cg22282410	-1.00836	0.324077	4.37371	2.5592	2.07741e-05	0.00695904	PTPRN2;PTPRN2;PTPRN2	NM_130843;NM_130842;NM_002847	TSS1500;TSS1500;TSS1500	7:158072055-158074219	7:158379935-158381567	Unclassified
cg24024661	-1.15035	-0.354118	-4.37287	2.55609	2.08461e-05	0.00697662	HMHA1	NM_012292	Body	19:1025332-1025431	19:1074369-1075290	Promoter_Associated	TRUE
cg18359371	0.513993	0.284385	4.37259	2.55505	2.08702e-05	0.00697817	SSC5D	NM_001144950	Body	19:60696799-60697167			TRUE	TRUE
cg13319501	2.45703	-0.237204	-4.3714	2.55065	2.09728e-05	0.00700592	SFMBT2	NM_001029880	Body	10:7449585-7449757
cg14383815	-0.113648	-0.473921	-4.37072	2.5481	2.10325e-05	0.00701934	MCPH1	NM_024596	Body		8:6282739-6283171	Unclassified		TRUE
cg06717841	-2.55057	0.1112	4.3695	2.54359	2.11385e-05	0.00704813	TRIT1	NM_017646	TSS200		1:40348731-40349470	Promoter_Associated
cg19086497	0.885252	-0.311498	-4.36924	2.54262	2.11612e-05	0.00704914
cg24167372	-0.416056	-0.543253	-4.36625	2.53153	2.14242e-05	0.00713011
cg07820189	0.0673544	-0.450309	-4.3635	2.52132	2.16693e-05	0.00720499							TRUE	TRUE
cg06632310	-0.630402	-0.345461	-4.3632	2.52021	2.16961e-05	0.00720721	LASS4	NM_024552	5'UTR						CDMR
cg20773033	1.1184	-0.416965	-4.36221	2.51656	2.17845e-05	0.00722987	PDGFB;PDGFB	NM_002608;NM_033016	Body;Body						CDMR
cg11873613	-3.0409	0.174172	4.3618	2.51502	2.18218e-05	0.00723554	PPP2R3C;KIAA0391	NM_017917;NM_014672	TSS1500;5'UTR	14:34660702-34661977	14:35590655-35592294	Promoter_Associated
cg11945824	-0.41208	0.448628	4.36074	2.5111	2.19173e-05	0.00726049	PRRT1	NM_030651	3'UTR	6:32224481-32225389	6:32116667-32116975	Unclassified_Cell_type_specific
cg15799959	-3.02986	0.112749	4.36046	2.51008	2.19422e-05	0.00726202	ZNF248;ZNF248	NM_021045;NM_021045	5'UTR;1stExon		10:38146381-38146728	Promoter_Associated
cg11828820	1.67556	-0.354975	-4.35894	2.50445	2.20805e-05	0.00730103	ZSCAN20	NM_145238	TSS1500		1:33937486-33938666	Promoter_Associated		TRUE
cg00685319	1.75623	-0.27018	-4.35847	2.5027	2.21233e-05	0.00730845					17:6560410-6561022	Unclassified_Cell_type_specific
cg02188818	-0.164995	-0.61173	-4.35758	2.49939	2.22051e-05	0.00732869	TBC1D9	NM_015130	Body				TRUE
cg01526870	-3.9769	-0.232388	-4.35719	2.49798	2.22401e-05	0.00733351	LOH12CR1;LOH12CR1;LOH12CR2	NM_058169;NM_058169;NR_024061	5'UTR;1stExon;TSS200	12:12401136-12401919	12:12509404-12510857	Promoter_Associated				high-CpG:12401214-12401623
cg10203483	0.0960529	-0.237942	-4.35605	2.49373	2.23455e-05	0.00736148					2:85645100-85646907	Promoter_Associated
cg09510752	1.36555	-0.526641	-4.3555	2.4917	2.23963e-05	0.00737144				5:134554072-134554208					CDMR
cg17877237	0.994174	0.26804	4.35345	2.48411	2.25865e-05	0.0074272	EEF1DP3	NR_027062	Body					TRUE
cg10375954	-0.234695	-0.313276	-4.35228	2.47979	2.26952e-05	0.00745611	ACOT7;ACOT7;ACOT7;ACOT7	NM_181864;NM_181865;NM_181866;NM_007274	Body;Body;TSS1500;Body		1:6418887-6420276	Promoter_Associated	TRUE	TRUE
cg19137417	1.58206	-0.303801	-4.3518	2.478	2.27407e-05	0.0074574					17:79362667-79363171	Unclassified_Cell_type_specific
cg02484127	2.26087	-0.235317	-4.35179	2.47799	2.27408e-05	0.0074574	CCDC48	NM_024768	Body	3:130204974-130205711	3:128722473-128723210	Unclassified
cg05140293	2.33208	0.380079	4.35121	2.47582	2.27961e-05	0.00746869	TTLL4	NM_014640	3'UTR
cg15037004	0.483271	-0.396104	-4.3504	2.47285	2.28714e-05	0.00748652	ZNF366	NM_152625	TSS1500
cg16703135	0.505075	0.340665	4.34933	2.46887	2.29731e-05	0.00751293				7:55484366-55484743
cg02710860	0.723487	-0.33808	-4.34651	2.45846	2.32412e-05	0.00759368	MAPKBP1;MAPKBP1	NM_014994;NM_001128608	TSS1500;TSS1500
cg20663219	-0.424354	-0.308816	-4.34535	2.45416	2.33528e-05	0.00762318	STX1A;STX1A	NM_001165903;NM_004603	Body;Body				TRUE
cg09578568	-1.96754	0.537565	4.34418	2.44986	2.34648e-05	0.00765279				4:113651946-113652343					RDMR
cg00684075	-0.80812	-0.311608	-4.34313	2.44597	2.35669e-05	0.00767909							TRUE	TRUE
cg10084993	0.114083	-0.277899	-4.34176	2.44092	2.36998e-05	0.00771409	SLC9A3R2;SLC9A3R2	NM_001130012;NM_004785	Body;Body		16:2076292-2078096	Unclassified
cg01234420	-0.448788	-0.464982	-4.3415	2.43994	2.37257e-05	0.00771409	LOC150381	NR_027034	Body				TRUE		RDMR
cg01185921	0.484262	-0.353224	-4.34136	2.43944	2.3739e-05	0.00771409	ABLIM1;ABLIM1	NM_001003407;NM_001003408	TSS200;TSS200
cg00354484	2.19091	-0.279336	-4.34004	2.43456	2.38685e-05	0.00774915	PAX8;PAX8;LOC654433;PAX8;PAX8;PAX8;LOC440839	NM_003466;NM_013951;NR_015377;NM_013953;NM_013992;NM_013952;NR_029399	Body;Body;Body;Body;Body;Body;Body		2:114005955-114007506	Unclassified
cg00327772	1.2574	-0.248314	-4.3394	2.43219	2.39315e-05	0.0077614	FAM164C;FAM164C	NM_001042430;NM_024643	TSS1500;TSS1500
cg23601515	1.23627	0.358214	4.33918	2.43139	2.39527e-05	0.0077614	EVPL	NM_001988	Body	17:71529247-71530253
cg24517323	1.71799	-0.27946	-4.33899	2.4307	2.39712e-05	0.0077614	NEURL4;NEURL4	NM_032442;NM_001005408	Body;Body	17:7168141-7168422	17:7227541-7227926	Gene_Associated	TRUE
cg18345924	0.116168	-0.289511	-4.33816	2.42763	2.40534e-05	0.00778097	NCAM2	NM_004540	Body		21:22371947-22372239	Unclassified_Cell_type_specific	TRUE
cg19601653	3.57977	-0.201752	-4.33728	2.42438	2.41407e-05	0.00779815	MYH14;MYH14;MYH14	NM_001145809;NM_001077186;NM_024729	Body;Body;Body	19:55481635-55481755
cg06633889	-3.0809	0.199439	4.33719	2.42403	2.41501e-05	0.00779815	TSPAN31	NM_005981	TSS200	12:56424585-56425394	12:58138183-58139073	Promoter_Associated
cg25968437	-1.7632	-0.377185	-4.33689	2.42296	2.4179e-05	0.00780044					6:33819729-33820011	Unclassified_Cell_type_specific	TRUE	TRUE
cg21491107	-1.90294	-0.267371	-4.33584	2.41908	2.42837e-05	0.00782717	KIAA0182;KIAA0182	NM_001134473;NM_014615	5'UTR;Body	16:84201601-84206528				TRUE
cg08327269	-3.29485	0.306902	4.3355	2.4178	2.43184e-05	0.0078275	NEUROD1	NM_002500	TSS200	2:182253454-182254881				TRUE
cg20674490	1.31187	-0.57921	-4.3354	2.41743	2.43284e-05	0.0078275	RUNX3;RUNX3	NM_001031680;NM_004350	Body;Body	1:25113449-25113559	1:25240864-25241072	Gene_Associated_Cell_type_specific	TRUE	TRUE
cg20886165	-2.94754	0.0928749	4.33501	2.416	2.43671e-05	0.00783291	CCDC109B	NM_017918	Body		4:110482293-110482863	Promoter_Associated
cg21740359	-2.02661	0.404125	4.33233	2.40611	2.46372e-05	0.00791264				6:30542017-30542538	6:30433788-30434692	Unclassified	TRUE
cg05694021	-1.59981	-0.396967	-4.33141	2.40274	2.47299e-05	0.00793528								TRUE
cg02136452	-0.335299	-0.418589	-4.33097	2.40111	2.4775e-05	0.00794263				16:48429867-48430427
cg00040575	0.693001	-0.31887	-4.33072	2.4002	2.48e-05	0.00794355	MICAL3;MICAL3;MICAL3	NM_001122731;NM_015241;NM_001136004	5'UTR;5'UTR;5'UTR
cg11826961	0.10609	-0.296046	-4.32952	2.39576	2.4923e-05	0.00797582	THRA;THRA	NM_003250;NM_199334	5'UTR;5'UTR						RDMR
cg21593015	1.99306	-0.432042	-4.32876	2.39299	2.50001e-05	0.00799332	STOX2	NM_020225	Body					TRUE
cg01153166	-2.49835	0.359096	4.32776	2.38928	2.51037e-05	0.00801808	NR2F2;NR2F2;NR2F2;NR2F2	NM_001145156;NM_021005;NM_001145155;NM_021005	TSS1500;1stExon;Body;5'UTR	15:94674413-94676109
cg12373771	-1.87605	0.303191	4.32758	2.38862	2.51223e-05	0.00801808	CECR6;CECR6	NM_031890;NM_001163079	1stExon;5'UTR	22:15980564-15982862			TRUE				TRUE
cg04254690	-2.53809	0.236259	4.32716	2.38707	2.51656e-05	0.00802474	LGI2	NM_018176	Body	4:24641049-24642002				TRUE
cg15089090	-3.2341	0.119033	4.32645	2.38448	2.52382e-05	0.00802866	DUSP7	NM_001947	Body	3:52064265-52066830	3:52089220-52089720	Promoter_Associated
cg00725138	0.94587	-0.212787	-4.32644	2.38445	2.52393e-05	0.00802866					22:19716491-19716607	Unclassified_Cell_type_specific
cg03851401	-0.0095002	-0.190591	-4.32605	2.38298	2.52805e-05	0.00802866				22:26530530-26530844	22:28200001-28201250	Unclassified			RDMR
cg07087130	1.80721	-0.370654	-4.32596	2.38266	2.52895e-05	0.00802866	UPP1;UPP1	NM_181597;NM_003364	5'UTR;5'UTR	7:48096271-48096486	7:48128066-48129834	Promoter_Associated			RDMR
cg01112020	-1.66877	-0.346165	-4.32596	2.38265	2.529e-05	0.00802866	ESPNL;ESPNL	NM_194312;NM_194312	1stExon;5'UTR		2:239008919-239009082	Unclassified_Cell_type_specific
cg21296230	-1.69026	0.347149	4.32509	2.37945	2.53803e-05	0.00804333	GREM1	NM_013372	5'UTR	15:30796823-30799072			TRUE
cg17342283	-2.99087	0.142328	4.32503	2.37923	2.53866e-05	0.00804333	SRGN;SRGN	NM_002727;NM_002727	1stExon;5'UTR		10:70847334-70848080	Promoter_Associated	TRUE			low-CpG:70517823-70517916
cg04942251	0.314618	-0.382474	-4.32466	2.37788	2.54246e-05	0.00804333				11:63443730-63443865
cg21479903	-0.426383	-0.219234	-4.32465	2.37783	2.5426e-05	0.00804333	C19orf26	NM_152769	5'UTR	19:1187459-1189614	19:1236585-1236812	Unclassified_Cell_type_specific
cg10576725	-1.22322	-0.382152	-4.32314	2.37228	2.55839e-05	0.0080783	MMP14	NM_004995	Body	14:22375734-22376842	14:23304670-23307026	Gene_Associated
cg02258201	0.964064	-0.362677	-4.3227	2.37068	2.56295e-05	0.0080783	HRCT1	NM_001039792	TSS200
cg24714497	0.781785	0.259551	4.32268	2.37059	2.5632e-05	0.0080783	ELAVL3;ELAVL3	NM_032281;NM_001420	Body;Body	19:11451252-11453037
cg00090197	2.88202	-0.0736113	-4.32264	2.37046	2.56359e-05	0.0080783	TMEM125	NM_144626	Body	1:43511072-43511457
cg15144697	-2.95451	0.101152	4.32252	2.36999	2.56493e-05	0.0080783	NDUFB3;FAM126B	NM_002491;NM_173822	TSS1500;5'UTR		2:201935697-201937129	Promoter_Associated
cg26422861	0.707781	-0.332646	-4.32199	2.36806	2.57046e-05	0.00808859	PHKG1	NM_006213	TSS200				TRUE
cg08550394	0.650458	0.365634	4.32134	2.36566	2.57734e-05	0.00810313	ADCY9	NM_001116	3'UTR	16:3953281-3953701	16:4012669-4013695	Unclassified_Cell_type_specific		TRUE
cg21821308	3.18016	-0.351383	-4.31963	2.35939	2.59542e-05	0.00815281	ASAP2;ASAP2	NM_001135191;NM_003887	Body;Body					TRUE
cg03338924	2.52702	-0.143877	-4.31926	2.35802	2.5994e-05	0.00815473	PHACTR1	NM_030948	Body	6:13122643-13123299				TRUE
cg17207590	-1.01075	-0.564941	-4.31897	2.35696	2.60245e-05	0.00815473	APH1B;APH1B	NM_001145646;NM_031301	Body;Body
cg04031757	-1.47667	0.166097	4.31893	2.35682	2.60286e-05	0.00815473				6:28900944-28901410
cg11785574	-2.59135	0.13939	4.31833	2.35459	2.60934e-05	0.00816786	OPN3;OPN3	NM_014322;NM_014322	5'UTR;1stExon	1:239869519-239870598	1:241803540-241804022	Promoter_Associated				high-CpG:239869826-239870370
cg05991454	-1.26028	0.759539	4.31786	2.35287	2.61433e-05	0.00817636				4:147777501-147778016			TRUE
cg00483304	-0.535263	-0.511533	-4.31486	2.34185	2.64667e-05	0.00827026
cg01801174	-3.18503	0.185987	4.314	2.33867	2.65607e-05	0.00827859	UFC1;UFC1	NM_016406;NM_016406	1stExon;5'UTR	1:159390352-159390678	1:161123458-161124168	Promoter_Associated				low-CpG:159390134-159390491
cg10635092	1.45061	-0.392487	-4.31399	2.33865	2.65612e-05	0.00827859	ZFYVE28	NM_020972	Body		4:2365586-2367224	Promoter_Associated_Cell_type_specific
cg19413066	-0.24614	-0.310384	-4.31398	2.3386	2.65627e-05	0.00827859				17:74476899-74477003
cg17156491	-0.609879	-0.284788	-4.31303	2.33513	2.66655e-05	0.0083034					2:43259438-43259626	Unclassified_Cell_type_specific		TRUE
cg04885881	0.603254	-0.505862	-4.31212	2.3318	2.67649e-05	0.00832712							TRUE
cg25031476	0.903505	-0.568768	-4.31173	2.33033	2.68087e-05	0.00833287	PTPRR;PTPRR	NM_130846;NM_002849	Body;Body	12:69399273-69399417	12:71112942-71114709	Unclassified
cg21876964	-0.924637	-0.415445	-4.31141	2.32917	2.68434e-05	0.00833287					22:36850641-36851924	Promoter_Associated
cg25073708	-0.746099	-0.364336	-4.31132	2.32884	2.68532e-05	0.00833287	C9orf106	NM_001012715	5'UTR		9:132082444-132083691	Unclassified		TRUE
cg03051392	-0.233229	-0.210999	-4.31072	2.32666	2.69187e-05	0.00834596	HYAL2;HYAL2;HYAL2	NM_003773;NM_003773;NM_033158	5'UTR;1stExon;TSS1500
cg05576245	0.0112567	-0.38132	-4.30997	2.32389	2.70018e-05	0.00836299	ZC3HAV1L	NM_080660	Body		7:138719747-138721106	Promoter_Associated			RDMR
cg27137887	-0.277117	-0.440697	-4.3098	2.32328	2.70203e-05	0.00836299	AMBRA1	NM_017749	Body					TRUE
cg01301660	0.499284	-0.384325	-4.30765	2.31537	2.72597e-05	0.00842978					5:110886029-110886878	Unclassified	TRUE	TRUE
cg16219603	-2.05508	0.448692	4.30698	2.31292	2.73341e-05	0.00844552	PENK	NM_001135690	TSS1500	8:57522950-57523369	8:57360377-57362115	Unclassified_Cell_type_specific
cg27367526	0.104471	-0.38595	-4.30511	2.30604	2.75445e-05	0.00850199	STEAP2;STEAP2;STEAP2	NM_001040665;NM_001040666;NM_152999	5'UTR;TSS1500;5'UTR
cg04135106	-2.3593	0.359122	4.30493	2.3054	2.75644e-05	0.00850199				16:87631662-87631740	16:89103989-89104334	Unclassified_Cell_type_specific	TRUE
cg11195444	-3.03401	0.109587	4.30439	2.3034	2.76257e-05	0.00851225	RGL2;RGL2	NR_028387;NM_004761	Body;Body	6:33374048-33375795	6:33265620-33266435	Promoter_Associated
cg12161228	-2.67748	0.589263	4.30421	2.30277	2.76452e-05	0.00851225	NOX4;NOX4;NOX4;NOX4;NOX4;NOX4	NM_016931;NM_001143836;NM_001143837;NM_016931;NM_001143836;NR_026571	1stExon;1stExon;5'UTR;5'UTR;5'UTR;Body	11:88864029-88864366				TRUE
cg12422450	-2.55136	0.351059	4.3033	2.29943	2.77482e-05	0.00853664	CHGA	NM_001275	Body	14:92459031-92459802	14:93389636-93390118	Unclassified_Cell_type_specific
cg02727423	-0.166182	-0.400816	-4.3024	2.29614	2.78505e-05	0.00856073	EML1;EML1	NM_004434;NM_001008707	TSS1500;TSS1500		14:100258851-100260555	Unclassified		TRUE
cg18524934	2.49641	-0.40296	-4.30208	2.29494	2.78876e-05	0.00856479	NEURL3	NR_026875	Body
cg20247596	-3.22469	0.11612	4.3003	2.28841	2.80914e-05	0.00862	YPEL3;YPEL3;YPEL3	NM_031477;NM_001145524;NM_031477	1stExon;5'UTR;5'UTR	16:30014583-30015664				TRUE		high-CpG:30014825-30015255
cg07568841	-0.37142	-0.315649	-4.29979	2.28657	2.81491e-05	0.00862835	ZNRF2	NM_147128	Body					TRUE
cg12597839	1.69734	-0.349054	-4.29964	2.28601	2.81668e-05	0.00862835	CYB561D1;CYB561D1;CYB561D1;CYB561D1;CYB561D1	NM_001134403;NM_182580;NM_001134402;NM_001134400;NM_001134404	TSS1500;TSS1500;TSS1500;TSS1500;TSS1500
cg11299964	-0.976381	-0.534982	-4.29777	2.27916	2.83827e-05	0.00868703	MAPKAP1;MAPKAP1;MAPKAP1;MAPKAP1;MAPKAP1;MAPKAP1	NM_001006618;NM_001006621;NM_001006617;NM_024117;NM_001006620;NM_001006619	TSS1500;TSS1500;TSS1500;TSS1500;TSS1500;TSS1500		9:128468907-128470212	Promoter_Associated					TRUE
cg23381494	1.36158	-0.458685	-4.29561	2.27126	2.86339e-05	0.00875646	GALNT9	NM_001122636	Body	12:131332412-131332767
cg07593977	-2.85527	0.214755	4.29368	2.26421	2.886e-05	0.00881805					8:11735292-11735891	Unclassified_Cell_type_specific		TRUE
cg15973314	-0.684275	0.430014	4.29292	2.26142	2.89498e-05	0.00883795				2:236751377-236751754	2:237085869-237087351	Unclassified
cg12066840	-2.67193	0.126574	4.29235	2.25932	2.90178e-05	0.00885116					1:204097889-204098659	Unclassified		TRUE
cg14845216	-1.75263	0.298005	4.29206	2.25826	2.9052e-05	0.00885407	RASGEF1A	NM_145313	TSS1500	10:43081889-43082687	10:43761073-43762744	Unclassified_Cell_type_specific
cg02889672	-1.49958	-0.44478	-4.29152	2.25628	2.91162e-05	0.00886609	SSC5D	NM_001144950	Body	19:60720049-60720636	19:56028100-56029239	Unclassified
cg06155229	0.912675	-0.352485	-4.29079	2.25363	2.92024e-05	0.00888054	PMPCB	NM_004279	TSS1500		7:102937371-102938732	Promoter_Associated
cg25424279	0.943214	-0.283789	-4.2907	2.25329	2.92133e-05	0.00888054							TRUE	TRUE	RDMR
cg19516340	0.253942	-0.349299	-4.28925	2.24798	2.9387e-05	0.00892377	RRM2;RRM2	NM_001034;NM_001165931	Body;Body	2:10180985-10181184
cg14095048	-0.122987	-0.4522	-4.2891	2.24742	2.94053e-05	0.00892377									RDMR
cg20907051	-0.196868	0.504715	4.28876	2.24618	2.9446e-05	0.00892855								TRUE
cg11738701	-2.86688	0.372934	4.28782	2.24277	2.95582e-05	0.00895494	GDF6	NM_001001557	Body	8:97235947-97236671
cg17074353	0.991556	0.380601	4.28762	2.24202	2.95831e-05	0.00895494	PAQR5	NM_017705	TSS1500				TRUE
cg03194226	2.63049	-0.284044	-4.28718	2.2404	2.96364e-05	0.00896351	CLEC3B	NM_003278	TSS1500
cg18468844	1.31965	-0.304883	-4.28597	2.23598	2.9783e-05	0.00900025	PTAFR;PTAFR;PTAFR;PTAFR	NM_001164723;NM_000952;NM_001164721;NM_001164722	TSS1500;TSS1500;5'UTR;5'UTR
cg08456760	-2.71698	0.0991806	4.28546	2.23414	2.9844e-05	0.00901107	MTDH	NM_178812	TSS1500	8:98724980-98726995	8:98655999-98656630	Promoter_Associated
cg00524296	3.43935	-0.176174	-4.28469	2.23133	2.99379e-05	0.00903181	PABPN1L	NM_001080487	Body
cg10668933	0.550989	-0.254851	-4.28431	2.22994	2.99841e-05	0.00903813	CMAS	NM_018686	Body		12:22198313-22200235	Promoter_Associated		TRUE
cg26739149	1.1283	-0.744269	-4.28369	2.22768	3.00598e-05	0.00905334				17:76611895-76612019	17:78997125-78998000	Unclassified
cg04387597	-1.5111	-0.413271	-4.28312	2.22559	3.013e-05	0.00906685	GPRC5C;GPRC5C	NM_022036;NM_018653	3'UTR;3'UTR		17:72443164-72443304	Unclassified_Cell_type_specific
cg05436845	-2.21599	-0.263036	-4.28246	2.22317	3.02113e-05	0.0090766	MAP3K11	NM_002419	Body
cg14181576	-2.51032	-0.498649	-4.28237	2.22285	3.02224e-05	0.0090766	FGR	NM_005248	5'UTR	1:27833224-27834384	1:27960278-27961624	Promoter_Associated
cg24768561	-0.222691	0.203216	4.28215	2.22203	3.02501e-05	0.0090766	AGAP1;AGAP1	NM_014914;NM_001037131	TSS1500;TSS1500	2:236066539-236068779
cg07977153	0.337086	-0.159067	-4.28202	2.22157	3.02653e-05	0.0090766	MRPL23	NM_021134	TSS1500				TRUE
cg04343794	-0.48586	-0.313333	-4.28183	2.22087	3.02891e-05	0.0090766	TNFRSF18;TNFRSF18;TNFRSF18	NM_148902;NM_004195;NM_148901	TSS200;TSS200;TSS200	1:1131534-1132013	1:1141523-1143111	Unclassified
cg03991512	0.037588	-0.352575	-4.28086	2.21735	3.04084e-05	0.00909146	LDHD;LDHD	NM_194436;NM_153486	Body;Body				TRUE
cg13185177	-0.103231	-0.451411	-4.28086	2.21733	3.0409e-05	0.00909146	GP5	NM_004488	5'UTR		3:194119839-194120030	Unclassified_Cell_type_specific			RDMR
cg08231709	-1.90893	0.278589	4.28081	2.21715	3.04149e-05	0.00909146	KCNS2	NM_020697	TSS1500	8:99507702-99509132				TRUE
cg10836101	-1.78233	0.646127	4.28059	2.21636	3.04417e-05	0.0090919	VSTM2B	NM_001146339	Body	19:34710969-34713141
cg13876650	-0.331108	-0.212292	-4.28021	2.21497	3.0489e-05	0.00909506	FAM54B;FAM54B;FAM54B;FAM54B	NM_001099625;NM_001099627;NM_019557;NM_001099626	TSS1500;TSS1500;TSS1500;TSS1500						RDMR
cg20692569	-0.373413	0.25307	4.2799	2.21382	3.05282e-05	0.00909506	FZD9	NM_003508	1stExon	7:72485870-72487968	7:72847767-72848786	Unclassified					TRUE
cg00004105	-0.255073	-0.252851	-4.2799	2.21381	3.05285e-05	0.00909506	LOXL4	NM_032211	Body		10:100022326-100022665	Unclassified_Cell_type_specific	TRUE
cg02286990	-3.55437	0.134896	4.27941	2.21203	3.05892e-05	0.00910557	CCDC28B	NM_024296	TSS200		1:32665657-32667553	Promoter_Associated	TRUE
cg17525495	-0.311255	-0.49556	-4.27734	2.20448	3.08481e-05	0.0091699	BZRAP1;BZRAP1	NM_004758;NM_024418	Body;Body				TRUE	TRUE
cg24843380	-2.49009	0.508441	4.27708	2.20352	3.08809e-05	0.0091699	ZNF454	NM_182594	TSS1500	5:178300160-178301397			TRUE
cg13504434	1.07715	-0.33819	-4.27707	2.20349	3.08821e-05	0.0091699	CABP1;CABP1;CABP1	NM_004276;NM_031205;NM_001033677	TSS200;TSS200;Body
cg14952312	0.407394	-0.256695	-4.27449	2.1941	3.12073e-05	0.00925425	KIF19	NM_153209	Body		17:72350109-72351635	Unclassified_Cell_type_specific
cg05602212	-2.85176	0.116093	4.27441	2.19379	3.12179e-05	0.00925425	ZFYVE16;ZFYVE16	NM_014733;NM_001105251	TSS1500;TSS1500	5:79739101-79740257	5:79703183-79704773	Promoter_Associated
cg03918288	0.385057	-0.243167	-4.27374	2.19135	3.1303e-05	0.00927181	SPATC1;SPATC1	NM_198572;NM_001134374	Body;Body		8:145100866-145101415	Unclassified_Cell_type_specific			CDMR
cg21249371	-0.658022	-0.538178	-4.27323	2.1895	3.13676e-05	0.00928326	KDM2B;KDM2B	NM_032590;NM_001005366	TSS200;TSS1500	12:120503188-120503547	12:122019013-122020752	Promoter_Associated			RDMR	low-CpG:120503262-120503513
cg21760402	-1.66459	0.49237	4.27286	2.18817	3.14145e-05	0.00928944	TFAP2D	NM_172238	Body	6:50798468-50798663
cg10040196	-2.31754	-0.228641	-4.27153	2.1833	3.15856e-05	0.00933234	EML1;EML1	NM_004434;NM_001008707	TSS1500;TSS1500	14:99328773-99329982	14:100258851-100260555	Unclassified			DMR
cg09480162	-3.22835	0.114813	4.27054	2.17971	3.17123e-05	0.00935078	C13orf37;C13orf34	NM_001071775;NM_024808	Body;TSS1500	13:72199013-72199105
cg03619586	-2.74357	0.180223	4.27054	2.17969	3.1713e-05	0.00935078	CLIC1	NM_001288	TSS1500		6:31705277-31706694	Promoter_Associated		TRUE
cg13229078	-1.10944	-0.36405	-4.27044	2.17931	3.17263e-05	0.00935078								TRUE
cg13725599	1.95317	-0.41133	-4.26884	2.1735	3.19329e-05	0.00939538	OXT	NM_000915	TSS200	20:3000147-3001103
cg10002915	0.748945	-0.405779	-4.26884	2.17349	3.1933e-05	0.00939538					4:149368772-149369533	Unclassified_Cell_type_specific
cg03171770	-1.31439	0.599615	4.26855	2.17246	3.19699e-05	0.00939538				10:42713170-42714555
cg15897209	-1.8339	-0.368645	-4.26841	2.17193	3.19889e-05	0.00939538					11:114150508-114152070	Unclassified	TRUE	TRUE
cg14898223	-0.249063	-0.316654	-4.26825	2.17137	3.20088e-05	0.00939538									RDMR
cg05567409	-4.03592	0.413951	4.26776	2.16956	3.20736e-05	0.00940057	CENPH	NM_022909	TSS1500	5:68520775-68521511	5:68484617-68486221	Promoter_Associated
cg10976961	0.746527	-0.318458	-4.26771	2.1694	3.2079e-05	0.00940057	ANKRD34A	NM_001039888	3'UTR
cg23451023	-2.66492	0.22887	4.26724	2.16768	3.21407e-05	0.00941095	MEGF11	NM_032445	TSS1500	15:64333532-64334035	15:66546482-66547120	Unclassified_Cell_type_specific
cg20152430	2.34391	-0.326928	-4.26679	2.16605	3.21991e-05	0.00942035	HOXB3	NM_002146	5'UTR		17:46641394-46642076	Unclassified_Cell_type_specific	TRUE
cg03958308	0.817923	-0.27921	-4.26634	2.16441	3.22581e-05	0.00942991	PLEC1;PLEC1;PLEC1;PLEC1;PLEC1;PLEC1;PLEC1;PLEC1	NM_201378;NM_201382;NM_201381;NM_000445;NM_201384;NM_201380;NM_201383;NM_201379	Body;Body;Body;Body;TSS1500;Body;Body;Body		8:145014934-145015432	Promoter_Associated		TRUE
cg23428445	-2.76321	0.397809	4.26609	2.16349	3.22915e-05	0.00943195	GPR37;GPR37	NM_005302;NM_005302	1stExon;5'UTR	7:124191411-124193649	7:124404774-124406338	Unclassified				high-CpG:124192353-124193409
cg18681014	-0.612497	-0.328283	-4.26564	2.16186	3.23503e-05	0.00944143					14:105659153-105661113	Unclassified_Cell_type_specific
cg04305870	-2.61841	0.0982743	4.26393	2.15561	3.25764e-05	0.00949969					14:75725328-75726411	Promoter_Associated		TRUE
cg13021857	1.25674	-0.455019	-4.26114	2.14548	3.2947e-05	0.00959911								TRUE
cg16454902	-0.963678	-0.413689	-4.26093	2.14472	3.29747e-05	0.00959911	IL21R;IL21R	NM_181079;NM_181078	TSS200;5'UTR
cg09635866	2.67148	-0.433858	-4.26076	2.14409	3.29978e-05	0.00959911				16:84076562-84076810
cg12807924	-0.171828	-0.158399	-4.26033	2.14254	3.3055e-05	0.00960795	SRC;SRC	NM_198291;NM_005417	Body;Body	20:35446010-35447129	20:36012479-36014385	Promoter_Associated	TRUE
cg14014225	1.87384	0.357939	4.25997	2.14122	3.31039e-05	0.00961436	SLC16A8	NM_013356	TSS200	22:36806783-36809200
cg08314383	-1.59325	-0.168367	-4.25951	2.13955	3.31657e-05	0.0096245				8:24913829-24914685			TRUE	TRUE	DMR
cg26241462	1.79762	-0.465951	-4.25908	2.13799	3.32232e-05	0.00963339	DCHS1	NM_003737	TSS1500
cg03323696	-1.57921	0.562979	4.25806	2.13429	3.33608e-05	0.00966547	PDE4D;PDE4D	NM_001165899;NM_001104631	Body;1stExon	5:59224752-59225827				TRUE
cg24774812	-1.64222	-0.473903	-4.25672	2.12942	3.35426e-05	0.00971028	RHOJ	NM_020663	Body		14:63742584-63743834	Unclassified	TRUE
cg15736994	1.42498	-0.443173	-4.25463	2.12182	3.38283e-05	0.00978507	ACCN5	NM_017419	Body					TRUE
cg07123182	3.58415	-0.316459	-4.25381	2.11885	3.39405e-05	0.00980959	KCNQ1OT1;KCNQ1;KCNQ1	NR_002728;NM_000218;NM_181798	TSS1500;Body;Body
cg02336827	-1.31542	-0.284211	-4.25266	2.11464	3.41004e-05	0.00984786	LIMD1	NM_014240	TSS200	3:45611059-45611195
cg25630910	-2.50938	0.187612	4.25227	2.11325	3.41535e-05	0.00985525	CDK2AP1	NM_004642	Body	12:122319107-122319271				TRUE
cg21962791	-0.321637	-0.340764	-4.25033	2.10621	3.44227e-05	0.00992494	PYROXD1	NM_024854	TSS1500		12:21590128-21591495	Promoter_Associated
cg00252032	-3.09263	0.17534	4.25008	2.1053	3.44576e-05	0.00992702	PTK7;PTK7;PTK7;PTK7	NM_152880;NM_152882;NM_002821;NM_152881	TSS1500;TSS1500;TSS1500;TSS1500		6:43043805-43044639	Unclassified	TRUE
cg21895526	-1.99513	0.380024	4.24967	2.10379	3.45159e-05	0.00992784	CHST9	NM_031422	TSS1500	18:23018520-23019594			TRUE
cg03043157	-0.755819	-0.320236	-4.24967	2.10379	3.45159e-05	0.00992784	FHL5;FHL5	NM_001170807;NM_020482	5'UTR;5'UTR
cg01777121	-0.829652	0.398028	4.24921	2.10214	3.45793e-05	0.0099339	WNT5A	NM_003392	Body	3:55491072-55492537	3:55516053-55517226	Unclassified			RDMR
cg18419358	-0.236372	-0.587355	-4.24912	2.1018	3.45925e-05	0.0099339							TRUE	TRUE
cg21252105	-3.49226	-0.569667	-4.24833	2.09893	3.47035e-05	0.0099578					9:139458919-139459768	Unclassified_Cell_type_specific	TRUE	TRUE
cg20751926	-0.49009	0.162899	4.2477	2.09665	3.47919e-05	0.00997517	MMP15	NM_002428	Body	16:56616818-56618978
cg10097464	1.1307	-0.339152	-4.2472	2.09485	3.48617e-05	0.00998719	ANKDD1A	NM_182703	Body	15:62990822-62991551	15:65203723-65204511	Unclassified	TRUE	TRUE
cg03234186	-2.28827	0.471696	4.24549	2.08864	3.51045e-05	0.0100469	ZNF154	NM_001085384	TSS200	19:62911854-62912586			TRUE
cg25268537	2.96824	-0.192028	-4.24518	2.08751	3.51489e-05	0.0100469	FDXR;FDXR	NM_024417;NM_004110	Body;Body	17:70371941-70372044	17:72860219-72861513	Unclassified
cg12210770	-3.25424	0.135802	4.24503	2.08697	3.51697e-05	0.0100469	ALOXE3;ALOXE3	NM_021628;NM_001165960	TSS200;Body	17:7961887-7963130	17:8020989-8022682	Promoter_Associated		TRUE
cg24411302	0.46505	0.248355	4.24494	2.08665	3.51824e-05	0.0100469	TMEM90A	NM_001105579	TSS1500		14:74892248-74893201	Unclassified_Cell_type_specific
cg01565824	-2.19203	-0.395721	-4.24454	2.0852	3.52394e-05	0.0100552								TRUE
cg10192893	-0.703991	0.509078	4.24356	2.08163	3.53801e-05	0.0100873	PHOX2B	NM_003924	Body	4:41442218-41444560				TRUE
cg02512168	0.720341	-0.430596	-4.24307	2.07988	3.54493e-05	0.0100927	ZNF205;MGC3771;ZNF205;MGC3771	NM_003456;NR_024167;NM_001042428;NR_024166	5'UTR;Body;5'UTR;Body						RDMR
cg14480266	1.69041	-0.562503	-4.24303	2.07972	3.54557e-05	0.0100927								TRUE
cg20091689	1.5627	-0.290246	-4.2421	2.07635	3.55892e-05	0.0101117	ANKRD39	NM_016466	TSS1500		2:97524797-97525033	Unclassified_Cell_type_specific	TRUE
cg04654716	-0.740991	-0.436214	-4.24196	2.07583	3.56101e-05	0.0101117	FAM169A	NM_015566	TSS1500	5:74197263-74198681					RDMR
cg08540945	-0.378869	0.450793	4.24187	2.07551	3.56228e-05	0.0101117				7:152222028-152222744	7:152590901-152592150	Unclassified	TRUE
cg13625026	-1.32584	-0.336275	-4.24178	2.0752	3.5635e-05	0.0101117									DMR
cg06221222	1.88641	-0.334098	-4.24021	2.06951	3.58619e-05	0.010168	BCAR3	NM_003567	TSS1500
cg00610692	0.0979293	-0.368227	-4.2391	2.06549	3.60233e-05	0.0102057	RTKN;RTKN;RTKN	NM_001015055;NM_033046;NM_001015056	Body;TSS1500;TSS1500	2:74521141-74522952	2:74667057-74668479	Unclassified
cg11545871	-1.32372	-0.304435	-4.23857	2.06355	3.61013e-05	0.0102183	C6orf125	NM_032340	TSS1500		6:33678990-33680036	Promoter_Associated
cg11836212	1.67066	0.425226	4.2384	2.06296	3.61251e-05	0.0102183	GRIK3	NM_000831	Body					TRUE
cg01362183	-3.32902	0.0939529	4.23755	2.05988	3.62497e-05	0.0102455	MAP3K7IP2	NM_015093	5'UTR	6:149679683-149681524
cg16512661	-1.95639	0.412498	4.23518	2.05128	3.65994e-05	0.0103362				5:2796467-2796731					DMR
cg22243000	2.12979	-0.288298	-4.23475	2.04972	3.66629e-05	0.0103459	STARD3;STARD3;STARD3	NM_001165937;NM_006804;NM_001165938	Body;Body;Body
cg09197432	0.852684	-0.560598	-4.2337	2.04594	3.68181e-05	0.0103815				4:183965959-183966972
cg01212576	-1.45557	0.18012	4.23348	2.04515	3.68504e-05	0.0103825				6:28845523-28845781
cg05016408	0.247201	0.608931	4.23285	2.04287	3.69445e-05	0.0104008	LOC134466	NR_026867	TSS200	5:150306132-150306407
cg27550511	-1.02302	-0.741237	-4.23257	2.04186	3.69862e-05	0.0104044				19:51831231-51831387	19:47139256-47140054	Unclassified
cg04718447	-0.122021	-0.291682	-4.2314	2.03761	3.71619e-05	0.0104456				16:84076259-84076491
cg14494090	-0.632365	-0.245561	-4.23093	2.0359	3.72332e-05	0.0104574	KNDC1	NM_152643	TSS1500		10:134972738-134973006	Unclassified_Cell_type_specific		TRUE
cg19761273	-1.39626	-0.323465	-4.2304	2.03398	3.73129e-05	0.0104716	CSNK1D;CSNK1D	NM_139062;NM_001893	TSS1500;TSS1500								TRUE
cg21973370	-0.78739	-0.242817	-4.23017	2.03318	3.73464e-05	0.0104728	HIC1	NM_006497	TSS1500	17:1903519-1909615
cg20442599	-1.53503	0.508426	4.22945	2.03058	3.7455e-05	0.0104904				6:108585187-108586238	6:108478983-108479633	Unclassified_Cell_type_specific	TRUE		DMR
cg22573917	-2.69576	0.106583	4.22937	2.03027	3.74679e-05	0.0104904	WNT1	NM_005430	TSS1500		12:49370127-49372095	Unclassified
cg27555894	-0.693459	-0.308105	-4.22834	2.02655	3.76237e-05	0.0105258				19:5750359-5750394
cg12623930	-1.558	-0.301836	-4.22813	2.0258	3.76551e-05	0.0105264	ABHD14B;ABHD14B;ABHD14A;ABHD14B	NR_027476;NM_032750;NM_015407;NM_001146314	TSS200;TSS200;TSS1500;TSS200	3:51982751-51985402	3:52007848-52009460	Promoter_Associated		TRUE		high-CpG:51983814-51984213
cg06416491	-1.58407	-0.442536	-4.22597	2.01799	3.79851e-05	0.0106104	KIF21A	NM_017641	TSS1500
cg11255159	-3.07833	0.194138	4.22555	2.01648	3.80491e-05	0.0106199					19:18400977-18401594	Unclassified
cg07062262	1.90021	-0.222527	-4.22285	2.00673	3.84657e-05	0.0107279	CLPB	NM_030813	Body		11:72141916-72142430	Unclassified	TRUE
cg18347630	-1.04489	-0.23205	-4.22263	2.00593	3.85002e-05	0.0107291	PLCG1;PLCG1	NM_002660;NM_182811	TSS1500;TSS1500		20:39764979-39765359	Promoter_Associated
cg19592472	-0.0511489	-0.576108	-4.22186	2.00313	3.86208e-05	0.0107544	OXT;OXT	NM_000915;NM_000915	1stExon;5'UTR	20:3000147-3001103	20:3052273-3053455	Unclassified_Cell_type_specific
cg00688297	-0.177378	0.200213	4.22165	2.0024	3.86523e-05	0.0107548	LRRC24;MGC70857	NM_001024678;NM_001001795	5'UTR;3'UTR	8:145722789-145725499	8:145752054-145753019	Unclassified_Cell_type_specific	TRUE
cg23265096	-2.19306	-0.230648	-4.21983	1.99583	3.89367e-05	0.0108255	CTSZ	NM_001336	TSS1500				TRUE
cg10803722	-0.190387	-0.219179	-4.21932	1.99398	3.90172e-05	0.0108395	LOC642852	NR_026943	Body		21:46712046-46713594	Unclassified			DMR
cg08259514	-1.87438	0.485891	4.21903	1.99293	3.90629e-05	0.0108437				16:1071408-1071636
cg02662828	-0.279834	0.262617	4.21848	1.99093	3.91504e-05	0.0108596	ZAR1	NM_175619	1stExon	4:48186588-48188436	4:48491431-48493275	Unclassified_Cell_type_specific
cg03110795	0.477495	-0.449314	-4.21683	1.98498	3.94112e-05	0.0109154				7:1295908-1296003
cg23786625	-2.71601	0.44253	4.21682	1.98495	3.94125e-05	0.0109154	SORCS3	NM_014978	Body	10:106390870-106392960			TRUE
cg22506548	3.5311	-0.466211	-4.21381	1.9741	3.98931e-05	0.01104	PRDM16;PRDM16	NM_022114;NM_199454	Body;Body	1:2986743-2986821
cg17402397	-0.777007	-0.338058	-4.2133	1.97227	3.99747e-05	0.011054	SMTN;SMTN;SMTN	NM_134269;NM_134270;NM_006932	5'UTR;5'UTR;5'UTR		22:31476439-31478045	Promoter_Associated			RDMR
cg25167447	2.1837	-0.242062	-4.21083	1.96338	4.03736e-05	0.0111492	NAV1	NM_020443	TSS1500	1:199883665-199886396	1:201617004-201617384	Unclassified_Cell_type_specific
cg01301138	-2.88838	0.303118	4.21079	1.96321	4.03813e-05	0.0111492	CDH13;CDH13	NM_001257;NM_001257	1stExon;5'UTR	16:81217935-81219232			TRUE		DMR	low-CpG:81217891-81218147
cg22136098	0.0358327	-0.439176	-4.21009	1.96069	4.04949e-05	0.011172				11:120802947-120803357	11:121297681-121298305	Unclassified		TRUE
cg10894806	-3.48137	0.129162	4.20839	1.95456	4.07732e-05	0.0112401				6:6669795-6669955	6:6724085-6725638	Promoter_Associated		TRUE
cg22425467	1.20508	0.444565	4.208	1.95317	4.08367e-05	0.0112448	TRIM15;TRIM15	NM_033229;NM_033229	5'UTR;1stExon					TRUE
cg27430293	-0.97542	-0.604424	-4.2079	1.95281	4.08532e-05	0.0112448				16:87597253-87597551
cg10858686	1.6954	0.423639	4.20762	1.95179	4.08998e-05	0.011249	SORCS2	NM_020777	Body	4:7579025-7579379
cg06505619	2.08194	-0.260607	-4.20488	1.94193	4.13525e-05	0.0113648	WDR90;FAM195A	NM_145294;NM_138418	TSS1500;Body		16:697796-700214	Promoter_Associated						TRUE
cg08093055	-1.69677	-0.319942	-4.20429	1.93982	4.145e-05	0.0113813	C20orf166;C20orf200	NM_178463;NM_152757	TSS200;5'UTR	20:60557795-60559482					DMR
cg03566107	-0.545232	-0.598554	-4.2041	1.93913	4.1482e-05	0.0113813	CBLN2	NM_182511	TSS1500						RDMR
cg23781310	1.1932	0.32778	4.20394	1.93858	4.15077e-05	0.0113813								TRUE
cg00038020	1.38886	-0.295167	-4.20365	1.9375	4.15576e-05	0.0113862							TRUE	TRUE
cg20797697	-2.75789	0.0934782	4.20282	1.93454	4.16955e-05	0.0114153	MUTYH;TOE1;TOE1;MUTYH;MUTYH;MUTYH;MUTYH;MUTYH	NM_012222;NM_025077;NM_025077;NM_001128425;NM_001048172;NM_001048173;NM_001048171;NM_001048174	Body;5'UTR;1stExon;Body;5'UTR;5'UTR;Body;5'UTR	1:45577925-45578719	1:45805086-45806947	Promoter_Associated				high-CpG:45577949-45578508
cg19682134	0.0992978	0.316889	4.20196	1.93145	4.18394e-05	0.0114459	LRRC14;LRRC24	NM_014665;NM_001024678	3'UTR;5'UTR	8:145720626-145721218
cg02540736	-0.027342	-0.303383	-4.20174	1.93063	4.18776e-05	0.0114476	SLC25A29;MIR345	NM_001039355;NR_029906	TSS1500;TSS200
cg09884480	0.858024	-0.221079	-4.20106	1.92822	4.19909e-05	0.0114607	MRPL23	NM_021134	TSS1500				TRUE
cg25943588	-1.93185	0.43446	4.20091	1.92767	4.20165e-05	0.0114607	CALCA;CALCA;CALCA	NM_001033952;NM_001033953;NM_001741	TSS200;TSS200;TSS200	11:14950032-14950622
cg27021181	-0.478434	-0.518822	-4.20003	1.92449	4.21659e-05	0.0114607	NET1;NET1	NM_001047160;NM_005863	Body;TSS200		10:5488169-5489296	Promoter_Associated	TRUE
cg25504443	-2.99249	0.150965	4.20002	1.92447	4.2167e-05	0.0114607	RND2	NM_005440	TSS1500		17:41176389-41178069	Unclassified
cg03529184	0.0609204	-0.246966	-4.20002	1.92446	4.21672e-05	0.0114607	DEFB124;REM1	NM_001037500;NM_014012	TSS1500;TSS1500
cg24934063	-1.92661	0.254854	4.19998	1.92433	4.21734e-05	0.0114607	FEZF1;FEZF1	NM_001160264;NM_001024613	1stExon;1stExon	7:121730979-121731929					DMR
cg02477603	-0.40238	0.486593	4.19993	1.92414	4.21827e-05	0.0114607				10:125024275-125024306				TRUE
cg09352715	-3.10139	0.15066	4.19992	1.92409	4.21847e-05	0.0114607	MAP2K6;MAP2K6	NM_002758;NM_002758	1stExon;5'UTR		17:67410529-67411537	Promoter_Associated	TRUE
cg04055490	0.196338	-0.278045	-4.19975	1.92348	4.22135e-05	0.0114607					17:8058935-8059088	Promoter_Associated			RDMR
cg23808061	-3.12926	0.13986	4.19928	1.9218	4.22931e-05	0.0114736	CEP350	NM_014810	TSS1500	1:178190069-178191087	1:179923560-179924286	Promoter_Associated	TRUE
cg27262717	0.931117	0.299491	4.19895	1.92062	4.23489e-05	0.01148	TNNC2	NM_003279	Body	20:43885984-43886498	20:44452628-44453261	Unclassified		TRUE
cg09526236	-0.166003	-0.408953	-4.1968	1.91289	4.27159e-05	0.011564	TMTC1	NM_175861	TSS200
cg09693106	-1.76859	-0.672477	-4.19676	1.91274	4.27231e-05	0.011564	C22orf26;LOC150381	NM_018280;NR_027034	1stExon;Body	22:44828094-44829040
cg17680088	-0.263559	-0.1961	-4.1963	1.9111	4.28017e-05	0.0115765	GPR144	NM_001161808	TSS200		9:127213110-127213461	Unclassified_Cell_type_specific		TRUE
cg00116092	-2.0329	0.327169	4.19566	1.90879	4.29119e-05	0.0115975				1:215379664-215379790				TRUE
cg06530443	0.868854	-0.426156	-4.19444	1.9044	4.31231e-05	0.0116458	MMACHC	NM_015506	3'UTR
cg11970349	-1.29185	0.370976	4.19337	1.90058	4.33073e-05	0.0116868	GPR78	NM_080819	TSS200	4:8633010-8634264	4:8582270-8582566	Unclassified	TRUE
cg06121323	-2.72247	0.118398	4.19277	1.8984	4.3413e-05	0.0116963	IFNAR1	NM_000629	Body		21:34696392-34698198	Promoter_Associated
cg20131013	-0.553933	-0.563274	-4.19267	1.89805	4.34301e-05	0.0116963	RICH2	NM_014859	TSS1500
cg17817168	-1.0752	-0.498605	-4.19237	1.89698	4.34821e-05	0.0116963	ST8SIA1	NM_003034	Body	12:22377714-22377789
cg12757011	-1.22602	0.448882	4.19236	1.89693	4.34842e-05	0.0116963	TBR1	NM_006593	3'UTR	2:161989273-161989369	2:162280856-162281431	Unclassified_Cell_type_specific			CDMR
cg24049493	-1.2641	0.626745	4.19223	1.89648	4.35061e-05	0.0116963	HIVEP3;HIVEP3	NM_024503;NM_001127714	TSS1500;TSS1500		1:42385318-42386158	Promoter_Associated			RDMR
cg22360649	-0.579767	-0.365235	-4.19187	1.89519	4.3569e-05	0.0117029	CCDC85B	NM_006848	TSS200	11:65414222-65415906	11:65657669-65658916	NonGene_Associated
cg19892195	0.353585	0.45732	4.19172	1.89464	4.35959e-05	0.0117029	AGAP1;AGAP1	NM_014914;NM_001037131	Body;Body
cg08534628	-1.1554	0.437239	4.19142	1.89356	4.36485e-05	0.0117045				13:99447248-99448389	13:100649083-100650116	Unclassified_Cell_type_specific
cg12939283	-1.70663	-0.39972	-4.19131	1.89318	4.3667e-05	0.0117045	HLA-DPB1	NM_002121	Body
cg21809447	-1.91324	0.480028	4.19052	1.89033	4.3806e-05	0.0117099	OLFM3;OLFM3	NM_058170;NM_058170	5'UTR;1stExon							low-CpG:102235131-102235380
cg12877723	-2.41115	0.631975	4.19049	1.89023	4.38109e-05	0.0117099	PENK;PENK	NM_006211;NM_001135690	Body;Body	8:57520681-57522304			TRUE
cg24488891	-2.42743	0.511358	4.19047	1.89016	4.38146e-05	0.0117099	LOC100128811;GPR158	NR_027333;NM_020752	Body;TSS200	10:25503433-25505645				TRUE
cg18328933	1.10323	-0.227987	-4.19045	1.89009	4.38182e-05	0.0117099	ABHD14B;ABHD14B;ABHD14B;ABHD14A;ABHD14B;ABHD14B	NM_001146314;NR_027476;NM_032750;NM_015407;NM_032750;NM_001146314	1stExon;Body;5'UTR;TSS1500;1stExon;5'UTR	3:51982751-51985402	3:52007848-52009460	Promoter_Associated		TRUE			TRUE
cg14175438	-1.46148	-0.479144	-4.1889	1.88451	4.4092e-05	0.0117743	FAM3C;FAM3C	NM_014888;NM_001040020	TSS1500;TSS1500		7:121035400-121037180	Promoter_Associated					TRUE
cg14871225	-1.4912	-0.392364	-4.18856	1.8833	4.41516e-05	0.0117789	CXXC5	NM_016463	5'UTR	5:139020929-139021199			TRUE	TRUE
cg01011769	-1.7812	-0.242869	-4.18843	1.88283	4.41749e-05	0.0117789	KIAA0182;KIAA0182	NM_001134473;NM_014615	5'UTR;Body	16:84201601-84206528				TRUE
cg19821713	-0.650867	0.180688	4.18789	1.8809	4.427e-05	0.0117955				15:94709958-94711272					RDMR
cg05162523	2.06487	-0.572078	-4.18731	1.87883	4.43725e-05	0.011814	RUNX3;RUNX3	NM_001031680;NM_004350	Body;Body	1:25113449-25113559	1:25240864-25241072	Gene_Associated_Cell_type_specific	TRUE	TRUE
cg01201215	1.69538	-0.41014	-4.18694	1.87748	4.44395e-05	0.011819	ATOX1	NM_004045	Body
cg00687714	1.08145	-0.355466	-4.18684	1.87712	4.44574e-05	0.011819	CRYM;CRYM	NM_001014444;NM_001888	Body;Body					TRUE
cg10795666	-3.5881	0.509546	4.18663	1.87637	4.44947e-05	0.0118201	MLNR	NM_001507	1stExon	13:48692044-48693543	13:49793887-49795403	Unclassified	TRUE	TRUE	DMR
cg05697866	2.32676	-0.448402	-4.1849	1.87017	4.48042e-05	0.0118935				1:2426878-2427090	1:2437063-2438613	Unclassified
cg26711820	-0.764355	0.45923	4.18433	1.86816	4.4905e-05	0.0119115	MYF6	NM_002469	1stExon						RDMR
cg14515364	2.32817	0.423016	4.18398	1.8669	4.49682e-05	0.011917				2:626090-627170	2:636378-637887	Unclassified
cg19120897	-0.902824	-0.480904	-4.18374	1.86603	4.5012e-05	0.011917					18:5546737-5546998	Unclassified_Cell_type_specific
cg25625514	0.399472	-0.474062	-4.18366	1.86576	4.50257e-05	0.011917					11:76535480-76535630	Unclassified_Cell_type_specific		TRUE
cg03715305	0.601884	-0.242471	-4.18165	1.85853	4.53905e-05	0.0120047	NDUFA11	NM_175614	3'UTR	19:5845635-5845896
cg05290904	-3.03425	0.173563	4.18096	1.85605	4.55166e-05	0.0120261	RBBP5	NM_005057	TSS1500	1:203358021-203358151	1:205090548-205092217	Promoter_Associated
cg01274660	-2.17681	-0.390567	-4.18083	1.85562	4.55387e-05	0.0120261	TRIP6	NM_003302	Body	7:100303491-100303787
cg17608381	0.795507	-0.544173	-4.17872	1.84803	4.59263e-05	0.0121195	HLA-A	NM_002116	Body
cg08599085	2.37	-0.2601	-4.1777	1.84439	4.61136e-05	0.01216								TRUE
cg11202871	0.34483	-0.255477	-4.17638	1.83968	4.63572e-05	0.0122152	C7orf49;C7orf49;C7orf49	NR_024185;NR_024186;NM_024033	Body;Body;3'UTR
cg02646491	-0.668828	0.619299	4.17563	1.83697	4.64974e-05	0.0122357	KCNQ1DN	NR_024627	TSS1500	11:2847136-2848075
cg09973502	-2.92005	0.0937478	4.17559	1.83684	4.65044e-05	0.0122357	SLC38A2	NM_018976	5'UTR	12:45052268-45052562	12:46764963-46766778	Promoter_Associated				high-CpG:45052022-45052894
cg04216235	2.20324	-0.32862	-4.17541	1.83621	4.65372e-05	0.0122357								TRUE
cg06493994	-2.01942	0.468116	4.17449	1.83292	4.67086e-05	0.0122717	SCGN;SCGN	NM_006998;NM_006998	1stExon;5'UTR	6:25760360-25760750	6:25652510-25652746	Unclassified_Cell_type_specific	TRUE		DMR		TRUE
cg19722847	-2.14605	-0.442683	-4.17359	1.82969	4.68777e-05	0.0123065	IPO8	NM_006390	TSS1500	12:30739425-30740382							TRUE
cg08165151	-2.88088	0.0941199	4.17328	1.82858	4.69356e-05	0.0123065	NCRNA00120;AKIRIN2	NR_002767;NM_018064	TSS200;Body	6:88467526-88468887
cg24369989	1.49329	0.262041	4.17323	1.82842	4.69442e-05	0.0123065	CHRNB4	NM_000750	TSS1500	15:76720114-76720958			TRUE			high-CpG:76720566-76720903
cg17373345	-0.676408	-0.233538	-4.17275	1.82669	4.70347e-05	0.0123173	DNAJC5B	NM_033105	5'UTR		8:66945808-66946279	Unclassified	TRUE	TRUE
cg03437157	-1.96567	0.476357	4.17265	1.82632	4.70542e-05	0.0123173				6:100159186-100159465
cg08718031	-2.57474	0.0928597	4.17242	1.82551	4.70971e-05	0.0123196	PLEC1;PLEC1;PLEC1;PLEC1;PLEC1;PLEC1;PLEC1	NM_201381;NM_201382;NM_000445;NM_201378;NM_201379;NM_201383;NM_201380	Body;Body;Body;Body;Body;TSS1500;Body
cg15501231	-0.611538	-0.23403	-4.17203	1.8241	4.71714e-05	0.01233	C6orf27	NM_025258	Body		6:31737524-31738019	Unclassified
cg25456249	0.953415	0.368402	4.17175	1.8231	4.72239e-05	0.0123347				7:1370055-1370522
cg22672067	0.41616	-0.390637	-4.17135	1.82166	4.72999e-05	0.0123405	STRA6;STRA6;STRA6;STRA6;STRA6	NM_001142617;NM_022369;NM_001142618;NM_001142619;NM_001142620	5'UTR;TSS1500;TSS200;5'UTR;5'UTR				TRUE
cg01647308	-2.48938	0.273946	4.17116	1.821	4.73348e-05	0.0123405	HDAC4	NM_006037	5'UTR	2:239967723-239967826	2:240302317-240303199	Promoter_Associated
cg00480856	0.00930827	-0.316881	-4.17108	1.82072	4.73496e-05	0.0123405	WASL	NM_003941	TSS1500
cg03650189	-0.812846	0.335464	4.16929	1.8143	4.76905e-05	0.0124203	ICAM5	NM_003259	Body	19:10265093-10266370	19:10404715-10405276	Unclassified
cg01114900	-2.9116	-0.326031	-4.16788	1.80928	4.7959e-05	0.0124812	CTNNA1	NM_001903	TSS1500	5:138116540-138117775	5:138088351-138089867	Unclassified
cg23624321	-1.47815	-0.368219	-4.16754	1.80807	4.8024e-05	0.012489	TRAF6;TRAF6	NM_004620;NM_145803	TSS1500;TSS1500		11:36530991-36532562	Promoter_Associated
cg20948997	-2.05513	0.338235	4.16695	1.80595	4.81379e-05	0.0125096	XKR4	NM_052898	TSS1500	8:56176211-56178290	8:56014420-56014564	Unclassified_Cell_type_specific	TRUE
cg07883457	-2.67653	0.407917	4.16478	1.79819	4.85574e-05	0.0126094				6:58255166-58256163
cg19395056	-1.43675	0.540876	4.16448	1.79715	4.86138e-05	0.0126106							TRUE
cg04467611	-2.72813	0.11787	4.16439	1.79681	4.86325e-05	0.0126106	SAC3D1	NM_013299	TSS200		11:64807847-64809430	Promoter_Associated
cg04064963	0.400492	-0.505933	-4.1634	1.79328	4.88244e-05	0.0126298	SNX9	NM_016224	TSS1500
cg02000253	0.542726	-0.256263	-4.1633	1.79291	4.88449e-05	0.0126298	NFIX	NM_002501	Body
cg07359991	1.27046	-0.327962	-4.16329	1.79288	4.88462e-05	0.0126298	HSD3B7;HSD3B7;HSD3B7;SETD1A	NM_001142777;NM_025193;NM_001142778;NM_014712	TSS1500;TSS1500;TSS1500;3'UTR		16:30995842-30996942	Gene_Associated
cg16608656	0.491221	-0.281204	-4.16328	1.79286	4.88473e-05	0.0126298	MUC2	NM_002457	Body	11:1072581-1073388
cg25065097	-1.00858	-0.48203	-4.16175	1.78739	4.91473e-05	0.0126982	RCBTB1	NM_018191	TSS1500
cg19405504	-0.154775	-0.274922	-4.16116	1.78527	4.92635e-05	0.012719	TMCC1;TMCC1	NM_001128224;NM_001017395	5'UTR;5'UTR	3:131094165-131095560	3:129611475-129611685	Promoter_Associated
cg01874334	1.52429	-0.360207	-4.15981	1.78045	4.95298e-05	0.0127695				16:1112033-1112207
cg26290632	-2.03671	0.514163	4.15968	1.77999	4.95553e-05	0.0127695	CALB1	NM_004929	1stExon	8:91163987-91164262
cg22891070	0.65318	-0.419782	-4.15962	1.7798	4.9566e-05	0.0127695	HIF3A;HIF3A	NM_152795;NM_022462	Body;TSS200				TRUE
cg15441416	2.96274	-0.212539	-4.15929	1.77861	4.9632e-05	0.0127712	LENG8	NM_052925	Body	19:59663762-59664545	19:54971904-54972090	Gene_Associated_Cell_type_specific
cg06844526	1.61815	-0.361226	-4.15915	1.77812	4.96593e-05	0.0127712	MYO1B;MYO1B;MYO1B	NM_001130158;NM_001161819;NM_012223	Body;Body;Body					TRUE
cg04955333	0.977612	-0.314418	-4.15905	1.77775	4.96796e-05	0.0127712	IQCE;IQCE	NM_001100390;NM_152558	Body;Body	7:2613815-2614048	7:2647313-2647459	Unclassified_Cell_type_specific	TRUE
cg19935040	0.288842	0.337833	4.1587	1.77651	4.97484e-05	0.0127797	FAM171A2	NM_198475	Body	17:39786543-39788225	17:42431956-42432257	Unclassified_Cell_type_specific
cg17112958	-2.24306	0.452014	4.15835	1.77527	4.98173e-05	0.0127882	LYPD1;LYPD1	NM_001077427;NM_144586	5'UTR;Body	2:133143087-133145361					DMR
cg05149307	-2.80804	0.157727	4.15794	1.77381	4.98988e-05	0.0128	RASAL1	NM_004658	TSS200	12:112057427-112058455	12:113573029-113574406	Promoter_Associated_Cell_type_specific	TRUE	TRUE
cg12910107	1.99601	-0.260964	-4.15735	1.77169	5.00172e-05	0.0128212
cg19101018	1.66741	0.220944	4.15559	1.76543	5.03687e-05	0.0128946	GLT25D2	NM_015101	Body					TRUE
cg03295928	-0.855331	-0.68011	-4.15556	1.7653	5.03759e-05	0.0128946	RTKN	NM_001015055	TSS1500	2:74521141-74522952	2:74668598-74669615	Unclassified				high-CpG:74522525-74523063
cg03360992	-1.1635	0.357928	4.15479	1.76256	5.05305e-05	0.012925	TRIOBP	NM_001039141	5'UTR		22:38092631-38093502	Unclassified		TRUE
cg16579347	-3.37445	0.0991546	4.15407	1.76001	5.0675e-05	0.0129475	SLC33A1	NM_004733	TSS200	3:157054205-157055524	3:155571333-155573025	Promoter_Associated				high-CpG:157054860-157054931
cg07589899	-0.509158	0.497877	4.15399	1.75973	5.06908e-05	0.0129475				2:61874172-61874493	2:62019647-62020956	Unclassified	TRUE
cg05700079	-1.05644	0.443832	4.15251	1.75443	5.09919e-05	0.013002	ZIC1	NM_003412	TSS1500	3:148609651-148609895
cg06119461	-2.74264	0.0943755	4.15247	1.75431	5.09988e-05	0.013002	GSTO1	NM_004832	TSS200	10:106004286-106005123	10:106014274-106015151	Promoter_Associated	TRUE			high-CpG:106004563-106004686
cg26508444	0.45741	0.207952	4.1523	1.7537	5.10332e-05	0.013002	FAM53B	NM_014661	Body	10:126320835-126320925	10:126330522-126330924	Promoter_Associated
cg16355231	-0.207574	-0.281723	-4.15222	1.75342	5.10494e-05	0.013002	PEX10;PEX10	NM_002617;NM_153818	TSS1500;TSS1500
cg16969368	0.168731	0.513191	4.15196	1.75247	5.11037e-05	0.0130066	DHX40;DHX40	NM_001166301;NM_024612	TSS200;TSS200	17:54997503-54998169	17:57642284-57643729	Unclassified
cg06713632	-1.81611	0.385628	4.15108	1.74936	5.12815e-05	0.0130425	KCNA7;KCNA7	NM_031886;NM_031886	1stExon;5'UTR	19:54266984-54268028	19:49576032-49576140	Unclassified_Cell_type_specific	TRUE			high-CpG:54267755-54267932
cg05896193	1.11305	-0.214674	-4.15006	1.74573	5.14903e-05	0.0130738	DNMT3A;DNMT3A;DNMT3A	NM_022552;NM_175630;NM_175629	5'UTR;5'UTR;5'UTR	2:25416436-25419085				TRUE
cg06428620	-1.22534	0.187698	4.15004	1.74563	5.14958e-05	0.0130738	PCDHGA4;PCDHGC3;PCDHGA12;PCDHGC4;PCDHGA11;PCDHGA11;PCDHGA9;PCDHGA1;PCDHGB1;PCDHGB6;PCDHGC4;PCDHGB3;PCDHGB7;PCDHGA6;PCDHGA8;PCDHGA10;PCDHGA5;PCDHGB4;PCDHGA3;PCDHGA2;PCDHGA7;PCDHGB2;PCDHGB5;PCDHGC3	NM_018917;NM_002588;NM_003735;NM_018928;NM_032092;NM_018914;NM_018921;NM_018912;NM_018922;NM_018926;NM_032406;NM_018924;NM_018927;NM_018919;NM_032088;NM_018913;NM_018918;NM_003736;NM_018916;NM_018915;NM_018920;NM_018923;NM_018925;NM_032403	Body;Body;Body;TSS1500;Body;Body;Body;Body;Body;Body;TSS1500;Body;Body;Body;Body;Body;Body;Body;Body;Body;Body;Body;Body;Body					TRUE	CDMR
cg25352836	-0.239284	0.591278	4.14983	1.7449	5.15382e-05	0.0130738	TSSK6;TSSK6	NM_032037;NM_032037	3'UTR;1stExon	19:19485812-19488286	19:19624989-19625301	Unclassified_Cell_type_specific
cg08819884	-3.13517	0.194808	4.14977	1.74469	5.15504e-05	0.0130738	TRNT1	NM_182916	TSS1500		3:3167925-3169570	Promoter_Associated
cg18437808	1.7704	-0.401446	-4.14835	1.73962	5.18431e-05	0.0131317	C17orf62;C17orf62;C17orf62	NM_001100407;NM_001033046;NM_001100408	Body;Body;Body	17:77994485-77996031
cg04052934	0.717074	-0.421636	-4.14824	1.73923	5.18659e-05	0.0131317					6:147178304-147179253	Unclassified	TRUE	TRUE
cg22296149	0.388463	-0.150998	-4.148	1.73838	5.19149e-05	0.0131317	AMH;AMH	NM_000479;NM_000479	5'UTR;1stExon		19:2248756-2249719	Gene_Associated_Cell_type_specific
cg09800519	-1.8706	0.088355	4.14795	1.7382	5.19256e-05	0.0131317	RXRA	NM_002957	TSS200	9:136357262-136358860						high-CpG:136357813-136358280
cg27219955	0.962602	-0.305363	-4.14597	1.73115	5.23365e-05	0.013221	ACAN;ACAN	NM_013227;NM_001135	5'UTR;5'UTR		15:89377213-89378541	Unclassified	TRUE	TRUE
cg04282607	-0.424656	-0.244856	-4.14573	1.73032	5.23853e-05	0.013221	MIR301B;MIR130B	NR_030622;NR_029845	Body;TSS1500
cg26969888	-0.0702424	-0.310123	-4.14571	1.73025	5.23893e-05	0.013221	PODNL1;DCAF15;PODNL1	NM_001146255;NM_138353;NM_001146254	TSS200;Body;TSS200					TRUE
cg00075967	1.97935	-0.332359	-4.14532	1.72886	5.24706e-05	0.0132322	STRA6;STRA6;STRA6;STRA6;STRA6;STRA6	NM_001142617;NM_001142618;NM_001142618;NM_001142619;NM_022369;NM_001142620	5'UTR;5'UTR;1stExon;5'UTR;TSS200;5'UTR				TRUE			low-CpG:72281833-72282584	TRUE
cg18640660	1.18208	-0.233265	-4.14442	1.72565	5.26592e-05	0.0132704	STRA6;STRA6;STRA6;STRA6;STRA6	NM_001142617;NM_022369;NM_001142618;NM_001142619;NM_001142620	5'UTR;TSS1500;TSS200;5'UTR;5'UTR				TRUE
cg08150250	2.46504	-0.273016	-4.14134	1.7147	5.33084e-05	0.0134246	SRCIN1	NM_025248	Body
cg12258042	-1.89615	0.349188	4.14013	1.71039	5.35658e-05	0.0134765	CSMD1;CSMD1	NM_033225;NM_033225	5'UTR;1stExon	8:4838530-4840016
cg08921126	-2.94206	0.146353	4.14001	1.70999	5.35898e-05	0.0134765	SNAP25;SNAP25	NM_130811;NM_003081	TSS200;TSS200	20:10147254-10147871	20:10199382-10199588	Unclassified_Cell_type_specific	TRUE		DMR
cg03971555	1.10232	0.379775	4.13882	1.70576	5.38441e-05	0.01353	PIK3CD	NM_005026	3'UTR	1:9711289-9711389	1:9788282-9789633	Promoter_Associated_Cell_type_specific
cg23626733	1.02447	-0.301581	-4.13866	1.70519	5.38783e-05	0.01353	PEX10;PEX10	NM_002617;NM_153818	TSS1500;TSS1500		1:2344997-2348677	Promoter_Associated
cg23431721	-0.817875	-0.431372	-4.13712	1.69972	5.42087e-05	0.0136035	TUSC4;CYB561D2	NM_006545;NM_007022	Body;TSS1500		3:50387733-50388926	Promoter_Associated
cg26955850	-1.13844	-0.491561	-4.13653	1.6976	5.43377e-05	0.0136207	OXT	NM_000915	1stExon	20:3000147-3001103	20:3052273-3053455	Unclassified_Cell_type_specific
cg10797195	-3.19376	0.0996411	4.13645	1.69734	5.43535e-05	0.0136207	MUTYH;MUTYH;MUTYH;MUTYH;MUTYH;TOE1;MUTYH	NM_001048172;NM_012222;NM_001128425;NM_001048171;NM_001048173;NM_025077;NM_001048174	5'UTR;Body;Body;Body;5'UTR;TSS200;5'UTR	1:45577925-45578719	1:45805086-45806947	Promoter_Associated
cg01538166	-2.21066	-0.350986	-4.13572	1.69474	5.45118e-05	0.0136357					17:17743033-17744468	Promoter_Associated
cg08370546	1.11967	-0.382669	-4.13571	1.69471	5.45134e-05	0.0136357	PHKG1	NM_006213	TSS200				TRUE
cg10445487	-3.06548	0.104395	4.13565	1.69448	5.45277e-05	0.0136357	GABARAPL2	NM_007285	TSS1500	16:74157211-74158474	16:75599568-75601216	Promoter_Associated	TRUE
cg20811755	0.826826	-0.459181	-4.13428	1.68962	5.48246e-05	0.0137004							TRUE	TRUE
cg01824138	2.19334	0.484701	4.13377	1.6878	5.49363e-05	0.013711	CASZ1	NM_001079843	Body	1:10620887-10622648
cg12500956	0.17996	-0.418908	-4.13373	1.68768	5.49435e-05	0.013711	TMEM163	NM_030923	Body		2:135427610-135428980	Unclassified		TRUE
cg19269473	-0.298606	-0.28739	-4.13341	1.68655	5.50134e-05	0.0137189					17:55938175-55939806	Unclassified	TRUE
cg16512755	-1.98067	-0.400674	-4.13307	1.68534	5.50877e-05	0.0137208	IQCC;CCDC28B;IQCC	NM_001160042;NM_024296;NM_018134	TSS1500;3'UTR;TSS1500	1:32443157-32444450	1:32670763-32671741	Promoter_Associated
cg07101980	1.66741	-0.417523	-4.13303	1.68518	5.50978e-05	0.0137208	NDUFC2	NM_004549	3'UTR
cg01205011	0.348519	-0.34261	-4.13261	1.6837	5.51889e-05	0.0137339	ZNF76	NM_003427	Body		6:35261404-35263019	Unclassified	TRUE
cg09332974	-3.04432	0.11013	4.13216	1.6821	5.52878e-05	0.0137341	LRIG2	NM_014813	Body		1:113614722-113616852	Promoter_Associated
cg12748446	2.85447	-0.210864	-4.13211	1.68194	5.52978e-05	0.0137341	CCHCR1;CCHCR1;CCHCR1	NM_001105563;NM_019052;NM_001105564	Body;Body;Body
cg03662545	1.42469	-0.275612	-4.13208	1.68183	5.53045e-05	0.0137341				16:83811601-83811769			TRUE	TRUE
cg24187253	-1.90302	0.140494	4.13189	1.68114	5.53473e-05	0.0137352				7:999391-999508	7:1032257-1033768	Unclassified		TRUE
cg00348467	0.294796	-0.28238	-4.13161	1.68017	5.54073e-05	0.0137406				17:40577349-40578127	17:43221108-43222234	Unclassified	TRUE	TRUE
cg20390711	2.37426	0.612032	4.1314	1.6794	5.54547e-05	0.0137428	C6orf174	NM_001012279	Body	6:127838005-127839014
cg01236132	-1.81616	0.377001	4.13122	1.67875	5.54952e-05	0.0137433	SOX1;SOX1	NM_005986;NM_005986	1stExon;3'UTR	13:111771422-111771583	13:112723443-112723958	Unclassified_Cell_type_specific			CDMR
cg04536704	1.01127	-0.294616	-4.13029	1.67548	5.56989e-05	0.0137759	PPT2;PPT2	NM_005155;NM_138717	Body;Body		6:32120376-32123743	Promoter_Associated			RDMR
cg12722015	-3.19375	0.105206	4.13027	1.67539	5.57039e-05	0.0137759	POLDIP3;POLDIP3	NM_032311;NM_178136	TSS1500;TSS1500	22:41341265-41341664	22:43011197-43011693	Promoter_Associated
cg23846712	-0.010775	-0.256136	-4.12814	1.66784	5.61768e-05	0.0138833	TBXA2R;TBXA2R	NM_201636;NM_001060	TSS1500;TSS1500		19:3605790-3607784	Unclassified		TRUE
cg27210390	-0.339101	-0.458171	-4.12764	1.66607	5.62882e-05	0.0139012	TOM1L1	NM_005486	Body						RDMR
cg07673979	-1.89099	0.237415	4.12692	1.66353	5.6448e-05	0.0139311					17:45270054-45270224	Unclassified_Cell_type_specific
cg22158769	-3.36972	0.564827	4.12502	1.65678	5.68759e-05	0.0140189	LOC375196;LOC100271715	NR_028386;NM_001145451	TSS200;Body	2:39040222-39041697	2:39187021-39187940	Unclassified	TRUE	TRUE
cg23449696	0.0429037	0.392436	4.12499	1.65669	5.68819e-05	0.0140189	ZIC1	NM_003412	TSS1500						RDMR
cg22510074	-1.14507	-0.517004	-4.12471	1.65568	5.69462e-05	0.0140251	CALN1;CALN1	NM_001017440;NM_031468	TSS1500;Body						RDMR
cg17459387	1.72441	-0.360492	-4.12447	1.65483	5.70004e-05	0.0140288	AATK	NM_001080395	Body	17:76748645-76749389	17:79134028-79134941	Unclassified_Cell_type_specific
cg26847866	0.609094	-0.246208	-4.12426	1.6541	5.70465e-05	0.0140305	SCARA3;SCARA3	NM_182826;NM_016240	Body;Body				TRUE
cg20267775	2.5188	-0.335115	-4.12401	1.65321	5.71035e-05	0.0140348								TRUE
cg07408835	-1.52386	0.57675	4.1232	1.65035	5.72867e-05	0.0140702	PCDHAC1;PCDHA7;PCDHAC1;PCDHA12;PCDHA6;PCDHA10;PCDHA4;PCDHA11;PCDHA8;PCDHAC1;PCDHA6;PCDHA1;PCDHA2;PCDHA9;PCDHA1;PCDHAC1;PCDHA13;PCDHA5;PCDHA3;PCDHA10	NM_031882;NM_018910;NM_018898;NM_018903;NM_018909;NM_018901;NM_018907;NM_018902;NM_018911;NM_031882;NM_031849;NM_031411;NM_018905;NM_031857;NM_018900;NM_018898;NM_018904;NM_018908;NM_018906;NM_031860	1stExon;Body;5'UTR;Body;Body;Body;Body;Body;Body;5'UTR;Body;Body;Body;Body;Body;1stExon;Body;Body;Body;Body	5:140285667-140287664			TRUE
cg08403869	2.15816	-0.211038	-4.12267	1.64846	5.74076e-05	0.0140765	GRID2IP	NM_001145118	TSS1500
cg01508380	-1.48377	-0.40232	-4.12253	1.64797	5.74395e-05	0.0140765	MMP14	NM_004995	TSS1500		14:23304670-23307026	Gene_Associated
cg01023751	0.045735	-0.296976	-4.12244	1.64764	5.74604e-05	0.0140765	LRFN3	NM_024509	TSS1500		19:36426698-36428067	Promoter_Associated
cg09175009	0.0529598	-0.210966	-4.1224	1.6475	5.74696e-05	0.0140765	FAM18A	NM_001079512	TSS200	16:10819716-10820260
cg01294808	-0.784453	0.44085	4.12157	1.64459	5.76572e-05	0.0141075	IRX1	NM_024337	Body	5:3652193-3654179			TRUE
cg02161701	0.855729	-0.334707	-4.1215	1.64431	5.76749e-05	0.0141075	KIF7	NM_198525	TSS1500				TRUE
cg10323433	1.21859	-0.340207	-4.12109	1.64286	5.77684e-05	0.0141207	HTR2A;HTR2A	NM_001165947;NM_000621	TSS1500;TSS1500
cg14506552	-0.529858	0.325719	4.12037	1.64032	5.79332e-05	0.0141513	NPPB;NPPB	NM_002521;NM_002521	1stExon;5'UTR	1:11841448-11842142	1:11918948-11919990	Unclassified
cg14545975	0.462747	-0.162388	-4.11867	1.63431	5.83236e-05	0.0142356	RXRA	NM_002957	Body		9:137297113-137297457	Unclassified	TRUE	TRUE
cg04746089	1.11857	-0.334601	-4.11852	1.63379	5.83577e-05	0.0142356	BOP1	NM_015201	Body	8:145471500-145472671	8:145501472-145502215	Unclassified
cg03585263	-1.68544	-0.538014	-4.11827	1.6329	5.84156e-05	0.0142401	PKN1	NM_002741	TSS1500	19:14403769-14404049	19:14542625-14543177	Unclassified	TRUE
cg09610601	-2.72568	0.105252	4.11645	1.62643	5.884e-05	0.0143338	CHST14	NM_130468	TSS200	15:38550149-38551488	15:40762777-40764497	Promoter_Associated
cg26748477	1.38914	-0.386244	-4.116	1.62488	5.89426e-05	0.014349
cg13774825	1.58764	-0.209699	-4.11578	1.62407	5.89959e-05	0.0143522	AKT1;AKT1	NM_001014432;NM_001014431	TSS1500;TSS1500		14:105262969-105263563	Unclassified_Cell_type_specific
cg10124993	1.33881	-0.418617	-4.11546	1.62295	5.90697e-05	0.0143604	CDCA4;CDCA4	NM_017955;NM_145701	5'UTR;5'UTR	14:104549738-104549827	14:105478297-105479146	Promoter_Associated
cg23200020	-1.54084	0.501736	4.11434	1.61899	5.93323e-05	0.0144144	LOC643719	NR_027620	Body	19:39760055-39760720
cg22586221	1.52915	-0.367981	-4.11377	1.61699	5.94654e-05	0.014437								TRUE
cg21655693	-3.08872	0.119308	4.11301	1.6143	5.96443e-05	0.0144706	SYMPK	NM_004819	5'UTR		19:46365388-46368224	Promoter_Associated
cg25487775	0.515267	-0.440214	-4.11147	1.60885	6.00095e-05	0.0145457								TRUE	RDMR
cg01503706	1.94854	-0.25766	-4.11136	1.60846	6.00352e-05	0.0145457	NPTXR	NM_014293	Body
cg23052220	-1.54591	-0.395666	-4.11067	1.606	6.02006e-05	0.0145759	TMEM132E	NM_207313	Body		17:32911888-32912468	Unclassified_Cell_type_specific			RDMR
cg01475134	-3.23397	0.0994313	4.10996	1.6035	6.03696e-05	0.0146028	ACO2;PHF5A	NM_001098;NM_032758	Body;TSS1500		22:41864320-41865630	Unclassified
cg24284571	-1.50573	0.474928	4.10986	1.60315	6.03929e-05	0.0146028	DIP2C	NM_014974	Body	10:672596-672965	10:682690-682748	Unclassified_Cell_type_specific		TRUE
cg05541640	-1.31477	-0.299375	-4.10823	1.59739	6.07833e-05	0.0146873	ABHD14B;ABHD14B;ABHD14A;ABHD14B	NR_027476;NM_032750;NM_015407;NM_001146314	TSS200;TSS200;TSS1500;TSS200	3:51982751-51985402	3:52007848-52009460	Promoter_Associated		TRUE
cg02699218	-0.606201	0.224169	4.10764	1.59533	6.09239e-05	0.0147113	ANKRD43	NM_175873	1stExon	5:132176754-132178817			TRUE
cg14321742	-1.12411	0.510252	4.10734	1.59426	6.09967e-05	0.0147189				10:125024440-125024604				TRUE
cg24082121	0.739554	-0.384519	-4.10692	1.59279	6.10974e-05	0.0147284	TPPP	NM_007030	Body	5:725845-725911	5:671409-673720	Unclassified		TRUE	RDMR
cg15556886	-2.60015	0.114126	4.10676	1.59221	6.11368e-05	0.0147284	PRDM8;PRDM8	NM_001099403;NM_020226	Body;Body	4:81342012-81343857	4:81122504-81123698	Promoter_Associated	TRUE		RDMR	high-CpG:81342133-81342627
cg10095089	-3.72129	0.135835	4.10667	1.59189	6.11591e-05	0.0147284	USP5;USP5;CDCA3	NM_001098536;NM_003481;NM_031299	TSS1500;TSS1500;TSS200	12:6830682-6830960	12:6960396-6962374	Promoter_Associated			RDMR
cg01346718	0.416271	-0.248236	-4.1065	1.59128	6.12004e-05	0.0147284	CSNK1E;CSNK1E	NM_001894;NM_152221	5'UTR;TSS1500	22:37042532-37043841
cg25711003	-0.375556	-0.358098	-4.10597	1.58941	6.13286e-05	0.0147294	PHLDB2;PLCXD2	NM_001134437;NM_153268	5'UTR;Body				TRUE	TRUE
cg00303378	1.61418	0.528111	4.10591	1.5892	6.1343e-05	0.0147294	VSIG8;C1orf204	NM_001013661;NM_001134233	Body;TSS1500	1:158092152-158092464
cg00745389	-2.64173	0.357185	4.10589	1.58914	6.13475e-05	0.0147294				7:32433875-32434705			TRUE	TRUE
cg20222376	-1.79236	-0.361158	-4.1058	1.58882	6.13691e-05	0.0147294	AKAP8L	NM_014371	TSS1500		19:15529161-15530745	Promoter_Associated			RDMR
cg07126183	0.255442	-0.401097	-4.10562	1.58818	6.14136e-05	0.0147302	PPP4R4;PPP4R4	NM_020958;NM_058237	Body;Body		14:94642156-94642501	Unclassified_Cell_type_specific
cg25693132	0.191054	0.298557	4.10493	1.58576	6.15799e-05	0.0147566	GRM2;GRM2	NM_000839;NM_001130063	TSS1500;TSS1500		3:51740394-51741198	Unclassified_Cell_type_specific		TRUE
cg09422614	1.42636	0.253668	4.10483	1.58538	6.16058e-05	0.0147566	CACNG8;MIR935	NM_031895;NR_030632	Body;TSS1500		19:54483964-54486318	Unclassified
cg26280713	-1.20855	0.287942	4.10396	1.58234	6.18163e-05	0.0147971	THBS2	NM_003247	5'UTR	6:169395787-169395961			TRUE	TRUE		low-CpG:169395833-169396142
cg16887334	2.21933	-0.274943	-4.10328	1.57992	6.19834e-05	0.0148272	OXT	NM_000915	TSS200	20:3000147-3001103
cg20382695	-2.11419	0.312447	4.1031	1.57931	6.20263e-05	0.0148275	ATRNL1	NM_207303	Body	10:116842564-116844060	10:116853468-116853942	Unclassified_Cell_type_specific	TRUE
cg05147578	1.22763	-0.295071	-4.10249	1.57713	6.21773e-05	0.0148497	PEX26;PEX26	NM_017929;NM_001127649	TSS1500;TSS1500		22:18558206-18559577	Promoter_Associated	TRUE
cg06528936	-3.04603	0.107276	4.10239	1.57678	6.22021e-05	0.0148497	GNL2	NM_013285	1stExon	1:37833985-37834327	1:38060930-38062183	Unclassified
cg09568774	0.762549	-0.363865	-4.10146	1.57351	6.24299e-05	0.0148942	ACOT13;ACOT13	NM_018473;NM_001160094	Body;Body		6:24695706-24696471	Unclassified
cg25821245	-1.26758	-0.472689	-4.10092	1.57162	6.25625e-05	0.0149159	LRRC2;LRRC2	NM_024750;NM_024512	5'UTR;TSS200	3:46582918-46583098	3:46607260-46608065	Unclassified_Cell_type_specific	TRUE
cg16987606	-1.61905	-0.454969	-4.09959	1.56691	6.28928e-05	0.0149711	GPRC5C	NM_022036	TSS1500		17:72426251-72427540	Unclassified_Cell_type_specific			RDMR
cg01146808	0.697692	-0.370533	-4.09952	1.56666	6.29102e-05	0.0149711	PRDM1;PRDM1	NM_001198;NM_182907	Body;Body		6:106551283-106551970	Unclassified			CDMR
cg16226962	-1.29001	0.216654	4.09944	1.56638	6.29302e-05	0.0149711	TFAP2A;TFAP2A	NM_001042425;NM_003220	Body;TSS1500	6:10522809-10523865	6:10414885-10415998	Unclassified	TRUE	TRUE	RDMR
cg01693026	-2.80562	0.49395	4.09931	1.56593	6.29615e-05	0.0149711	DIO3;MIR1247	NM_001362;NR_031649	TSS1500;TSS200	14:101095743-101098594	14:102026433-102027266	Unclassified_Cell_type_specific
cg22880770	1.36133	0.462421	4.09863	1.56354	6.31303e-05	0.0150013	NEURL3	NR_026875	Body	2:96529936-96530362
cg26424147	-0.428281	-0.417651	-4.09621	1.55503	6.3735e-05	0.015135					2:43055811-43056418	Unclassified	TRUE	TRUE
cg01558241	-0.744984	-0.506505	-4.09528	1.55172	6.39711e-05	0.0151752					9:99637322-99638747	Promoter_Associated
cg05765011	-0.798222	-0.498991	-4.09493	1.55051	6.40581e-05	0.0151752	ADCY9	NM_001116	Body	16:4043135-4043227			TRUE	TRUE
cg17121178	-0.940222	0.253667	4.09489	1.55037	6.40679e-05	0.0151752	BSX	NM_001098169	Body	11:122355951-122356359
cg18454133	3.06707	-0.228538	-4.09487	1.55028	6.40742e-05	0.0151752	EFS;EFS	NM_032459;NM_005864	TSS1500;TSS1500	14:22904057-22905751
cg17172595	-2.12829	0.103633	4.09448	1.54893	6.41713e-05	0.0151882	ITGA5	NM_002205	TSS1500				TRUE
cg02239049	-3.11877	0.137409	4.09383	1.54662	6.43378e-05	0.0152175	MAML2	NM_032427	Body	11:95616227-95616314	11:95976372-95976709	Promoter_Associated	TRUE
cg03090969	2.05285	-0.464573	-4.09327	1.54465	6.44795e-05	0.015241							TRUE	TRUE
cg06623197	1.53698	-0.371541	-4.09266	1.54252	6.46338e-05	0.0152674	MTMR3;MTMR3;MTMR3	NM_153050;NM_021090;NM_153051	Body;Body;Body		22:30400690-30401939	Unclassified		TRUE
cg26657240	-2.01279	-0.509531	-4.09192	1.5399	6.48233e-05	0.0153021
cg19238380	-0.189243	-0.463479	-4.0911	1.53702	6.50329e-05	0.0153414	LMNA;LMNA;LMNA	NM_005572;NM_170707;NM_170708	Body;Body;Body		1:156093909-156094050	Promoter_Associated		TRUE
cg21631086	0.306955	0.239951	4.09055	1.53508	6.51741e-05	0.0153646	SLC23A1;SLC23A1	NM_152685;NM_005847	1stExon;1stExon					TRUE
cg19956914	0.342443	-0.358901	-4.08965	1.53193	6.54044e-05	0.0154054	SUMF2;SUMF2;SUMF2;SUMF2;SUMF2	NM_001042470;NM_001042469;NM_001146333;NM_001130069;NM_015411	Body;Body;Body;Body;Body		7:56146865-56147814	Gene_Associated_Cell_type_specific	TRUE	TRUE
cg27269561	-1.55262	-0.30729	-4.08954	1.53153	6.54332e-05	0.0154054	HCFC1R1;HCFC1R1;HCFC1R1;THOC6;THOC6	NM_017885;NM_001002018;NM_001002017;NM_001142350;NM_024339	3'UTR;3'UTR;3'UTR;TSS1500;TSS1500					TRUE
cg13362112	-1.41309	-0.59787	-4.08928	1.5306	6.55018e-05	0.0154114	NEURL3	NR_026875	TSS1500	2:96537350-96538233	2:97173573-97174910	Unclassified	TRUE	TRUE
cg24715680	-1.15357	-0.594167	-4.08898	1.52956	6.5578e-05	0.0154192	BARD1	NM_000465	TSS1500	2:215383674-215383801
cg27228433	1.68954	0.425429	4.08815	1.52665	6.57916e-05	0.0154593				16:70032836-70033439	16:71474585-71475849	Unclassified	TRUE
cg21787323	0.0626417	-0.398325	-4.08791	1.52581	6.5854e-05	0.0154638	TMEM126B;DLG2	NM_018480;NM_001142699	TSS1500;5'UTR		11:85338235-85340321	Promoter_Associated
cg14521318	-2.08612	0.190667	4.08756	1.52458	6.59446e-05	0.0154749	LGMN;LGMN	NM_005606;NM_001008530	TSS200;TSS200	14:92284221-92284985	14:93214100-93215492	Promoter_Associated
cg05886087	-0.677338	-0.439091	-4.08727	1.52355	6.60203e-05	0.0154826								TRUE
cg00016255	0.649875	-0.369602	-4.08692	1.52231	6.61121e-05	0.015494	AARSD1;AARSD1;RUNDC1;AARSD1	NM_001142653;NM_001136042;NM_173079;NM_001142654	TSS1500;TSS1500;Body;TSS1500		17:41133840-41133980	Promoter_Associated
cg13544075	0.374695	-0.488546	-4.08675	1.52172	6.61561e-05	0.0154941	LCN6	NM_198946	TSS1500
cg23737927	0.668362	-0.292545	-4.08635	1.52031	6.62607e-05	0.0155085
cg01719405	0.15323	-0.425148	-4.0858	1.51838	6.64037e-05	0.0155318								TRUE
cg09636313	0.802667	-0.443901	-4.08492	1.51527	6.66355e-05	0.015566				16:87597253-87597551
cg05886418	-3.02949	0.144206	4.08491	1.51525	6.66368e-05	0.015566	C8orf31	NM_173687	Body	8:144200886-144201211	8:144129326-144130037	Unclassified_Cell_type_specific		TRUE
cg06609094	-1.8503	0.43161	4.08435	1.51327	6.6785e-05	0.0155904				4:175369393-175369528				TRUE
cg13937758	0.978348	-0.312678	-4.08401	1.51207	6.68748e-05	0.0156012					6:150217024-150217540	Unclassified_Cell_type_specific	TRUE	TRUE
cg25930451	-2.85024	0.101134	4.08279	1.50781	6.71946e-05	0.0156656	ERICH1	NM_207332	Body	8:670691-671610
cg09500443	-1.46039	0.43885	4.08126	1.50242	6.76008e-05	0.0157501	SCGB3A1;SCGB3A1	NM_052863;NM_052863	5'UTR;1stExon	5:179949706-179951668	5:180018124-180018566	Unclassified_Cell_type_specific		TRUE
cg10658666	-2.07024	0.385165	4.08042	1.49946	6.78253e-05	0.0157897	OTX1	NM_014562	TSS1500	2:63130069-63130291				TRUE
cg17554604	-2.88204	0.589976	4.08023	1.49879	6.78761e-05	0.0157897				7:140418861-140421104					DMR
cg03651957	-2.07117	-0.237547	-4.07997	1.49788	6.79453e-05	0.0157897	PARD3B;PARD3B;PARD3B	NM_152526;NM_057177;NM_205863	Body;Body;Body
cg10970251	-2.97149	0.0931618	4.07995	1.49783	6.79494e-05	0.0157897	SLC25A22	NM_024698	TSS1500		11:795816-796996	Promoter_Associated		TRUE	RDMR
cg20906621	0.912648	0.527094	4.07979	1.49728	6.79914e-05	0.0157897	AGTR1;AGTR1;AGTR1;AGTR1	NM_004835;NM_031850;NM_009585;NM_000685	5'UTR;5'UTR;5'UTR;5'UTR					TRUE	RDMR
cg20119148	-1.25221	0.37874	4.07941	1.49592	6.8095e-05	0.0158035	PDE4C	NM_000923	5'UTR	19:18204497-18205521	19:18343231-18344766	Unclassified
cg11830800	0.309846	-0.523352	-4.07881	1.49382	6.82554e-05	0.0158205	CNTN1;CNTN1	NM_175038;NM_001843	5'UTR;5'UTR	12:39373726-39373852
cg13610545	0.513716	0.395028	4.0788	1.4938	6.82566e-05	0.0158205	PRRX2	NM_016307	Body	9:131521346-131521566
cg20249550	-2.88673	0.0857071	4.0784	1.49238	6.83652e-05	0.0158354	GCDH;GCDH;GCDH;GCDH	NM_000159;NM_000159;NM_013976;NM_013976	1stExon;5'UTR;1stExon;5'UTR	19:12862675-12863656	19:13001447-13002339	Promoter_Associated				high-CpG:12862966-12863008
cg18829268	-2.67537	0.250807	4.07787	1.49052	6.85078e-05	0.0158582	SYT1;SYT1	NM_001135805;NM_005639	TSS200;TSS1500	12:77781830-77782215	12:79257260-79259059	Unclassified_Cell_type_specific	TRUE		CDMR
cg05317038	-3.52808	0.274765	4.07751	1.48925	6.86053e-05	0.0158705									DMR
cg26620710	-1.61306	0.199674	4.07734	1.48865	6.86513e-05	0.0158709				5:134908219-134908387				TRUE	DMR
cg18959309	-0.429151	-0.343404	-4.07687	1.487	6.87785e-05	0.0158901	C1orf115	NM_024709	Body	1:218930131-218931266				TRUE
cg12894984	0.134333	-0.155318	-4.0753	1.48149	6.9204e-05	0.0159781	PNMT	NM_002686	TSS1500		17:37823370-37825208	Unclassified
cg15129183	-3.42739	0.15074	4.07448	1.47862	6.94269e-05	0.0160152	LOC257358	NR_026945	Body		5:169760176-169760522	Unclassified		TRUE
cg07083043	2.24688	-0.348939	-4.07428	1.47794	6.94799e-05	0.0160152	RASD1	NM_016084	3'UTR		17:17397803-17398125	Unclassified		TRUE	DMR
cg07529210	-0.454061	-0.310129	-4.07421	1.47769	6.94991e-05	0.0160152	KDM2B;KDM2B	NM_032590;NM_001005366	TSS200;TSS1500	12:120503188-120503547	12:122019013-122020752	Promoter_Associated			RDMR	low-CpG:120503262-120503513
cg05414074	0.901006	-0.19554	-4.07348	1.47513	6.96985e-05	0.0160508	USP37	NM_020935	3'UTR					TRUE
cg24856726	-2.55667	0.427107	4.0733	1.4745	6.97477e-05	0.0160518	ASCL4	NM_203436	1stExon	12:106693117-106693700				TRUE
cg09578353	0.584285	-0.321663	-4.07284	1.47288	6.98744e-05	0.016062	APITD1;APITD1;APITD1;APITD1;APITD1	NM_199294;NM_199294;NM_198544;NM_199295;NM_198544	5'UTR;1stExon;5'UTR;TSS1500;1stExon	1:10412769-10413949	1:10489883-10491486	Promoter_Associated
cg11392995	-2.80915	0.08461	4.07282	1.47279	6.98816e-05	0.016062	DHX16;DHX16	NM_001164239;NM_003587	Body;Body	6:30748207-30748899	6:30640152-30641180	Promoter_Associated
cg13210595	2.45325	0.288188	4.07254	1.47184	6.99563e-05	0.0160689	CD247;CD247	NM_198053;NM_000734	Body;Body		1:167471240-167471585	Promoter_Associated
cg00808969	-0.394063	-0.366328	-4.07106	1.46662	7.03657e-05	0.0161525	USP35;KCTD21	NM_020798;NM_001029859	TSS1500;5'UTR	11:77576433-77577869
cg26289450	-2.76893	0.165904	4.07057	1.46492	7.04998e-05	0.0161633	PBX2	NM_002586	TSS1500		6:32157824-32158410	Promoter_Associated
cg17101285	1.23789	-0.22231	-4.07042	1.46438	7.05426e-05	0.0161633	TROAP	NM_005480	3'UTR		12:49724962-49726611	Gene_Associated		TRUE
cg09695851	1.5268	-0.334991	-4.0704	1.46432	7.05478e-05	0.0161633				17:3854098-3854452			TRUE	TRUE
cg27178677	1.80794	-0.389699	-4.07011	1.46331	7.06275e-05	0.0161712	PLCB1;PLCB1	NM_015192;NM_182734	Body;3'UTR		20:8834449-8834819	Unclassified_Cell_type_specific	TRUE	TRUE
cg03691549	-0.284231	-0.261973	-4.06902	1.45949	7.09298e-05	0.01623	TENC1;TENC1;TENC1;TENC1	NM_170754;NM_170754;NM_198316;NM_015319	5'UTR;1stExon;5'UTR;Body				TRUE
cg08388455	0.974216	0.481339	4.06879	1.45868	7.09948e-05	0.0162345					17:37081467-37081953	Unclassified_Cell_type_specific		TRUE
cg22354234	-2.66283	0.120421	4.06852	1.45773	7.10699e-05	0.0162413	THUMPD2;THUMPD2	NM_025264;NR_028102	TSS200;TSS200		2:40005354-40007313	Promoter_Associated	TRUE
cg26145959	-2.58627	-0.336463	-4.06805	1.45608	7.12015e-05	0.016261	SPATS1	NM_145026	TSS200	6:44418235-44418619
cg25153731	2.89898	-0.332946	-4.06686	1.45194	7.15327e-05	0.0163262				11:1251427-1251752
cg20823695	-0.227804	-0.22681	-4.0666	1.451	7.1608e-05	0.016333	PEX10;PEX10	NM_002617;NM_153818	TSS1500;TSS1500		1:2344997-2348677	Promoter_Associated
cg12110437	0.347215	-0.378711	-4.06508	1.44568	7.2036e-05	0.0164202	LY6E;LY6E;LOC100133669	NM_001127213;NM_002346;NR_026913	TSS1500;TSS1500;Body		8:144098789-144099002	Unclassified
cg01268763	-0.330477	-0.437817	-4.06486	1.4449	7.20983e-05	0.0164213	DDHD1;DDHD1;DDHD1	NM_001160147;NM_030637;NM_001160148	Body;Body;Body	14:52688161-52688216	14:53618077-53619311	Promoter_Associated
cg08536841	-2.95862	0.197594	4.06467	1.44425	7.21511e-05	0.0164213	IZUMO1	NM_182575	TSS1500	19:53941541-53942279	19:49250309-49250671	Unclassified	TRUE
cg12261786	1.04391	-0.320329	-4.06457	1.44391	7.21786e-05	0.0164213	C10orf116	NM_006829	TSS1500					TRUE
cg16431787	0.740977	-0.295196	-4.06439	1.44327	7.22306e-05	0.0164227	LOC285768;LOC285768	NR_027116;NR_027115	Body;Body					TRUE
cg17132148	2.18795	-0.181546	-4.06406	1.44212	7.23235e-05	0.0164334	TPD52L2;TPD52L2;TPD52L2;TPD52L2;TPD52L2;TPD52L2	NM_199361;NM_199362;NM_199359;NM_199363;NM_199360;NM_003288	Body;Body;Body;Body;Body;Body	20:61979582-61979793
cg12050054	3.01147	-0.165898	-4.0638	1.4412	7.23978e-05	0.0164399	C14orf80;C14orf80;C14orf80	NM_001134877;NM_001134876;NM_001134875	Body;Body;Body	14:105034624-105034840
cg04273661	0.466035	0.292383	4.06352	1.44022	7.24775e-05	0.0164454	COMP	NM_000095	Body	19:18756760-18758025	19:18895770-18897438	Unclassified
cg18913527	-3.32611	0.11566	4.06339	1.43977	7.2514e-05	0.0164454	CCNA2	NM_001237	TSS1500	4:122963984-122964757	4:122743713-122745662	Promoter_Associated
cg18663382	-3.05893	0.0937008	4.06304	1.43855	7.2613e-05	0.0164574					6:30418347-30419251	Unclassified	TRUE		RDMR
cg14442492	-0.282334	-0.317958	-4.06244	1.43644	7.27848e-05	0.016478	ELL2	NM_012081	Body		5:95295112-95297295	Promoter_Associated			RDMR
cg09796170	0.985005	-0.38401	-4.0624	1.43631	7.27959e-05	0.016478	TTC24	NM_001105669	TSS1500
cg11367633	-0.517608	-0.466768	-4.06201	1.43495	7.29064e-05	0.0164926	CHD6	NM_032221	TSS1500		20:40246132-40248101	Promoter_Associated			RDMR
cg17720286	-0.535629	-0.411221	-4.06171	1.4339	7.29922e-05	0.0165016	ADAMTSL5	NM_213604	TSS1500	19:1463962-1464942	19:1512719-1514278	Unclassified	TRUE
cg12794567	-0.788174	-0.291895	-4.06146	1.43303	7.30633e-05	0.0165072				10:94818054-94819030			TRUE
cg05863502	-0.712874	0.30335	4.06085	1.43087	7.32404e-05	0.0165368	CACNA1B	NM_000718	TSS1500	9:139891122-139893552						high-CpG:139891799-139892298
cg00309133	-1.19389	-0.460584	-4.06011	1.42831	7.34512e-05	0.0165509	MIR548H4;GLCE	NR_031680;NM_015554	Body;TSS1500		15:69452317-69453028	Promoter_Associated
cg04905434	-2.52412	0.587354	4.06003	1.42803	7.34742e-05	0.0165509	MAFA	NM_201589	TSS200	8:144582272-144585100
cg25150924	-3.39616	0.108054	4.06003	1.42802	7.34749e-05	0.0165509				12:730614-731049	12:860177-861455	Promoter_Associated	TRUE
cg17094065	0.480885	-0.351424	-4.05999	1.42787	7.34875e-05	0.0165509	TENC1;TENC1;TENC1	NM_170754;NM_198316;NM_015319	TSS1500;5'UTR;Body				TRUE
cg23040064	-2.67298	0.146594	4.05839	1.42227	7.39497e-05	0.0166445	JPH3	NM_020655	TSS1500	16:86192682-86195809	16:87635654-87635905	Unclassified_Cell_type_specific
cg02063488	-0.197607	0.292725	4.05731	1.4185	7.42627e-05	0.0167044	FBXO41	NM_001080410	Body	2:73349446-73350418			TRUE
cg00392316	2.40961	-0.169904	-4.05703	1.41751	7.43447e-05	0.0167124				8:303883-304105
cg00192031	-2.45102	0.1352	4.05658	1.41595	7.44746e-05	0.0167311							TRUE
cg00686880	-1.45024	0.449929	4.05594	1.41372	7.46615e-05	0.0167626	RIPK4	NM_020639	Body		21:43186123-43187846	Unclassified_Cell_type_specific
cg14200127	-0.733669	-0.500398	-4.05538	1.41177	7.48244e-05	0.0167886	DPYD	NM_000110	Body					TRUE
cg11946459	1.49908	-0.533668	-4.05513	1.41089	7.48984e-05	0.0167947	HLA-A	NM_002116	Body
cg13678973	-2.75414	0.501852	4.05484	1.40987	7.49838e-05	0.0167994	ELAVL4	NM_001144777	Body	1:50286241-50286907				TRUE
cg07530172	-1.6942	-0.464753	-4.05447	1.40857	7.50932e-05	0.0167994								TRUE
cg16543294	-2.54417	0.085099	4.05443	1.40846	7.51024e-05	0.0167994	ASB6;ASB6	NM_017873;NM_177999	TSS1500;TSS1500	9:131443308-131444640	9:132403535-132405093	Promoter_Associated
cg22557662	-2.23704	0.524737	4.05442	1.4084	7.51072e-05	0.0167994	PPP1R14A	NM_033256	TSS1500	19:43438479-43439219	19:38747154-38748098	Unclassified	TRUE
cg13909895	0.616027	-0.393615	-4.05405	1.40713	7.52144e-05	0.0168129	ARSA;ARSA;ARSA;ARSA;ARSA	NM_000487;NM_001085425;NM_001085427;NM_001085426;NM_001085428	1stExon;Body;Body;Body;5'UTR	22:49412165-49413905	22:51066035-51067147	Promoter_Associated
cg25612391	2.68104	0.602774	4.05373	1.40601	7.53092e-05	0.016818	SLC25A42	NM_178526	Body	19:19077405-19078218			TRUE	TRUE	DMR
cg06874016	-0.843843	-0.339629	-4.05366	1.40575	7.53312e-05	0.016818	NKIRAS2;NKIRAS2;NKIRAS2;NKIRAS2;NKIRAS2	NM_001144927;NM_001144928;NM_017595;NM_001144929;NM_001001349	3'UTR;3'UTR;3'UTR;3'UTR;3'UTR		17:40176771-40177869	Gene_Associated
cg21231302	0.499987	-0.17201	-4.05215	1.40049	7.57762e-05	0.0169068	RNF208	NM_031297	TSS1500	9:139235914-139238287
cg21523251	-2.6836	0.370572	4.05144	1.39801	7.59867e-05	0.0169432	GPR78	NM_080819	TSS200	4:8633010-8634264			TRUE
cg14058848	1.08887	-0.331394	-4.05121	1.3972	7.6056e-05	0.0169481	TTC16;PTRH1	NM_144965;NM_001002913	Body;TSS1500
cg01894846	0.462332	-0.308762	-4.05099	1.39644	7.61208e-05	0.0169486					14:100751296-100752955	Promoter_Associated
cg07795968	0.221628	-0.37426	-4.05088	1.39606	7.61529e-05	0.0169486	JPH2;JPH2	NM_175913;NM_020433	TSS1500;TSS1500
cg04305399	-0.870667	0.404122	4.05027	1.39393	7.6335e-05	0.0169683				17:76032464-76032616				TRUE
cg24984834	0.940434	0.250367	4.05027	1.39392	7.63362e-05	0.0169683	C21orf71	NR_024092	TSS1500
cg00144180	3.96359	0.304435	4.04891	1.38916	7.67444e-05	0.0170485	HDAC4	NM_006037	5'UTR	2:239959123-239959300
cg00918522	-2.48648	0.330393	4.0482	1.38669	7.69571e-05	0.0170851				4:175369393-175369528				TRUE
cg06159340	-0.410925	-0.393434	-4.0472	1.38319	7.72588e-05	0.0171415	CTF1;CTF1	NM_001142544;NM_001330	TSS1500;TSS1500	16:30815030-30816041
cg03313447	-0.62534	-0.198088	-4.04653	1.38087	7.74605e-05	0.0171756	CCDC97	NM_052848	3'UTR				TRUE	TRUE
cg27507237	-3.19399	0.13764	4.04598	1.37897	7.76254e-05	0.0172015	NES	NM_006617	TSS1500		1:156647184-156648863	Unclassified
cg24870966	0.79512	-0.317571	-4.04561	1.37766	7.77394e-05	0.0172068	C17orf55	NM_178519	5'UTR		17:79282128-79283828	Unclassified		TRUE
cg23034362	-1.09295	-0.296969	-4.04543	1.37702	7.77947e-05	0.0172068	PRDM16;PRDM16	NM_022114;NM_199454	Body;Body	1:3190236-3190647	1:3200174-3201423	Unclassified
cg16849268	-3.12896	0.141042	4.04542	1.37701	7.77955e-05	0.0172068	MTSS1	NM_014751	Body		8:125721799-125722079	Unclassified		TRUE
cg19578183	1.18403	-0.401834	-4.04527	1.37649	7.78415e-05	0.0172068					2:128990289-128991773	Promoter_Associated
cg13059495	0.158685	-0.318985	-4.04452	1.37384	7.80723e-05	0.0172472	TPRG1L	NM_182752	TSS1500
cg05937737	-0.37933	0.525305	4.0438	1.37136	7.82897e-05	0.0172845	SLC7A14	NM_020949	5'UTR	3:171785709-171786416
cg21882300	-1.49642	0.270612	4.04319	1.36923	7.84774e-05	0.017307							TRUE		DMR
cg12394289	0.389619	-0.335063	-4.04315	1.3691	7.84882e-05	0.017307	EHMT2;EHMT2	NM_006709;NM_025256	Body;Body		6:31855843-31857394	Unclassified	TRUE
cg12105190	-0.33382	-0.171431	-4.04297	1.36847	7.85435e-05	0.0173086	KIAA1949;KIAA1949	NM_001134870;NM_133471	Body;1stExon		6:30652289-30655443	Promoter_Associated
cg08627847	-2.72498	0.1639	4.04275	1.36771	7.8611e-05	0.0173128	COPS7A;COPS7A;COPS7A;COPS7A	NM_001164093;NM_016319;NM_001164094;NM_001164095	1stExon;Body;Body;Body		12:6832664-6833920	Promoter_Associated
cg18074954	-2.04969	0.513936	4.04197	1.36497	7.88524e-05	0.0173411				18:43041201-43042171
cg10454258	-1.66388	-0.373369	-4.0419	1.36473	7.88736e-05	0.0173411	IL21R;IL21R;IL21R	NM_181078;NM_181079;NM_021798	Body;Body;Body				TRUE	TRUE
cg08129084	0.315424	-0.395749	-4.04186	1.3646	7.8885e-05	0.0173411	IVD;IVD	NM_002225;NM_001159508	3'UTR;3'UTR				TRUE	TRUE
cg08959645	0.694449	-0.343604	-4.04127	1.36255	7.9067e-05	0.0173705					6:52281166-52281915	Unclassified
cg09350536	-0.589187	-0.357182	-4.04108	1.36187	7.91265e-05	0.0173729	OXA1L	NM_005015	Body
cg14008631	2.42448	0.283616	4.04012	1.35853	7.94238e-05	0.0174275	OR1Q1	NM_012364	1stExon
cg03085549	1.69589	-0.39837	-4.03917	1.35524	7.97173e-05	0.017477	LDHD;LDHD	NM_153486;NM_194436	TSS200;TSS200				TRUE
cg03929796	-1.02866	-0.366361	-4.03908	1.3549	7.97471e-05	0.017477	ALAS1;ALAS1	NM_000688;NM_199166	TSS1500;TSS1500		3:52231253-52232953	Unclassified
cg27068143	0.938956	-0.328436	-4.03884	1.35406	7.98223e-05	0.0174828	HTR2A;HTR2A	NM_000621;NM_001165947	TSS200;TSS200
cg21020710	-2.92708	0.178226	4.03867	1.35347	7.98752e-05	0.0174837	ZNF544	NM_014480	TSS1500	19:63431528-63432385	19:58739559-58741337	Unclassified			DMR
cg00291316	2.71329	-0.080849	-4.03784	1.35057	8.01349e-05	0.0175298	RP1L1	NM_178857	Body	8:10507206-10507829
cg18804615	-1.25437	0.383623	4.03759	1.34972	8.02114e-05	0.0175346	DIO3;DIO3;MIR1247	NM_001362;NM_001362;NR_031649	5'UTR;1stExon;TSS1500	14:101095743-101098594
cg15140703	-1.87117	0.657838	4.03745	1.34924	8.02549e-05	0.0175346	STAG3;GPC2	NM_012447;NM_152742	TSS200;TSS1500	7:99612670-99613854	7:99774737-99775599	Promoter_Associated				high-CpG:99613314-99613542
cg10492836	0.630914	-0.383494	-4.03726	1.34858	8.03145e-05	0.017537				10:134651765-134651872			TRUE
cg06762457	1.32771	-0.486245	-4.03582	1.34357	8.07667e-05	0.017625	ZC3H12D	NM_207360	TSS1500		6:149805583-149806902	Promoter_Associated
cg22325673	1.90065	-0.437071	-4.03478	1.33994	8.10953e-05	0.0176859	PPP2R2C;PPP2R2C	NM_181876;NM_020416	Body;Body
cg23805357	-2.38652	0.50853	4.03408	1.3375	8.1318e-05	0.0177237	LOC100128811;GPR158	NR_027333;NM_020752	Body;TSS200	10:25503433-25505645				TRUE
cg10529555	0.440756	-0.407388	-4.03282	1.33313	8.17171e-05	0.0177993								TRUE
cg01348004	-2.6336	0.493745	4.03251	1.33205	8.18162e-05	0.0177993	SYNM;SYNM	NM_145728;NM_015286	TSS200;TSS200	15:97462554-97464153	15:99645114-99646120	Unclassified				high-CpG:97462675-97462852
cg04025150	-2.9513	0.549599	4.03249	1.33197	8.18232e-05	0.0177993	C1orf94;C1orf94;C1orf94	NM_001134734;NM_001134734;NM_032884	5'UTR;1stExon;5'UTR	1:34414874-34415611
cg06961473	1.32205	0.489795	4.03236	1.33153	8.18638e-05	0.0177993	LOC390594	NM_001101362	1stExon	15:63156180-63157506
cg08876103	-0.990564	-0.424501	-4.03108	1.32708	8.2273e-05	0.0178751	MACF1	NM_012090	Body		1:39570588-39572491	Unclassified	TRUE
cg04867423	2.21013	-0.293073	-4.03083	1.32621	8.23535e-05	0.0178751	DDR2;DDR2	NM_006182;NM_001014796	5'UTR;5'UTR					TRUE
cg05768922	-0.0775432	0.348979	4.0308	1.32611	8.23623e-05	0.0178751	HEPACAM	NM_152722	Body	11:124296065-124296630	11:124790438-124791655	Unclassified_Cell_type_specific	TRUE
cg27176138	-2.36639	0.171637	4.03004	1.32345	8.26085e-05	0.0179177	HS6ST3	NM_153456	TSS200	13:95540140-95542161
cg19936954	-0.764422	-0.419963	-4.02909	1.32014	8.2915e-05	0.0179717	QSOX1;QSOX1	NM_002826;NM_001004128	Body;Body		1:180147703-180148844	Gene_Associated
cg16555537	-2.85202	0.135428	4.02895	1.31968	8.29581e-05	0.0179717	TRIP6	NM_003302	TSS200	7:100302679-100302907	7:100464677-100464947	Promoter_Associated
cg13329723	1.70347	0.438535	4.02868	1.31873	8.30466e-05	0.01798	C10orf96	NM_198515	5'UTR	10:118074147-118074377				TRUE
cg19142035	0.925345	-0.140811	-4.02756	1.31484	8.34092e-05	0.0180476					4:9532406-9534299	Unclassified
cg10643916	-2.18468	-0.486782	-4.02655	1.31131	8.37397e-05	0.0181082				15:67541622-67541824	15:69754476-69755919	Promoter_Associated
cg27052113	-2.27157	0.591555	4.02608	1.3097	8.38918e-05	0.0181301	SLC8A2	NM_015063	Body	19:52642207-52643396	19:47950563-47951394	Unclassified	TRUE
cg17190891	0.315804	0.426252	4.02531	1.30702	8.41441e-05	0.0181737	SH2B2	NM_020979	3'UTR	7:101748145-101748928	7:101961912-101962506	Unclassified_Cell_type_specific				high-CpG:101748789-101749064
cg27501458	-2.32162	0.515747	4.02387	1.30204	8.4615e-05	0.0182609	SULT4A1	NM_014351	TSS1500	22:42589261-42590048			TRUE
cg11585805	-0.0782576	-0.367012	-4.02359	1.30105	8.4709e-05	0.0182609
cg04021562	-0.77833	-0.259428	-4.02359	1.30104	8.47092e-05	0.0182609	SLC44A4	NM_025257	Body					TRUE
cg07002602	4.12469	-0.212067	-4.02346	1.3006	8.47517e-05	0.0182609	FLCN;FLCN	NM_144997;NM_144606	Body;Body	17:17065424-17065695
cg19510484	-3.24462	0.103938	4.02278	1.29825	8.4975e-05	0.0182921	METAP2	NM_006838	1stExon	12:94391730-94392726	12:95866790-95868170	Promoter_Associated
cg12252865	1.88519	-0.304375	-4.02256	1.29749	8.50474e-05	0.0182921	HDAC11;HDAC11	NM_001136041;NM_024827	TSS1500;TSS1500
cg01974375	-1.66095	-0.470379	-4.02245	1.29708	8.50869e-05	0.0182921	PI4KB	NM_002651	TSS1500		1:151298798-151298969	Unclassified
cg06526721	-1.06789	-0.624374	-4.0224	1.29693	8.51007e-05	0.0182921	PRR16	NM_016644	TSS1500
cg00001583	-1.84197	0.53429	4.02213	1.296	8.51898e-05	0.0183002	NR5A2;NR5A2	NM_205860;NM_003822	Body;Body	1:198278176-198278678
cg21516302	2.58086	0.506073	4.02192	1.29525	8.52614e-05	0.0183046				2:130801848-130802322
cg00587301	-2.34433	0.378323	4.02046	1.29018	8.57473e-05	0.0183979					6:156717033-156718320	Unclassified		TRUE
cg12667125	1.03312	-0.381965	-4.01971	1.28758	8.59975e-05	0.0184405	C1orf216	NM_152374	Body		1:36180797-36181861	Gene_Associated	TRUE	TRUE
cg15970259	1.61769	-0.229834	-4.0194	1.28651	8.61005e-05	0.0184443	TUB;TUB	NM_177972;NM_003320	Body;Body					TRUE
cg07950397	0.305504	-0.241057	-4.01935	1.28633	8.61182e-05	0.0184443	OLFM2	NM_058164	Body						RDMR
cg23261327	-2.59693	-0.420275	-4.0183	1.28268	8.64712e-05	0.0185089	BAIAP2;BAIAP2;BAIAP2;BAIAP2	NM_017450;NM_006340;NM_001144888;NM_017451	Body;Body;Body;Body	17:76690316-76690765	17:79075484-79075938	Unclassified
cg22209918	1.41792	-0.326492	-4.01798	1.28158	8.65783e-05	0.0185207					6:33128418-33130669	Unclassified
cg18980469	-0.651321	-0.342965	-4.01755	1.2801	8.67221e-05	0.0185404	MARCH8;MARCH8	NM_001002265;NM_145021	TSS1500;TSS1500		10:46089551-46090924	Promoter_Associated
cg11888235	-2.71235	0.100329	4.0169	1.27785	8.69403e-05	0.018576	GCDH;GCDH	NM_000159;NM_013976	TSS200;TSS200	19:12862675-12863656	19:13001447-13002339	Promoter_Associated
cg00151370	-0.516238	0.377844	4.01571	1.27372	8.7344e-05	0.0186511	ATXN1;ATXN1	NM_001128164;NM_000332	Body;Body		6:16322809-16323523	Unclassified	TRUE	TRUE
cg24641352	-0.570931	0.225047	4.01526	1.27214	8.74991e-05	0.0186731	ZFP41	NM_173832	TSS1500
cg06724462	2.17796	-0.318177	-4.01507	1.27151	8.75605e-05	0.0186751	KCNQ4;KCNQ4	NM_004700;NM_172163	Body;Body					TRUE
cg27046604	-0.836098	-0.315531	-4.01447	1.26943	8.7765e-05	0.0187075	SPINT1;SPINT1;SPINT1	NM_003710;NM_001032367;NM_181642	TSS1500;TSS1500;TSS1500	15:38923037-38924440	15:41135661-41137383	Unclassified_Cell_type_specific	TRUE
cg24061122	-1.27907	-0.479799	-4.01239	1.26223	8.84769e-05	0.018848	FAM53C;FAM53C	NM_016605;NM_001135647	TSS1500;TSS1500		5:137672798-137674754	Promoter_Associated
cg01056615	1.61801	-0.306732	-4.01191	1.26055	8.86437e-05	0.0188724				5:1192761-1193295	5:1139945-1141094	Unclassified
cg14893163	-2.99544	0.193487	4.01067	1.25625	8.9072e-05	0.0189523	PCDH17;PCDH17	NM_001040429;NM_001040429	5'UTR;1stExon	13:57103550-57107135	13:58205826-58206181	Unclassified_Cell_type_specific			DMR
cg15571903	-1.00122	0.269828	4.01044	1.25548	8.91493e-05	0.0189575				15:76910023-76911523				TRUE
cg07162320	1.21541	-0.256427	-4.00997	1.25383	8.93138e-05	0.0189812	RUSC1;RUSC1;RUSC1;C1orf104;RUSC1	NM_001105205;NM_001105204;NM_014328;NM_001039517;NM_001105203	Body;Body;Body;TSS1500;Body	1:153559094-153561951	1:155294490-155296352	Promoter_Associated
cg23124451	0.121941	-0.308249	-4.0095	1.25219	8.94784e-05	0.018993	CBX7	NM_175709	Body	22:37877959-37879580							TRUE
cg00481951	-1.72795	0.588962	4.00936	1.25172	8.95256e-05	0.018993	SST	NM_001048	Body	3:188870246-188870359				TRUE	RDMR
cg20170831	-3.02757	0.115542	4.00935	1.25169	8.95284e-05	0.018993	NTNG1;NTNG1;NTNG1;NTNG1;NTNG1;NTNG1	NM_001113228;NM_014917;NM_014917;NM_001113226;NM_001113226;NM_001113228	1stExon;1stExon;5'UTR;1stExon;5'UTR;5'UTR	1:107484075-107484874	1:107682776-107684089	Unclassified			CDMR
cg15700776	-1.21473	-0.536293	-4.00753	1.24538	9.01638e-05	0.0191164	CYP2U1	NM_183075	TSS1500	4:109071487-109071759	4:108851893-108853616	Promoter_Associated
cg16622613	0.51234	0.47268	4.0066	1.24218	9.04888e-05	0.0191641				13:18854370-18855157
cg10523019	-2.10911	0.357391	4.00658	1.24211	9.04955e-05	0.0191641	RHBDD1;RHBDD1	NM_001167608;NM_032276	TSS1500;TSS1500	2:227408409-227409402	2:227700063-227701680	Promoter_Associated					TRUE
cg12899065	1.43513	-0.322293	-4.00483	1.23605	9.11129e-05	0.0192834	GP1BB;SEPT5	NM_000407;NM_002688	TSS1500;3'UTR	22:18089168-18092190			TRUE			high-CpG:18090158-18090169
cg15619177	2.12196	-0.32731	-4.00467	1.2355	9.11685e-05	0.0192838				11:132954278-132954808				TRUE
cg05337137	-2.17453	0.432047	4.0041	1.23354	9.13692e-05	0.0193148							TRUE
cg19395441	-1.68798	-0.369198	-4.00372	1.2322	9.15071e-05	0.0193218	C12orf43	NM_022895	TSS200		12:121453681-121454699	Promoter_Associated_Cell_type_specific
cg04194947	0.175979	0.2887	4.00371	1.23217	9.15101e-05	0.0193218				2:176720327-176720473					RDMR
cg23149687	-1.77687	-0.395679	-4.0029	1.22938	9.17968e-05	0.0193709	PRR16	NM_016644	5'UTR						RDMR
cg27151561	-2.16637	-0.323802	-4.00237	1.22756	9.19843e-05	0.019399	MDGA1	NM_153487	TSS1500	6:37774179-37775080	6:37666898-37667115	Unclassified
cg17163168	-1.66749	0.481156	4.0021	1.22661	9.20819e-05	0.0194015	TP73	NM_005427	Body	1:3590595-3590796			TRUE
cg21813538	0.760109	-0.468675	-4.00187	1.22582	9.21636e-05	0.0194015	MON1A;MON1A	NM_001142501;NM_032355	TSS1500;TSS1500		3:49966709-49967749	Promoter_Associated
cg26712673	1.90124	-0.361038	-4.00187	1.2258	9.21656e-05	0.0194015	BOP1	NM_015201	Body	8:145471500-145472671	8:145501472-145502215	Unclassified
cg06937409	0.0071152	-0.177102	-4.00164	1.22501	9.22478e-05	0.0194015	TTC7B	NM_001010854	Body						RDMR
cg03905795	-1.73085	-0.538982	-4.00158	1.22482	9.22673e-05	0.0194015	SHANK2	NM_012309	Body
cg04239865	-2.83534	0.156348	4.00143	1.2243	9.23209e-05	0.0194015	PMP22;PMP22;PMP22	NM_153322;NM_000304;NM_153321	Body;Body;Body	17:15101412-15101485	17:15160589-15161183	Unclassified	TRUE
cg13734401	-0.360372	-0.451276	-4.00088	1.22241	9.25172e-05	0.0194179					9:138881239-138882787	Unclassified_Cell_type_specific
cg00524486	0.439063	-0.23919	-4.00072	1.22184	9.25758e-05	0.0194179	MUC5B	NM_002458	TSS200
cg15260921	-0.902846	-0.317035	-4.00065	1.2216	9.26013e-05	0.0194179				1:224375564-224377088
cg13728834	-1.01705	0.528063	4.00061	1.22146	9.26159e-05	0.0194179	TMEM8B;TMEM8B;TMEM8B	NM_001042590;NM_016446;NM_001042589	Body;Body;Body
cg17641876	0.770163	0.277481	4.00002	1.21943	9.28269e-05	0.0194507	CPT1B;CHKB;CPT1B;CHKB-CPT1B;CPT1B;CPT1B;CPT1B;CPT1B;CPT1B	NM_152246;NM_005198;NM_001145137;NR_027928;NM_152245;NM_001145135;NM_001145136;NM_004377;NM_001145134	TSS1500;Body;TSS1500;Body;TSS1500;TSS1500;TSS1500;TSS1500;TSS1500		22:51017697-51017753	Gene_Associated_Cell_type_specific	TRUE	TRUE
cg16919449	-1.10433	-0.546724	-3.99855	1.21434	9.33582e-05	0.0195433				10:36094142-36094336
cg07105285	-1.72066	0.585982	3.99844	1.21396	9.33978e-05	0.0195433	MTNR1B	NM_005959	TSS200	11:92342213-92343072				TRUE
cg09276445	-1.41635	-0.529381	-3.99834	1.21363	9.34323e-05	0.0195433	ITGBL1	NM_004791	Body	13:100904175-100904481				TRUE
cg27535757	-2.18177	0.429514	3.99807	1.21269	9.35313e-05	0.0195526				6:30542017-30542538	6:30433788-30434692	Unclassified	TRUE
cg17114573	-2.93872	0.102136	3.99738	1.21032	9.37797e-05	0.0195931	LIG4;LIG4;LIG4	NM_002312;NM_206937;NM_001098268	TSS1500;TSS200;5'UTR	13:107664994-107666078	13:108867301-108868553	Promoter_Associated
cg21784383	-2.13202	0.291526	3.99702	1.20907	9.39118e-05	0.019602	ESRRG	NM_001134285	TSS200	1:215377373-215378417
cg05554039	-2.10602	0.149321	3.99684	1.20846	9.39764e-05	0.019602	MAP6;MAP6	NM_033063;NM_207577	1stExon;1stExon	11:75056095-75057745	11:75378825-75380274	Unclassified_Cell_type_specific	TRUE		DMR
cg23632393	1.55876	-0.215453	-3.99682	1.20836	9.39866e-05	0.019602					1:2143659-2145688	Promoter_Associated		TRUE
cg21403089	-1.62733	0.236979	3.99635	1.20676	9.41551e-05	0.0196257	PNPLA8	NM_015723	TSS200	7:107953499-107954313	7:108165943-108167424	Promoter_Associated
cg05831242	0.182104	-0.134186	-3.99598	1.20547	9.4292e-05	0.0196378	MSLNL	NM_001025190	TSS1500
cg00881300	0.308911	-0.149912	-3.99589	1.20518	9.43227e-05	0.0196378								TRUE	RDMR
cg14747813	0.46392	-0.373496	-3.99569	1.20448	9.43963e-05	0.0196417								TRUE
cg13921352	-2.87617	0.362625	3.99486	1.2016	9.47024e-05	0.0196857	FAM19A4;FAM19A4	NM_001005527;NM_182522	TSS200;TSS200	3:69063130-69064755					DMR
cg18723553	-2.54075	0.175439	3.99467	1.20095	9.47713e-05	0.0196857	GPSM3	NM_022107	5'UTR		6:32160245-32160918	Promoter_Associated
cg12684668	-0.350333	-0.32101	-3.99452	1.20044	9.48249e-05	0.0196857	GPX3	NM_002084	Body				TRUE
cg19759064	0.311825	-0.272183	-3.99451	1.20042	9.48276e-05	0.0196857	PHKG1;PHKG1	NM_006213;NM_006213	1stExon;5'UTR				TRUE
cg00525011	-1.3865	-0.223564	-3.99408	1.19892	9.49874e-05	0.0196921	RHBDF1	NM_022450	5'UTR	16:61999-62873
cg05725703	1.15619	-0.283077	-3.99399	1.19859	9.50222e-05	0.0196921	MYL3	NM_000258	TSS1500					TRUE
cg06425919	-2.3467	0.637723	3.99394	1.19843	9.50393e-05	0.0196921	MYOD1	NM_002478	1stExon	11:17696950-17698768			TRUE
cg21810733	2.00595	-0.298349	-3.99383	1.19806	9.50786e-05	0.0196921	HDAC11;HDAC11	NM_001136041;NM_024827	TSS1500;TSS1500
cg26279070	-0.902942	0.46175	3.99296	1.19505	9.53999e-05	0.0197431
cg21772826	0.736429	0.225871	3.99283	1.19461	9.54478e-05	0.0197431	TPRG1	NM_198485	3'UTR
cg02402091	0.147006	-0.333605	-3.99261	1.19384	9.55301e-05	0.0197431	ACSL5;ACSL5;ACSL5;ACSL5	NM_016234;NM_203380;NM_203379;NM_203380	TSS1500;1stExon;5'UTR;5'UTR		10:114134365-114136516	Promoter_Associated				low-CpG:114124839-114125160
cg01252023	0.841775	-0.282244	-3.99257	1.19369	9.55455e-05	0.0197431	CORO1B;CORO1B	NM_001018070;NM_020441	Body;Body	11:66964001-66964228
cg19514721	0.671619	-0.309975	-3.99229	1.19274	9.56481e-05	0.0197529								TRUE
cg17318138	-2.45594	0.0956739	3.99117	1.18889	9.60613e-05	0.0198268	SCRT2	NM_033129	TSS1500
cg26632909	-2.96561	0.169291	3.99086	1.18782	9.61773e-05	0.0198393	NUMA1	NM_006185	5'UTR		11:71751582-71753315	Promoter_Associated	TRUE			low-CpG:71429109-71430691
cg13839957	0.728231	-0.30698	-3.99067	1.18716	9.62482e-05	0.0198425	CHD5	NM_015557	3'UTR		1:6165208-6165583	Unclassified_Cell_type_specific	TRUE
cg15426956	-2.37092	0.23653	3.99002	1.18492	9.64901e-05	0.0198724	RGS7BP	NM_001029875	TSS200	5:63837553-63838388					DMR
cg15001747	-1.89477	0.329878	3.98992	1.18457	9.65288e-05	0.0198724				17:32365861-32368438				TRUE	DMR
cg00386460	3.10642	0.252548	3.98962	1.18353	9.66409e-05	0.0198724	TAP2;TAP2	NM_000544;NM_018833	Body;Body
cg17243289	-1.71459	0.325025	3.98956	1.18331	9.66647e-05	0.0198724	SMAD2;SMAD2;SMAD2	NM_005901;NM_001135937;NM_001003652	TSS1500;TSS1500;TSS1500	18:43710386-43712070					RDMR
cg18582342	-0.948589	0.205249	3.98947	1.18301	9.66969e-05	0.0198724	ELAVL3;ELAVL3	NM_001420;NM_032281	TSS200;TSS200	19:11451252-11453037
cg03820837	1.41692	0.234871	3.98939	1.18274	9.67263e-05	0.0198724	ZCWPW2	NM_001040432	TSS1500
cg00439384	0.678649	-0.371817	-3.98761	1.17661	9.73941e-05	0.0199982	PDIA5;PDIA5	NR_028444;NM_006810	TSS1500;TSS1500		3:122785446-122786922	Promoter_Associated
cg13740709	0.372737	-0.340419	-3.98704	1.17465	9.76088e-05	0.0200308	KIAA1257	NM_020741	5'UTR	3:130194750-130196024	3:128712039-128713654	Unclassified		TRUE
cg16640358	-0.511999	-0.189708	-3.98539	1.16895	9.82347e-05	0.0201424					2:239891326-239892975	Unclassified
cg14574728	-2.76557	0.328643	3.98531	1.16867	9.82654e-05	0.0201424				9:109227333-109227833	9:110187244-110188693	Unclassified	TRUE	TRUE
cg15658306	-2.57069	0.224671	3.98485	1.16711	9.84376e-05	0.0201662	TREML2	NM_024807	TSS200		6:41168727-41169111	Promoter_Associated_Cell_type_specific		TRUE
cg01357135	-1.45081	-0.38139	-3.98429	1.16516	9.86531e-05	0.0201907	PPM1L	NM_139245	Body	3:161957766-161957823					RDMR
cg23641597	1.66444	0.496923	3.98424	1.16501	9.86698e-05	0.0201907								TRUE
cg18890461	-1.86668	-0.5182	-3.98392	1.16388	9.87946e-05	0.0202047					6:31010204-31011149	Unclassified	TRUE
cg07683663	-2.32676	0.0954715	3.98319	1.16137	9.90736e-05	0.0202501	LSM6	NM_007080	TSS200	4:147316270-147317012	4:147096311-147097920	Promoter_Associated	TRUE
cg22412747	-0.1631	-0.482471	-3.98278	1.15998	9.92284e-05	0.0202702	PLB1;PLB1	NM_001170585;NM_153021	Body;Body		2:28767539-28768193	Unclassified_Cell_type_specific	TRUE	TRUE
cg06672737	0.50982	0.278028	3.98249	1.15898	9.93401e-05	0.0202728	CPLX1	NM_006651	3'UTR	4:768662-769245
cg15972331	-2.68807	0.311193	3.98242	1.15872	9.93688e-05	0.0202728	FGF14;FGF14	NM_175929;NM_004115	Body;TSS1500	13:101367780-101367930
cg07902673	1.37897	-0.26343	-3.98231	1.15834	9.94108e-05	0.0202728	LMO4	NM_006769	TSS1500
cg20742385	1.95326	-0.307798	-3.98204	1.15741	9.95149e-05	0.0202736	MCF2L;MCF2L;MCF2L	NM_001112732;NM_024979;NM_024979	Body;5'UTR;1stExon							low-CpG:112681455-112681691
cg19711579	-2.59113	0.383889	3.98199	1.15725	9.95327e-05	0.0202736	NEUROD1	NM_002500	TSS200	2:182253454-182254881				TRUE
cg16014412	-1.73169	-0.353524	-3.98185	1.15679	9.95845e-05	0.0202736				1:9609713-9610149	1:9686894-9688014	Promoter_Associated		TRUE
cg05208572	-1.16816	-0.176945	-3.98122	1.1546	9.98289e-05	0.0203118	ESPNP	NR_026567	Body		1:17027645-17027956	Unclassified_Cell_type_specific
cg08169778	-2.10669	0.194943	3.97786	1.14304	0.000101133	0.0205654				11:115351546-115351818	11:115845960-115846640	Unclassified		TRUE
cg00426822	0.868399	-0.249361	-3.97751	1.14183	0.000101269	0.0205815	MACF1	NM_012090	TSS1500	1:39319098-39320506			TRUE
cg07511014	-0.870911	-0.337249	-3.97687	1.13963	0.000101521	0.0206208	PAOX;PAOX;PAOX	NM_152911;NM_207128;NM_207127	TSS1500;TSS1500;TSS1500	10:135041065-135043297
cg26904702	1.23388	-0.31997	-3.9764	1.13802	0.000101703	0.020632	SLC27A3	NM_024330	TSS1500
cg02350107	-3.24495	0.110389	3.97638	1.13794	0.000101713	0.020632	ZNF575	NM_174945	TSS1500	19:48728803-48730445	19:44036955-44037741	Promoter_Associated
cg13682669	1.94438	0.219413	3.97629	1.13763	0.000101748	0.020632	FAM8A1	NM_016255	Body
cg18490614	-0.212498	0.567441	3.97518	1.13384	0.000102182	0.0207083				15:24795649-24796118
cg21298408	1.55909	-0.234786	-3.97411	1.13017	0.000102604	0.0207819	NAT1	NM_001160179	TSS200
cg19033444	2.19573	-0.276913	-3.97349	1.12803	0.000102851	0.0208075	PRR5;PRR5	NM_001017529;NM_001017528	5'UTR;5'UTR				TRUE	TRUE
cg12943155	-3.1428	0.378074	3.97347	1.12796	0.000102858	0.0208075	PODXL2	NM_015720	TSS200	3:128830434-128831529	3:127347427-127349188	Promoter_Associated_Cell_type_specific				high-CpG:128830656-128830788
cg13982318	3.22291	0.451548	3.97336	1.12756	0.000102904	0.0208075	APBA1	NM_001163	Body	9:71320690-71321994
cg17892169	-0.721065	-0.226792	-3.97284	1.1258	0.000103109	0.020837	TNFSF12;TNFSF12-TNFSF13	NM_003809;NM_172089	Body;Body	17:7392888-7393581	17:7451854-7453481	Unclassified	TRUE	TRUE
cg18531164	-1.63395	0.17578	3.97165	1.12169	0.000103585	0.0209215				14:60189792-60190036	14:61120045-61120153	Unclassified_Cell_type_specific
cg12524640	1.11026	-0.190634	-3.97108	1.11973	0.000103812	0.0209555	FLJ42875;FLJ42875	NR_024371;NR_015440	Body;Body		1:2983046-2983167	Unclassified_Cell_type_specific	TRUE
cg13420364	-0.598069	-0.342799	-3.97021	1.11674	0.000104161	0.0210141								TRUE
cg01359532	1.62936	-0.337771	-3.96833	1.11032	0.000104915	0.0211463	CYP1A2	NM_000761	Body				TRUE
cg21840153	-0.304679	-0.289265	-3.96823	1.10995	0.000104959	0.0211463	OSBPL1A;OSBPL1A	NM_080597;NM_018030	Body;TSS1500
cg14579240	0.0660901	-0.309969	-3.96814	1.10965	0.000104993	0.0211463	EXD3	NM_017820	Body		9:140201675-140202075	Unclassified_Cell_type_specific		TRUE
cg06783380	1.84616	0.357555	3.96784	1.10863	0.000105114	0.021147				10:821772-821948
cg05925291	-1.31686	-0.330871	-3.96784	1.10862	0.000105115	0.021147	PRPF31;TFPT	NM_015629;NM_013342	TSS1500;Body	19:59309612-59309744	19:54617796-54619360	Promoter_Associated
cg23522611	-2.97319	-0.40368	-3.96743	1.1072	0.000105282	0.0211597	FOSL2	NM_005253	Body		2:28617440-28618889	Promoter_Associated			RDMR
cg03562414	-0.861914	0.465628	3.96739	1.10709	0.000105296	0.0211597	ZNF577;ZNF577;ZNF577	NR_024181;NM_001135590;NM_032679	Body;5'UTR;5'UTR	19:57082654-57083180			TRUE
cg19187682	-0.275746	-0.191852	-3.96717	1.10633	0.000105385	0.0211657	SOX18	NM_018419	TSS1500							low-CpG:62152412-62152469
cg07197831	0.695977	-0.369561	-3.9666	1.10438	0.000105617	0.0212004	DNAJC5G	NM_173650	3'UTR		2:27502001-27503899	Unclassified	TRUE
cg13861180	0.606438	-0.218095	-3.96593	1.10207	0.00010589	0.0212434	GRIN1;GRIN1;GRIN1	NM_000832;NM_007327;NM_021569	Body;Body;Body		9:140060017-140060328	Unclassified_Cell_type_specific
cg26357744	-2.58114	-0.280194	-3.9653	1.0999	0.00010615	0.0212803	RASSF1;RASSF1;RASSF1;RASSF1	NM_170713;NM_170714;NM_007182;NM_170712	Body;Body;Body;5'UTR	3:50349304-50350593	3:50374084-50375785	Promoter_Associated
cg11983038	0.82499	-0.25733	-3.96519	1.09953	0.000106194	0.0212803							TRUE	TRUE
cg13746854	1.71921	0.550207	3.96504	1.09903	0.000106253	0.0212803	KIAA1161	NM_020702	Body	9:34360835-34362896				TRUE
cg01869273	-3.21296	0.135462	3.96451	1.09721	0.00010647	0.0213119	MERTK	NM_006343	Body	2:112371875-112373521	2:112655222-112657039	Unclassified
cg20116804	-1.08812	-0.462043	-3.96425	1.09631	0.000106577	0.0213214	C6orf138	NM_001013732	1stExon	6:48144146-48144686				TRUE	DMR
cg12151124	-2.91886	-0.364881	-3.9639	1.09511	0.000106721	0.0213383	ICAM1	NM_000201	TSS200	19:10241288-10242455	19:10380116-10382157	Promoter_Associated	TRUE	TRUE
cg04890480	1.19112	-0.266599	-3.96276	1.09119	0.000107191	0.0214101
cg10281977	-0.476065	0.377991	3.96274	1.09112	0.0001072	0.0214101	TMEM179	NM_207379	1stExon	14:104141463-104142634			TRUE	TRUE	DMR
cg13408214	-0.636904	-0.449693	-3.96238	1.0899	0.000107347	0.0214275	PLEKHH3	NM_024927	Body	17:38076901-38077488				TRUE
cg00813560	2.9169	0.239526	3.96091	1.08484	0.000107958	0.0215375	KCNAB2;KCNAB2	NM_003636;NM_172130	Body;Body	1:6028559-6029148
cg09412348	-2.79348	0.213056	3.95986	1.08127	0.000108393	0.0216121	ATCAY;ATCAY	NM_033064;NM_033064	5'UTR;1stExon	19:3831664-3832307				TRUE	DMR
cg12437024	-0.899866	-0.269748	-3.95938	1.07963	0.000108592	0.0216399	C20orf166;C20orf200	NM_178463;NM_152757	TSS200;5'UTR	20:60557795-60559482					DMR
cg05317396	1.70117	-0.411185	-3.95891	1.07801	0.000108789	0.0216602	RAMP1	NM_005855	Body	2:238442479-238442554
cg01405040	-1.484	0.407248	3.95883	1.07774	0.000108822	0.0216602	HOXD12	NM_021193	TSS1500	2:176672309-176673743				TRUE	CDMR
cg16338347	-3.14679	0.106275	3.95871	1.07731	0.000108875	0.0216602	ALCAM	NM_001627	TSS1500	3:106567899-106568533	3:105085270-105085644	Promoter_Associated	TRUE
cg03506423	1.98478	-0.145455	-3.95837	1.07615	0.000109017	0.0216715	GALNT9	NM_001122636	Body	12:131381565-131382889
cg03363242	-2.6534	0.0855426	3.9582	1.07558	0.000109087	0.0216715	HMBOX1;HMBOX1;INTS9;INTS9;INTS9	NM_001135726;NM_024567;NM_001145159;NR_026826;NM_018250	TSS200;TSS1500;TSS200;TSS200;TSS200	8:28803218-28804138	8:28747290-28748133	Promoter_Associated
cg06861892	-0.433151	-0.26151	-3.95808	1.07515	0.000109139	0.0216715	RET;RET	NM_020630;NM_020975	Body;Body	10:42891988-42893418	10:43572715-43573487	Unclassified_Cell_type_specific
cg19648612	-2.70447	0.307647	3.95799	1.07486	0.000109175	0.0216715	MEGF11	NM_032445	Body		15:66274083-66275042	Unclassified	TRUE	TRUE
cg22006825	-1.11697	-0.250703	-3.95752	1.07326	0.000109372	0.0216986	HNRNPUL1;HNRNPUL1	NM_007040;NM_144732	Body;5'UTR		19:41771207-41771956	Promoter_Associated			RDMR
cg01635555	2.03659	-0.447596	-3.95735	1.07268	0.000109443	0.0217007									RDMR
cg27630153	2.96449	-0.214178	-3.95677	1.07067	0.00010969	0.0217376	FAM38A	NM_001142864	Body	16:87372402-87372706				TRUE
cg03400421	-0.356382	0.241233	3.95534	1.0658	0.000110291	0.0218447				10:23500243-23500464			TRUE
cg18808904	-0.195223	-0.370506	-3.9549	1.06426	0.000110482	0.0218666	BTBD3;BTBD3;BTBD3	NM_014962;NM_014962;NM_181443	1stExon;5'UTR;5'UTR					TRUE
cg10202557	0.753652	-0.384444	-3.95449	1.06289	0.000110652	0.0218666	CCDC149	NM_173463	TSS1500		4:24981511-24982760	Unclassified
cg22900415	-1.11073	0.528421	3.95444	1.06269	0.000110677	0.0218666	GJA3	NM_021954	TSS1500	13:19633908-19634157					DMR
cg18628483	1.02725	-0.30932	-3.95442	1.06264	0.000110683	0.0218666	KIF5A	NM_004984	TSS1500		12:57943078-57944368	Unclassified_Cell_type_specific
cg25448636	-2.94661	0.100474	3.95429	1.06218	0.000110739	0.0218666	FLCN;FLCN	NM_144997;NM_144606	5'UTR;5'UTR	17:17080809-17081459	17:17139889-17141270	Promoter_Associated
cg18770350	-3.49178	0.473142	3.95421	1.06192	0.000110772	0.0218666	ACTN2;ACTN2	NM_001103;NM_001103	1stExon;5'UTR	1:234916096-234916946	1:236849424-236850009	Unclassified	TRUE	TRUE		high-CpG:234916417-234916759
cg14674720	-1.64234	0.367638	3.95408	1.06146	0.000110829	0.0218666				2:219535792-219536348	2:219827589-219828015	Unclassified_Cell_type_specific	TRUE	TRUE
cg14817542	-3.14595	0.119938	3.9536	1.05983	0.000111033	0.0218839	HIF1AN	NM_017902	1stExon	10:102285655-102285857	10:102295127-102296245	Promoter_Associated
cg05316627	0.263879	-0.526799	-3.95359	1.05978	0.000111039	0.0218839
cg24714313	-2.66943	0.225594	3.95269	1.05673	0.00011142	0.0219469	IMPG1	NM_001563	Body	6:76701628-76701942	6:76644049-76645198	Unclassified	TRUE	TRUE	RDMR
cg03180134	-1.01792	-0.348122	-3.95159	1.05293	0.000111896	0.0219875	MAML3	NM_018717	Body	4:141233034-141233175
cg06284901	-2.4347	0.0951802	3.95152	1.05272	0.000111922	0.0219875	ATXN1L;ATXN1L	NR_024612;NM_001137675	TSS1500;TSS1500		16:71879403-71880589	Promoter_Associated
cg14935206	0.312778	-0.231266	-3.95125	1.05178	0.000112041	0.0219875	MTA2	NM_004739	Body						RDMR
cg15538607	-2.39835	-0.341986	-3.95108	1.05121	0.000112113	0.0219875	ZGLP1	NM_001103167	Body					TRUE
cg22249752	2.20781	-0.16799	-3.95094	1.05074	0.000112171	0.0219875				12:131696811-131697777	12:133186682-133187251	Unclassified_Cell_type_specific		TRUE
cg20324858	0.361988	-0.40533	-3.95092	1.05065	0.000112183	0.0219875	UBE2Q1	NM_017582	Body						RDMR
cg17099889	-2.6431	0.0938087	3.9509	1.05059	0.000112191	0.0219875	PRKAG1;PRKAG1	NM_002733;NM_212461	Body;5'UTR	12:47698337-47699003	12:49411493-49413178	Promoter_Associated
cg14699728	-0.647092	0.513448	3.95079	1.0502	0.000112239	0.0219875	NPAS4;NPAS4	NM_178864;NM_178864	5'UTR;1stExon	11:65944019-65946033	11:66188381-66188739	Unclassified_Cell_type_specific
cg09342225	1.64888	-0.366383	-3.95074	1.05005	0.000112259	0.0219875								TRUE
cg19400520	1.2663	-0.229235	-3.95066	1.04976	0.000112295	0.0219875					20:55666899-55667628	Unclassified	TRUE
cg10943359	-1.94366	0.350686	3.95055	1.04941	0.000112339	0.0219875	MARCH1	NM_001166373	TSS200	4:165523779-165524912
cg17602756	-3.07885	0.0945828	3.95041	1.04892	0.0001124	0.0219875	SQSTM1;SQSTM1	NM_001142298;NM_001142299	5'UTR;5'UTR	5:179178490-179179006	5:179245951-179246307	Unclassified		TRUE
cg21201657	-0.299736	-0.30787	-3.95035	1.04871	0.000112427	0.0219875	SAFB	NM_002967	Body		19:5624132-5624721	Promoter_Associated_Cell_type_specific			RDMR
cg17526301	-2.76576	0.368744	3.95022	1.04825	0.000112486	0.0219875				20:62263764-62264205	20:62793140-62793694	Unclassified_Cell_type_specific	TRUE		DMR
cg08887961	-3.21079	0.14105	3.94986	1.04705	0.000112638	0.0220052	RHOBTB1;RHOBTB1	NR_024555;NR_024554	Body;TSS1500	10:62430977-62431860			TRUE
cg17362434	-1.81604	0.323646	3.94926	1.04498	0.000112899	0.0220228				11:69509220-69510287
cg19535394	-2.82634	0.0955579	3.94924	1.04493	0.000112906	0.0220228	MAN2B2	NM_015274	Body		4:6575621-6578112	Promoter_Associated
cg14091208	-1.70853	-0.308799	-3.94911	1.04447	0.000112964	0.0220228	CCDC48	NM_024768	Body	3:130204974-130205711	3:128722473-128723210	Unclassified
cg16728604	1.33448	-0.335675	-3.94909	1.04439	0.000112974	0.0220228	KIAA1522	NM_020888	TSS1500		1:33206349-33206603	Unclassified_Cell_type_specific	TRUE
cg07313319	-0.961014	-0.452577	-3.94852	1.04247	0.000113218	0.022054	CSNK1E;CSNK1E	NM_001894;NM_152221	TSS1500;TSS1500					TRUE
cg25123470	-2.94526	0.115837	3.94843	1.04216	0.000113257	0.022054	KCNIP2;KCNIP2;KCNIP2;KCNIP2;KCNIP2;KCNIP2	NM_173195;NM_173192;NM_173191;NM_173193;NM_014591;NM_173197	TSS200;TSS200;TSS200;TSS200;TSS200;TSS200	10:103593157-103593838	10:103602930-103604066	Unclassified
cg25712005	-0.104747	-0.277461	-3.94778	1.03993	0.000113541	0.0220973	ELN;ELN;ELN;ELN;ELN	NM_001081753;NM_000501;NM_001081755;NM_001081754;NM_001081752	Body;Body;Body;Body;Body					TRUE
cg26965597	-2.69994	0.20729	3.94664	1.03605	0.000114038	0.0221819	LOC401463	NR_015374	TSS1500	8:65652201-65652766	8:65489740-65490289	Unclassified_Cell_type_specific			RDMR
cg01362358	0.875398	-0.296884	-3.9451	1.03079	0.000114713	0.0223012
cg17484671	-2.45682	0.563032	3.9447	1.02941	0.00011489	0.0223235				1:30930551-30931040	1:31158014-31158559	Unclassified_Cell_type_specific	TRUE	TRUE
cg22332266	-1.63313	-0.411288	-3.94375	1.02617	0.000115309	0.0223928	CHORDC1;CHORDC1	NM_012124;NM_001144073	TSS1500;TSS1500
cg23228019	2.86183	-0.0757326	-3.94325	1.02445	0.000115533	0.0224148				20:46013150-46013487
cg04347447	-1.134	-0.163637	-3.943	1.02361	0.000115641	0.0224148	CACNA2D2;CACNA2D2	NM_001005505;NM_006030	TSS1500;TSS1500		3:50539941-50541476	Unclassified_Cell_type_specific
cg15730857	1.25232	-0.373984	-3.9429	1.02324	0.000115689	0.0224148	ST7OT4;ST7OT1;ST7;ST7	NR_002329;NR_002330;NM_021908;NM_018412	TSS1500;Body;TSS1500;TSS1500		7:116592906-116594586	Promoter_Associated			CDMR
cg04267101	-0.861006	-0.204663	-3.9428	1.0229	0.000115733	0.0224148	EPN3	NM_017957	Body		17:48618647-48620579	Promoter_Associated		TRUE
cg05979332	-1.04973	-0.341998	-3.94279	1.02288	0.000115736	0.0224148	SRCAP	NM_006662	TSS1500		16:30709076-30711071	Unclassified
cg06619066	-2.31263	0.384303	3.94231	1.02125	0.000115947	0.0224437	CHST9;CHST9	NM_031422;NM_031422	1stExon;5'UTR	18:23018520-23019594			TRUE		DMR
cg04123409	-1.35827	-0.351424	-3.94121	1.0175	0.000116438	0.0225264	SDS;SDS	NM_006843;NM_006843	5'UTR;1stExon
cg05619598	-0.184879	-0.392589	-3.94084	1.01623	0.000116604	0.0225399							TRUE
cg27558485	1.26008	0.329254	3.94077	1.016	0.000116634	0.0225399	OSTalpha	NM_152672	TSS1500		3:195942938-195943341	Unclassified_Cell_type_specific		TRUE
cg12371563	0.0827571	-0.273713	-3.94054	1.0152	0.000116738	0.0225479	ZNF608	NM_020747	Body					TRUE
cg16899892	-0.550553	0.149437	3.93974	1.01248	0.000117095	0.0226047	PODN	NM_153703	Body	1:53300161-53301620	1:53528509-53529739	Unclassified_Cell_type_specific	TRUE
cg08770647	1.47735	-0.259959	-3.93922	1.01071	0.000117329	0.0226271	ROBO4	NM_019055	TSS1500		11:124767845-124769815	Unclassified_Cell_type_specific	TRUE
cg19670290	-0.389765	-0.295934	-3.93912	1.01036	0.000117374	0.0226271	HDDC3;UNC45A;UNC45A	NM_198527;NM_001039675;NM_018671	TSS1500;5'UTR;TSS1500
cg03508063	0.0302704	-0.271481	-3.93906	1.01016	0.000117401	0.0226271	DLG4;ACADVL;ACADVL	NM_001365;NM_000018;NM_001033859	TSS1500;Body;Body		17:7123916-7125265	Promoter_Associated						TRUE
cg17594256	0.105571	-0.285719	-3.93891	1.00963	0.000117472	0.0226286								TRUE
cg19992633	-1.77926	-0.569644	-3.93783	1.00595	0.000117958	0.02271	TCL1A;TCL1A	NM_021966;NM_001098725	TSS200;TSS200	14:95250039-95250601	14:96180387-96180632	Unclassified_Cell_type_specific
cg08461949	-1.29838	0.35144	3.93765	1.00534	0.000118039	0.0227134				19:56796209-56796810
cg08704196	2.00826	0.424217	3.93732	1.00423	0.000118185	0.0227294				16:34644700-34645114
cg03191998	-2.7726	0.0884737	3.93672	1.00219	0.000118457	0.0227694	SLC39A8;SLC39A8;SLC39A8	NM_022154;NM_001135147;NM_001135146	Body;Body;Body	4:103484594-103485289
cg21553154	-3.08369	0.135712	3.93652	1.00148	0.000118551	0.0227754	MYH9	NM_002473	TSS1500	22:35112762-35114438	22:36783326-36784545	Promoter_Associated
cg14566959	0.17027	0.48942	3.9361	1.00005	0.000118742	0.0227997	PCDHGA4;PCDHGA6;PCDHGA1;PCDHGA5;PCDHGB1;PCDHGB4;PCDHGA3;PCDHGA2;PCDHGA8;PCDHGA7;PCDHGB2;PCDHGA8;PCDHGB3	NM_018917;NM_018919;NM_018912;NM_018918;NM_018922;NM_003736;NM_018916;NM_018915;NM_014004;NM_018920;NM_018923;NM_032088;NM_018924	Body;Body;Body;Body;Body;Body;Body;Body;1stExon;Body;Body;1stExon;Body	5:140752570-140752866	5:140771965-140772714	Unclassified_Cell_type_specific
cg07746263	2.69087	-0.0730615	-3.93523	0.997103	0.000119135	0.0228484	TFAP4	NM_003223	Body	16:4251697-4251943	16:4311591-4312149	Gene_Associated_Cell_type_specific	TRUE
cg15445554	-0.400417	0.175778	3.93515	0.996813	0.000119174	0.0228484	SLC6A1	NM_003042	TSS200	3:11009162-11010384
cg05329352	0.715691	0.448212	3.93512	0.996719	0.000119187	0.0228484	ADRA2A	NM_000681	1stExon	10:112827477-112829232
cg15884223	1.324	-0.297741	-3.9344	0.994271	0.000119515	0.0228969	NME2;NME2;NME2;NME1-NME2;NME2	NM_001018137;NM_002512;NM_001018138;NM_001018136;NM_001018139	TSS200;TSS1500;TSS1500;Body;TSS1500						RDMR
cg04738965	-1.7518	0.531078	3.93429	0.993879	0.000119568	0.0228969	ZIC1;ZIC1	NM_003412;NM_003412	1stExon;5'UTR	3:148610069-148611773			TRUE	TRUE
cg18240496	-3.05106	0.115702	3.93389	0.99254	0.000119748	0.0229191	SCAMP1	NM_004866	TSS1500	5:77691470-77692753	5:77655689-77656589	Promoter_Associated
cg00884093	-2.15438	0.681328	3.93342	0.990929	0.000119964	0.0229483	CELSR1	NM_014246	1stExon	22:45307982-45313549					DMR
cg12817436	-2.08764	-0.26836	-3.93319	0.990158	0.000120068	0.022956	HMHA1	NM_012292	Body	19:1019439-1019696
cg24227728	-1.04785	0.383438	3.93234	0.987247	0.000120462	0.0230188	ELAVL3;ELAVL3	NM_032281;NM_001420	Body;Body	19:11451252-11453037
cg20467412	1.40284	-0.458128	-3.93212	0.986515	0.000120561	0.0230203
cg12251075	-1.5868	-0.372678	-3.93193	0.985837	0.000120653	0.0230203	NME2;NME2;NME2;NME1-NME2;NME2	NM_001018137;NM_001018138;NM_001018139;NM_001018136;NM_002512	Body;Body;Body;Body;Body		17:49243078-49245053	Promoter_Associated
cg13203811	-0.0736853	-0.247395	-3.93191	0.985768	0.000120662	0.0230203	AGAP2	NM_014770	TSS1500		12:58135666-58136315	Promoter_Associated
cg14132888	-0.80085	0.506673	3.93113	0.983142	0.000121018	0.023076	TRIM36;TRIM36;TRIM36	NM_018700;NM_001017397;NM_001017398	Body;Body;Body	5:114542630-114543679	5:114514845-114516554	Unclassified_Cell_type_specific		TRUE
cg09098624	-2.93647	0.306653	3.93099	0.982648	0.000121086	0.0230765				8:11595262-11595878	8:11558277-11558619	Unclassified_Cell_type_specific			DMR
cg18864882	0.243544	0.316202	3.92936	0.977099	0.000121843	0.0232084	CDH4	NM_001794	Body						CDMR
cg17985533	1.28307	-0.214314	-3.92871	0.97488	0.000122147	0.023254	H19;MIR675	NR_002196;NR_030533	TSS200;TSS1500
cg17426192	-1.93867	0.524678	3.92825	0.973311	0.000122362	0.0232826	NEURL	NM_004210	Body	10:105334125-105335024	10:105343580-105345223	Promoter_Associated_Cell_type_specific	TRUE
cg13917287	2.55048	-0.327156	-3.92774	0.971579	0.000122601	0.0233039	SLC15A1	NM_005073	Body
cg11622162	-1.89457	-0.233991	-3.92773	0.971552	0.000122604	0.0233039	RNF213;RNF213	NM_020954;NM_020914	Body;Body		17:78237055-78237794	Promoter_Associated	TRUE	TRUE
cg10272954	-0.334114	0.554844	3.92755	0.970944	0.000122688	0.0233075	PRR23A	NM_001134659	TSS1500	3:140207016-140208136
cg22163059	-0.285935	-0.230158	-3.9268	0.968376	0.000123042	0.0233624	POU6F1	NR_026893	Body	12:49897170-49897553	12:51610885-51611360	Promoter_Associated
cg15384598	-3.42477	0.386456	3.92635	0.966857	0.000123253	0.0233899	JPH4;JPH4	NM_001146028;NM_032452	Body;Body	14:23114755-23116767	14:24045445-24045742	Unclassified_Cell_type_specific			DMR
cg08310088	0.684607	-0.429012	-3.92599	0.965622	0.000123424	0.02341				16:27988641-27989064	16:28081260-28082452	Unclassified
cg05302489	1.59617	-0.417582	-3.92585	0.965142	0.00012349	0.0234102	VARS	NM_006295	Body
cg27598208	0.860288	-0.246046	-3.92542	0.963686	0.000123692	0.0234361	TCEA2	NM_198723	TSS200					TRUE
cg10650290	1.33995	0.349849	3.92492	0.961981	0.00012393	0.0234686	PTPRN2;PTPRN2;PTPRN2	NM_002847;NM_130842;NM_130843	Body;Body;Body						RDMR
cg01067216	1.48366	0.461478	3.92422	0.959612	0.00012426	0.0235187				14:101120126-101120800			TRUE
cg16746355	0.551176	-0.276778	-3.92399	0.958839	0.000124368	0.0235267	SPTB	NM_001024858	Body		14:65228656-65229198	Unclassified	TRUE	TRUE
cg23625749	2.18189	0.195337	3.9238	0.958174	0.000124461	0.0235319	CCDC52	NM_144718	3'UTR
cg08288223	-0.862264	-0.361496	-3.92327	0.956374	0.000124713	0.0235671	SHANK2	NM_012309	Body	11:70240369-70241026
cg23253569	-3.56328	0.36049	3.92307	0.955688	0.000124809	0.0235728	OLIG2	NM_005806	TSS200	21:33318546-33322604	21:34397766-34398316	Unclassified		TRUE	DMR	high-CpG:33320017-33320151
cg05835346	0.499336	0.466568	3.9228	0.954799	0.000124934	0.0235839				16:53177470-53177617				TRUE
cg16503933	0.140096	-0.267014	-3.92265	0.95426	0.000125009	0.0235858					6:105957820-105958369	Unclassified_Cell_type_specific		TRUE
cg14199415	-2.49068	0.0926876	3.9225	0.953749	0.000125081	0.0235869	PHC1	NM_004426	5'UTR	12:8958031-8958905	12:9066266-9067971	Promoter_Associated
cg26140749	-0.149116	-0.159774	-3.92166	0.950893	0.000125483	0.0236449				8:143817413-143818289	8:143820753-143822202	Promoter_Associated
cg18090331	0.529595	-0.186325	-3.92149	0.950329	0.000125562	0.0236449	SEPT8;SEPT8;SEPT8;SEPT8	NM_001098812;NM_001098813;NM_001098811;NM_015146	Body;5'UTR;Body;Body		5:132111376-132111813	Unclassified_Cell_type_specific		TRUE
cg00627029	-0.146298	-0.388386	-3.92144	0.950158	0.000125587	0.0236449	KIF19	NM_153209	Body		17:72321555-72323231	Unclassified	TRUE	TRUE	DMR
cg04983903	-0.815685	-0.198696	-3.92108	0.94895	0.000125757	0.0236646	HLA-J;NCRNA00171	NR_024240;NR_026751	Body;Body				TRUE					TRUE
cg16237545	-3.15367	0.166347	3.92056	0.94718	0.000126007	0.0236887	CHPF2	NM_019015	TSS1500
cg26195356	-3.06968	0.360713	3.92054	0.947107	0.000126018	0.0236887				5:2796467-2796731					DMR
cg00552235	-2.04557	0.389372	3.9201	0.945618	0.000126229	0.0237118				7:100729552-100730462			TRUE
cg15378486	-0.293434	-0.255718	-3.92001	0.945307	0.000126273	0.0237118							TRUE
cg16358099	0.11249	-0.221622	-3.91917	0.942444	0.00012668	0.023755	MYOF;MYOF	NM_133337;NM_013451	Body;Body		10:95135499-95137002	Unclassified		TRUE				TRUE
cg17286326	1.97401	-0.321642	-3.91914	0.942332	0.000126696	0.023755	ZNF831	NM_178457	Body		20:57795803-57798956	Unclassified			RDMR
cg03185843	-1.35466	-0.389721	-3.91912	0.942286	0.000126702	0.023755				6:46566252-46567861	6:46458552-46458690	Unclassified_Cell_type_specific	TRUE
cg17444595	-2.88499	0.156124	3.91862	0.94057	0.000126947	0.0237805	CYB5RL;MRPL37	NM_001031672;NM_016491	5'UTR;TSS1500	1:54437803-54438907	1:54665112-54666682	Promoter_Associated
cg19918208	-0.255263	-0.387138	-3.91857	0.940399	0.000126971	0.0237805
cg21904807	1.84625	-0.29821	-3.91826	0.939353	0.000127121	0.0237961
cg20703290	-3.70112	0.0995788	3.91764	0.937257	0.00012742	0.0238397	OGDH;OGDH;OGDH	NM_001165036;NM_001003941;NM_002541	TSS200;TSS200;TSS200		7:44645641-44647293	Promoter_Associated
cg06766626	1.91654	0.422901	3.91731	0.936129	0.000127582	0.0238575				17:32091940-32092030
cg16554164	1.24887	-0.278839	-3.91687	0.934638	0.000127796	0.023885					1:32409307-32410768	Unclassified	TRUE	TRUE
cg13787167	-1.51892	0.530018	3.91501	0.928342	0.000128703	0.0240325				1:147436513-147436734
cg14361033	-2.99483	0.121608	3.91498	0.928232	0.000128719	0.0240325	LHX6;LHX6	NM_199160;NM_014368	Body;Body	9:124021190-124023006					DMR
cg21215767	-2.61912	0.295611	3.91436	0.926112	0.000129026	0.0240772	EN1	NM_001426	3'UTR	2:119316286-119316538	2:119599733-119600174	Unclassified_Cell_type_specific			RDMR
cg05643339	0.742282	0.349984	3.91363	0.92363	0.000129386	0.0241319	TNN	NM_022093	TSS1500
cg13871400	-0.692156	0.222374	3.91339	0.922836	0.000129502	0.0241409	HMSD	NM_001123366	TSS200	18:59767431-59767727	18:61616258-61616768	Unclassified	TRUE	TRUE
cg24155190	-2.71551	-0.537123	-3.91222	0.918871	0.00013008	0.0242116	CSRP1;CSRP1	NM_001144773;NM_004078	TSS1500;TSS1500		1:201475179-201477081	Promoter_Associated
cg17730048	0.873018	0.249328	3.91205	0.918289	0.000130165	0.0242116
cg07149609	-1.8141	0.531324	3.91195	0.917949	0.000130215	0.0242116				1:168896672-168897683			TRUE
cg19609502	-2.5231	0.481745	3.91193	0.917862	0.000130228	0.0242116	FAM83F;FAM83F	NM_138435;NM_138435	5'UTR;1stExon	22:38720374-38721647	22:40389812-40391514	Unclassified	TRUE			high-CpG:38720834-38720952
cg24449495	-2.66146	0.0919973	3.91185	0.9176	0.000130266	0.0242116	TRIM2	NM_001130067	TSS200	4:154293471-154294478	4:154073996-154075645	Promoter_Associated	TRUE	TRUE
cg12694440	-2.91936	0.121426	3.91181	0.917457	0.000130287	0.0242116	C20orf94;MKKS	NM_001009608;NM_170784	TSS200;TSS1500	20:10363725-10363953	20:10414214-10416163	Promoter_Associated
cg13063344	-3.09979	0.310106	3.91113	0.915153	0.000130625	0.0242618	GALNT9	NM_001122636	TSS1500	12:131415361-131416637	12:132905748-132906453	Unclassified_Cell_type_specific			DMR
cg10364942	-0.841637	0.223376	3.91055	0.913187	0.000130914	0.0242999	OLIG2	NM_005806	3'UTR		21:34401058-34401864	Unclassified_Cell_type_specific		TRUE	CDMR
cg09693508	-2.56123	0.0986984	3.91029	0.912314	0.000131042	0.0242999	C15orf42	NM_152259	1stExon	15:87919351-87920512	15:90118009-90119641	Promoter_Associated
cg01522083	1.65593	-0.255541	-3.91019	0.911969	0.000131093	0.0242999	C16orf42;GNPTG	NM_001001410;NM_032520	Body;TSS1500	16:1340145-1342349	16:1400843-1400879	Unclassified_Cell_type_specific
cg23387168	2.00796	-0.260865	-3.91006	0.911526	0.000131158	0.0242999	VARS2;VARS2;GTF2H4	NM_020442;NM_001167733;NM_001517	TSS1500;TSS1500;Body
cg02448743	2.25327	-0.224747	-3.91004	0.911453	0.000131169	0.0242999	KAZALD1	NM_030929	Body						RDMR
cg07599133	-2.65442	0.500464	3.90958	0.909917	0.000131396	0.0243293	LOC643719	NR_027620	TSS200	19:39760055-39760720
cg16280132	2.69798	0.550109	3.90918	0.90854	0.000131599	0.0243478	LTA;LTA	NM_001159740;NM_000595	5'UTR;5'UTR		6:31539764-31540869	Promoter_Associated
cg20686554	1.452	0.353219	3.90903	0.908041	0.000131673	0.0243478	OR51Q1	NM_001004757	TSS1500
cg20217702	-0.865479	-0.388942	-3.90898	0.907859	0.0001317	0.0243478	AMOTL2	NM_016201	TSS1500					TRUE
cg11118778	1.027	-0.281147	-3.90805	0.904715	0.000132166	0.0244109	PAWR	NM_002583	TSS1500
cg22271663	-0.877208	0.238703	3.90803	0.904637	0.000132178	0.0244109	FBXL16	NM_153350	3'UTR	16:683511-685944						high-CpG:683913-684034
cg22909609	1.12258	-0.447642	-3.90678	0.900404	0.000132808	0.0244711	ITGBL1	NM_004791	Body
cg01804696	-2.7253	0.0912153	3.90674	0.900294	0.000132824	0.0244711	DHX38;TXNL4B;TXNL4B;DHX38;TXNL4B	NM_014003;NM_001142317;NM_001142318;NM_014003;NM_017853	1stExon;TSS200;5'UTR;5'UTR;TSS1500	16:70684724-70685565	16:72127108-72128469	NonGene_Associated				high-CpG:70685224-70685331
cg09259081	1.37534	-0.381351	-3.90668	0.900087	0.000132855	0.0244711	KIAA1609	NM_020947	TSS1500	16:83096386-83096616	16:84537881-84539086	Promoter_Associated
cg02760293	0.213791	-0.371273	-3.90661	0.899842	0.000132892	0.0244711	PPP2R2B;PPP2R2B;PPP2R2B;PPP2R2B;PPP2R2B;PPP2R2B;PPP2R2B	NM_181674;NM_181677;NM_181678;NM_181675;NM_181676;NM_004576;NM_001127381	5'UTR;Body;5'UTR;TSS1500;Body;TSS1500;TSS1500
cg05346140	2.93715	-0.289113	-3.90657	0.899722	0.00013291	0.0244711	HSPB9	NM_033194	1stExon	17:37528050-37528881
cg12223090	1.37666	0.369103	3.90657	0.899697	0.000132914	0.0244711	CCDC57	NM_198082	Body	17:77722040-77722880
cg15526825	-1.33685	-0.248775	-3.9057	0.896771	0.000133351	0.0245342	GDPD5	NM_030792	TSS1500	11:74915284-74915409
cg23676784	-2.55339	0.127623	3.90552	0.896157	0.000133443	0.0245342	C1QC;C1QC	NM_001114101;NM_172369	TSS1500;TSS1500		1:22967958-22969834	Unclassified
cg09642825	0.981128	-0.316658	-3.90549	0.896034	0.000133462	0.0245342	FBXO31;FBXO31	NR_024568;NM_024735	Body;Body		16:87415929-87416315	Unclassified_Cell_type_specific			RDMR
cg25823837	-2.69417	0.22524	3.90407	0.891235	0.000134184	0.0246539	GLT1D1	NM_144669	Body	12:127904728-127904846
cg16015593	0.188262	-0.429082	-3.9039	0.890655	0.000134271	0.0246539								TRUE
cg18030453	0.995103	0.227861	3.9038	0.890334	0.00013432	0.0246539	LARS2	NM_015340	Body		3:45506130-45506294	Unclassified_Cell_type_specific		TRUE
cg15056348	-0.0289511	-0.302539	-3.90332	0.888695	0.000134567	0.0246867	INPP5A	NM_005539	TSS1500		10:134350087-134351822	Promoter_Associated
cg27467282	2.01241	-0.287787	-3.90254	0.886051	0.000134968	0.0247476								TRUE
cg19708554	-1.70268	-0.418886	-3.90226	0.88512	0.000135109	0.0247608	FAM78B	NM_001017961	TSS1500		1:166135744-166136945	Unclassified
cg10675614	0.532867	-0.255414	-3.90138	0.882137	0.000135563	0.0248188	RRAGD	NM_021244	Body		6:90120144-90120512	Unclassified_Cell_type_specific			RDMR
cg20247380	-2.91389	0.100872	3.90128	0.88178	0.000135617	0.0248188	ZNF444	NM_018337	TSS1500	19:61343604-61344624	19:56651916-56652989	Promoter_Associated
cg13448753	-2.4977	0.441533	3.90124	0.881674	0.000135633	0.0248188	LOC100128811;GPR158	NR_027333;NM_020752	Body;TSS1500	10:25503433-25505645				TRUE
cg20076659	0.0670538	0.336217	3.90063	0.879592	0.000135951	0.0248524	NRXN3;NRXN3;NRXN3	NM_004796;NM_001105250;NM_138970	Body;Body;Body					TRUE
cg26652092	-2.66955	0.138819	3.90062	0.879561	0.000135956	0.0248524	SP1;SP1	NM_003109;NM_138473	TSS1500;TSS1500	12:52059759-52060865	12:53773012-53774785	Promoter_Associated
cg22996215	-3.71371	0.116832	3.90009	0.877776	0.000136229	0.0248883	ZNF575	NM_174945	TSS200	19:48728803-48730445	19:44036955-44037741	Promoter_Associated
cg27198485	-2.40355	0.168167	3.89997	0.877368	0.000136292	0.0248883	CHST8;CHST8;CHST8	NM_001127895;NM_022467;NM_001127896	5'UTR;TSS200;5'UTR	19:38867073-38867922			TRUE
cg23683620	3.44219	-0.198371	-3.89926	0.874964	0.00013666	0.0249429
cg08418111	0.766861	0.520669	3.89895	0.873926	0.00013682	0.0249593	LDHC;LDHC	NM_002301;NM_017448	TSS200;TSS200	11:18390308-18390476	11:18433553-18434459	Unclassified_Cell_type_specific	TRUE
cg00046336	1.92384	0.395307	3.89871	0.873113	0.000136945	0.0249694				2:118333046-118334599
cg14950321	0.440662	-0.342164	-3.89832	0.871776	0.000137151	0.0249943	PLIN5	NM_001013706	Body
cg15573359	-2.82497	0.120972	3.89742	0.868723	0.000137622	0.0250569	ZNF441	NM_152355	TSS200		19:11877334-11879198	Unclassified
cg16014000	-2.66001	0.30706	3.8973	0.868344	0.000137681	0.0250569	PCDHA7;PCDHAC1;PCDHA12;PCDHA6;PCDHA10;PCDHA4;PCDHA11;PCDHAC1;PCDHA8;PCDHA6;PCDHA1;PCDHA2;PCDHA1;PCDHA9;PCDHA13;PCDHA5;PCDHA3;PCDHA10	NM_018910;NM_018898;NM_018903;NM_018909;NM_018901;NM_018907;NM_018902;NM_031882;NM_018911;NM_031849;NM_031411;NM_018905;NM_018900;NM_031857;NM_018904;NM_018908;NM_018906;NM_031860	Body;TSS1500;Body;Body;Body;Body;Body;TSS1500;Body;Body;Body;Body;Body;Body;Body;Body;Body;Body	5:140285667-140287664			TRUE
cg15519786	1.37787	-0.308336	-3.89726	0.868193	0.000137704	0.0250569	PRDM16;PRDM16	NM_022114;NM_199454	Body;Body		1:3266130-3266957	Unclassified_Cell_type_specific	TRUE
cg00988148	-3.53181	0.436767	3.89659	0.865928	0.000138056	0.025108				1:177821988-177822673			TRUE
cg03930964	-1.81013	-0.325639	-3.89586	0.863478	0.000138436	0.0251645	BCR;BCR	NM_021574;NM_004327	TSS200;TSS200	22:21852192-21854449
cg00664416	-1.22847	0.506674	3.89545	0.862065	0.000138656	0.0251906	MANEAL;MANEAL;MANEAL;MANEAL	NM_001113482;NM_001031740;NM_152496;NM_152496	Body;Body;5'UTR;1stExon	1:38033769-38033820	1:38261112-38261613	Unclassified_Cell_type_specific
cg02120071	3.24611	-0.0757846	-3.89532	0.861651	0.000138721	0.0251906				2:114453324-114454159	2:114736486-114737750	Unclassified	TRUE			high-CpG:114453582-114453900
cg22711082	-0.418845	-0.404267	-3.89502	0.860637	0.000138879	0.0251978	FAM131C	NM_182623	Body		1:16396669-16397103	Unclassified_Cell_type_specific
cg05184311	0.631873	0.305885	3.89498	0.860495	0.000138901	0.0251978	PKP1;PKP1	NM_000299;NM_001005337	Body;Body	1:199519029-199520231
cg04624458	2.37199	-0.170692	-3.89442	0.858614	0.000139195	0.025227	KIAA1751	NM_001080484	Body	1:1900088-1903738
cg19588519	-0.463544	0.299837	3.89441	0.858564	0.000139203	0.025227
cg26685246	-0.157244	-0.398494	-3.89421	0.857901	0.000139307	0.0252331	TAP2;TAP2	NM_000544;NM_018833	Body;Body		6:32805634-32807545	Promoter_Associated
cg18053607	0.551133	-0.265146	-3.89339	0.855127	0.000139742	0.0252991	INPP5J;INPP5J	NM_001002837;NM_001002837	5'UTR;1stExon					TRUE		low-CpG:29848724-29848990
cg09354263	1.79567	-0.281325	-3.89311	0.854169	0.000139893	0.0253074	RECQL5;LOC643008;LOC643008	NM_004259;NR_028439;NM_001162995	Body;TSS1500;5'UTR
cg04987608	-2.56175	0.245527	3.89304	0.853935	0.000139929	0.0253074	BCAR1;BCAR1;BCAR1;BCAR1;BCAR1	NM_001170720;NM_001170718;NM_001170714;NM_001170716;NM_001170715	TSS200;TSS200;TSS200;Body;Body	16:73856542-73857687						high-CpG:73857214-73857595
cg03142365	-2.82563	0.0920756	3.89289	0.853423	0.00014001	0.0253092	PLEKHA1	NM_001001974	TSS1500	10:124123924-124125215
cg27290215	1.93994	-0.359656	-3.89177	0.849654	0.000140604	0.0254039	ABLIM1;ABLIM1;ABLIM1	NM_001003408;NM_001003407;NM_002313	Body;Body;Body				TRUE	TRUE	RDMR
cg14204600	1.84492	-0.2906	-3.89164	0.849193	0.000140677	0.0254042	TRMT61A	NM_152307	Body	14:103070180-103070277	14:104000251-104000694	Unclassified_Cell_type_specific
cg25377358	-2.76011	0.0924178	3.89142	0.848458	0.000140794	0.0254112	SEC23IP	NM_007190	TSS1500	10:121641819-121642539	10:121651778-121652623	Promoter_Associated
cg11291978	-2.5033	0.297734	3.8913	0.848053	0.000140858	0.0254112	RBM4B	NM_031492	5'UTR	11:66201285-66201383	11:66444643-66446725	Promoter_Associated			RDMR
cg19343530	-2.61581	0.422613	3.89085	0.846532	0.000141099	0.0254418					6:28831063-28832303	Promoter_Associated	TRUE
cg16732616	-3.51431	0.431426	3.89072	0.846087	0.000141169	0.0254418	DMRTA2	NM_032110	Body	1:50658741-50659961					DMR
cg24717325	-1.63775	0.324728	3.89049	0.845328	0.00014129	0.0254507				6:28892440-28892549
cg13671582	-2.99214	0.158864	3.88885	0.839778	0.000142174	0.0255971	MLXIP	NM_014938	Body		12:122519644-122519939	Promoter_Associated_Cell_type_specific		TRUE	RDMR
cg10426318	0.652998	-0.32132	-3.88852	0.838684	0.000142349	0.0256158	KIAA1949;KIAA1949	NM_001134870;NM_133471	Body;Body					TRUE
cg04955303	-2.79989	0.118196	3.88824	0.837745	0.0001425	0.0256299	PPP2R5D;PPP2R5D;PPP2R5D	NM_180976;NM_180977;NM_006245	TSS200;TSS200;TSS200	6:43060206-43060496	6:42951656-42952876	Promoter_Associated				high-CpG:43060228-43060382
cg06532574	1.36024	-0.407563	-3.88687	0.833111	0.000143244	0.0257419	ELL2	NM_012081	Body		5:95295112-95297295	Promoter_Associated			RDMR
cg17566002	2.43562	0.304052	3.88683	0.832976	0.000143266	0.0257419								TRUE
cg26132647	-0.209315	-0.160415	-3.88633	0.831289	0.000143538	0.0257778					3:50296884-50298793	Gene_Associated		TRUE
cg02519751	-0.925608	0.300364	3.88607	0.830426	0.000143677	0.0257899	ZIC1	NM_003412	TSS1500	3:148609328-148609454			TRUE
cg05542681	-1.24764	0.57011	3.88512	0.827215	0.000144197	0.0258702	FBXL16	NM_153350	Body	16:683511-685944			TRUE
cg05845765	-1.55382	-0.347105	-3.88491	0.826505	0.000144312	0.0258779	CUX1;CUX1;CUX1	NM_181500;NM_181552;NM_001913	Body;Body;Body		7:101879483-101880503	Unclassified
cg11324538	-0.276411	-0.220854	-3.88477	0.82603	0.000144389	0.0258788	PRR24;PRR24	NM_178511;NM_178511	3'UTR;1stExon
[truncated: 969 more rows]
