# Supplementary material for: Monocytes present age‐related changes in phospholipid concentration and decreased energy metabolism
Source: Aging Cell. 2020 Feb 27;19(4):e13127. doi: 10.1111/acel.13127 (PMC7189998; doi:10.1111/acel.13127)
Supplement: Supplementary file 6 — TableS5 [file ACEL-19-e13127-s006.xlsx]

## Sheet: Hypomethylated in old
Table S5. Annotations associated with the differentially methylated positions found in monocytes extracted from old persons. The annotations were obtained with the GREAT software.
Database	Term ID	Term description	Genome fraction (binomial)	Expected region hits (binomial)	Observed region hits (binomial)	Region fold enrichment (binomial)	Region set coverage (binomial)	P-value (binomial)	Adjusted p-value (binomial)	Total genes (hypergeometric)	Expected gene hits (hypergeometric)	Observed gene hits (hypergeometric)	Gene fold enrichment (hypergeometric)	Gene set coverage (hypergeometric)	Term gene coverage (hypergeometric)	P-value (hypergeometric)	Adjusted p-value (hypergeometric)	Probes	Associated genes	Probe distance to transcription start site
GO Biological Process	GO:0001916	positive regulation of T cell mediated cytotoxicity	0.00169782	2.93383	21	7.15789	0.0121528	7.17945e-12	9.36918e-09	26	2.90682	12	4.12822	0.00594943	0.461539	7.90732e-06	0.00121401	cg04890480,cg20515136,cg22298860,cg04458159,cg04458159,cg17608381,cg11946459,cg18516125,cg04983903,cg11594821,cg26392102,cg08309069,cg01517384,cg01517384,cg02633767,cg03438552,cg22940798,cg08998192,cg26685246,cg15482717,cg15243578,cg24195878,cg18335931	MR1,IL12A,HLA-F,HLA-A,HLA-G,HLA-A,HLA-A,HLA-A,HLA-A,HLA-E,HLA-C,HLA-C,HLA-C,HLA-B,TAP2,TAP2,TAP2,TAP2,TAP2,FADD,ABCB9,IL12RB1,IL12RB1	70596,609,-363,-52499,61783,2514,2522,15171,65029,1358,1112,-789,-83994,1108,12177,956,950,934,812,3986,-3089,-11815,-19484
GO Biological Process	GO:0002711	positive regulation of T cell mediated immunity	0.00265315	4.58464	25	5.45299	0.0144676	2.41986e-11	2.52633e-08	39	4.36024	16	3.66953	0.00793257	0.410256	1.70322e-06	0.000370451	cg01927825,cg04890480,cg20515136,cg22298860,cg04458159,cg04458159,cg17608381,cg11946459,cg18516125,cg04983903,cg11594821,cg26392102,cg08309069,cg01517384,cg01517384,cg02633767,cg03438552,cg22940798,cg08998192,cg26685246,cg13823169,cg23624321,cg15482717,cg15243578,cg18224262,cg24195878,cg18335931	PRKCZ,MR1,IL12A,HLA-F,HLA-A,HLA-G,HLA-A,HLA-A,HLA-A,HLA-A,HLA-E,HLA-C,HLA-C,HLA-C,HLA-B,TAP2,TAP2,TAP2,TAP2,TAP2,TRAF2,TRAF6,FADD,ABCB9,MALT1,IL12RB1,IL12RB1	139816,70596,609,-363,-52499,61783,2514,2522,15171,65029,1358,1112,-789,-83994,1108,12177,956,950,934,812,-4077,-602,3986,-3089,97638,-11815,-19484
GO Biological Process	GO:0002703	regulation of leukocyte mediated immunity	0.00890772	15.3925	47	3.05343	0.0271991	5.58311e-11	5.29888e-08	117	13.0807	30	2.29345	0.0148736	0.25641	9.44443e-06	0.00138078	cg01927825,cg14181576,cg13448978,cg04890480,cg20515136,cg19599666,cg22298860,cg04458159,cg04458159,cg17608381,cg11946459,cg18516125,cg04983903,cg11594821,cg26392102,cg08309069,cg01517384,cg01517384,cg02633767,cg03438552,cg22940798,cg08998192,cg26685246,cg13823169,cg23624321,cg04434593,cg15482717,cg19421125,cg15243578,cg09559780,cg26954174,cg01243823,cg00196407,cg17580614,cg07563400,cg26981809,cg2…	PRKCZ,FGR,FGR,MR1,IL12A,BCL6,HLA-F,HLA-A,HLA-G,HLA-A,HLA-A,HLA-A,HLA-A,HLA-E,HLA-C,HLA-C,HLA-C,HLA-B,TAP2,TAP2,TAP2,TAP2,TAP2,TRAF2,TRAF6,CLCF1,FADD,LAG3,ABCB9,NOD2,NOD2,NOD2,ABR,ADORA2B,ADORA2B,TBX21,FOXJ1,MALT1,STXBP2,ICAM1,JAK3,IL12RB1,IL12RB1,TGFB1,TGFB1,TGFB1,BCR,BCR,BCR	139816,225,-9,70596,609,-407510,-363,-52499,61783,2514,2522,15171,65029,1358,1112,-789,-83994,1108,12177,956,950,934,812,-4077,-602,1662,3986,1171,-3089,-3829,-237,1163,123672,1282,1326,-24098,5831,97638,-343,-95,-1387,-11815,-19484,88045,44977,30774,-90,-23,64
GO Biological Process	GO:0002709	regulation of T cell mediated immunity	0.0038381	6.63224	28	4.2218	0.0162037	4.98525e-10	3.46973e-07	51	5.70185	17	2.98149	0.00842836	0.333333	2.20008e-05	0.00273438	cg01927825,cg04890480,cg20515136,cg22298860,cg04458159,cg04458159,cg17608381,cg11946459,cg18516125,cg04983903,cg11594821,cg26392102,cg08309069,cg01517384,cg01517384,cg02633767,cg03438552,cg22940798,cg08998192,cg26685246,cg13823169,cg23624321,cg15482717,cg15243578,cg09559780,cg26954174,cg01243823,cg18224262,cg24195878,cg18335931	PRKCZ,MR1,IL12A,HLA-F,HLA-A,HLA-G,HLA-A,HLA-A,HLA-A,HLA-A,HLA-E,HLA-C,HLA-C,HLA-C,HLA-B,TAP2,TAP2,TAP2,TAP2,TAP2,TRAF2,TRAF6,FADD,ABCB9,NOD2,NOD2,NOD2,MALT1,IL12RB1,IL12RB1	139816,70596,609,-363,-52499,61783,2514,2522,15171,65029,1358,1112,-789,-83994,1108,12177,956,950,934,812,-4077,-602,3986,-3089,-3829,-237,1163,97638,-11815,-19484
GO Biological Process	GO:0002824	positive regulation of adaptive immune response based on somatic recombination of immune receptors built from immunoglobulin superfamily domains	0.00420589	7.26778	29	3.99022	0.0167824	8.68878e-10	5.33593e-07	58	6.48445	18	2.77587	0.00892414	0.310345	3.80368e-05	0.00389317	cg01927825,cg04890480,cg20515136,cg22298860,cg04458159,cg04458159,cg17608381,cg11946459,cg18516125,cg04983903,cg11594821,cg26392102,cg08309069,cg01517384,cg01517384,cg02633767,cg03438552,cg22940798,cg08998192,cg26685246,cg13823169,cg13319501,cg23624321,cg15482717,cg15243578,cg09559780,cg26954174,cg01243823,cg18224262,cg24195878,cg18335931	PRKCZ,MR1,IL12A,HLA-F,HLA-A,HLA-G,HLA-A,HLA-A,HLA-A,HLA-A,HLA-E,HLA-C,HLA-C,HLA-C,HLA-B,TAP2,TAP2,TAP2,TAP2,TAP2,TRAF2,PRKCQ,TRAF6,FADD,ABCB9,NOD2,NOD2,NOD2,MALT1,IL12RB1,IL12RB1	139816,70596,609,-363,-52499,61783,2514,2522,15171,65029,1358,1112,-789,-83994,1108,12177,956,950,934,812,-4077,-787433,-602,3986,-3089,-3829,-237,1163,97638,-11815,-19484
GO Biological Process	GO:0001914	regulation of T cell mediated cytotoxicity	0.00234537	4.05279	21	5.18161	0.0121528	2.22487e-09	1.16138e-06	31	3.46583	12	3.46238	0.00594943	0.387097	6.76642e-05	0.00596476	cg04890480,cg20515136,cg22298860,cg04458159,cg04458159,cg17608381,cg11946459,cg18516125,cg04983903,cg11594821,cg26392102,cg08309069,cg01517384,cg01517384,cg02633767,cg03438552,cg22940798,cg08998192,cg26685246,cg15482717,cg15243578,cg24195878,cg18335931	MR1,IL12A,HLA-F,HLA-A,HLA-G,HLA-A,HLA-A,HLA-A,HLA-A,HLA-E,HLA-C,HLA-C,HLA-C,HLA-B,TAP2,TAP2,TAP2,TAP2,TAP2,FADD,ABCB9,IL12RB1,IL12RB1	70596,609,-363,-52499,61783,2514,2522,15171,65029,1358,1112,-789,-83994,1108,12177,956,950,934,812,3986,-3089,-11815,-19484
GO Biological Process	GO:0097190	apoptotic signaling pathway	0.0232945	40.2529	82	2.03712	0.0474537	3.11341e-09	1.47745e-06	283	31.6396	52	1.64351	0.0257809	0.183746	0.000209724	0.0132698	cg22726349,cg11731671,cg22506548,cg16348158,cg13781678,cg23034362,cg15519786,cg06060874,cg01101873,cg16686396,cg22711082,cg09063663,cg10246448,cg05308819,cg24155190,cg23257225,cg08654091,cg19261426,cg06829788,cg09570614,cg25567674,cg06205331,cg20515136,cg14532755,cg00443094,cg14129473,cg13873889,cg16171137,cg15809217,cg14015015,cg21091547,cg15804973,cg13221458,cg09124496,cg04025965,cg04600055,cg1…	ARHGEF16,ARHGEF16,ARHGEF16,ARHGEF16,ARHGEF16,ARHGEF16,ARHGEF16,ARHGEF16,ARHGEF16,ARHGEF16,EPHA2,EPHA2,IL6R,ARHGEF2,PHLDA3,ADORA1,PSEN2,OBSCN,OBSCN,BCL2L11,KALRN,KALRN,IL12A,FGFR3,FGFR3,DAP,BAG6,BAG6,BAG6,PPARD,CDKN1A,MAP3K5,SOD2,INHBA,FASTK,YWHAZ,TRAF2,NET1,MAPK8,BNIP3,TRAF6,BAD,BAD,BAD,FADD,STK24,MCF2L,MCF2L,MCF2L,CIDEB,PPP2R5C,PPP2R5C,PPP1R13B,PPP1R13B,PPP1R13B,PPP1R13B,PPP1R13B,AKT1,SIVA1,AKT1…	-380312,-375386,-374041,-334074,-267884,-170404,-104550,-101675,-101512,-88120,85801,-2230,-76159,-10839,-38308,26952,-42846,164609,185575,245875,-61873,489741,609,-32579,-23890,66143,13137,12843,12829,17525,-987,-858,1728,6855,-1180,-127595,-4077,33833,158802,-75778,-602,349,-1528,-2049,3986,-226858,10120,23281,32678,-82,-125728,719,123249,123098,118261,117889,-1219,8851,32174,-2731,3226,11003,2…
GO Biological Process	GO:0002708	positive regulation of lymphocyte mediated immunity	0.00454369	7.8515	29	3.69356	0.0167824	4.70375e-09	2.1351e-06	59	6.59625	18	2.72882	0.00892414	0.305085	4.90665e-05	0.00478232	cg01927825,cg04890480,cg20515136,cg22298860,cg04458159,cg04458159,cg17608381,cg11946459,cg18516125,cg04983903,cg11594821,cg26392102,cg08309069,cg01517384,cg01517384,cg02633767,cg03438552,cg22940798,cg08998192,cg26685246,cg13823169,cg23624321,cg15482717,cg19421125,cg15243578,cg09559780,cg26954174,cg01243823,cg18224262,cg24195878,cg18335931	PRKCZ,MR1,IL12A,HLA-F,HLA-A,HLA-G,HLA-A,HLA-A,HLA-A,HLA-A,HLA-E,HLA-C,HLA-C,HLA-C,HLA-B,TAP2,TAP2,TAP2,TAP2,TAP2,TRAF2,TRAF6,FADD,LAG3,ABCB9,NOD2,NOD2,NOD2,MALT1,IL12RB1,IL12RB1	139816,70596,609,-363,-52499,61783,2514,2522,15171,65029,1358,1112,-789,-83994,1108,12177,956,950,934,812,-4077,-602,3986,1171,-3089,-3829,-237,1163,97638,-11815,-19484
GO Biological Process	GO:0002821	positive regulation of adaptive immune response	0.00468087	8.08855	29	3.58532	0.0167824	8.90964e-09	3.57756e-06	61	6.81986	18	2.63935	0.00892414	0.295082	7.99181e-05	0.00641804	cg01927825,cg04890480,cg20515136,cg22298860,cg04458159,cg04458159,cg17608381,cg11946459,cg18516125,cg04983903,cg11594821,cg26392102,cg08309069,cg01517384,cg01517384,cg02633767,cg03438552,cg22940798,cg08998192,cg26685246,cg13823169,cg13319501,cg23624321,cg15482717,cg15243578,cg09559780,cg26954174,cg01243823,cg18224262,cg24195878,cg18335931	PRKCZ,MR1,IL12A,HLA-F,HLA-A,HLA-G,HLA-A,HLA-A,HLA-A,HLA-A,HLA-E,HLA-C,HLA-C,HLA-C,HLA-B,TAP2,TAP2,TAP2,TAP2,TAP2,TRAF2,PRKCQ,TRAF6,FADD,ABCB9,NOD2,NOD2,NOD2,MALT1,IL12RB1,IL12RB1	139816,70596,609,-363,-52499,61783,2514,2522,15171,65029,1358,1112,-789,-83994,1108,12177,956,950,934,812,-4077,-787433,-602,3986,-3089,-3829,-237,1163,97638,-11815,-19484
GO Biological Process	GO:0002705	positive regulation of leukocyte mediated immunity	0.00473046	8.17424	29	3.54773	0.0167824	1.11545e-08	4.15903e-06	61	6.81986	18	2.63935	0.00892414	0.295082	7.99181e-05	0.00641804	cg01927825,cg04890480,cg20515136,cg22298860,cg04458159,cg04458159,cg17608381,cg11946459,cg18516125,cg04983903,cg11594821,cg26392102,cg08309069,cg01517384,cg01517384,cg02633767,cg03438552,cg22940798,cg08998192,cg26685246,cg13823169,cg23624321,cg15482717,cg19421125,cg15243578,cg09559780,cg26954174,cg01243823,cg18224262,cg24195878,cg18335931	PRKCZ,MR1,IL12A,HLA-F,HLA-A,HLA-G,HLA-A,HLA-A,HLA-A,HLA-A,HLA-E,HLA-C,HLA-C,HLA-C,HLA-B,TAP2,TAP2,TAP2,TAP2,TAP2,TRAF2,TRAF6,FADD,LAG3,ABCB9,NOD2,NOD2,NOD2,MALT1,IL12RB1,IL12RB1	139816,70596,609,-363,-52499,61783,2514,2522,15171,65029,1358,1112,-789,-83994,1108,12177,956,950,934,812,-4077,-602,3986,1171,-3089,-3829,-237,1163,97638,-11815,-19484
GO Biological Process	GO:0002480	antigen processing and presentation of exogenous peptide antigen via MHC class I, TAP-independent	0.00035852	0.619523	9	14.5273	0.00520833	2.08669e-08	7.02745e-06	8	0.894407	5	5.5903	0.00247893	0.625	0.000727384	0.0323144	cg22298860,cg04458159,cg04458159,cg17608381,cg11946459,cg18516125,cg04983903,cg26392102,cg08309069,cg01517384,cg01517384	HLA-F,HLA-A,HLA-G,HLA-A,HLA-A,HLA-A,HLA-A,HLA-C,HLA-C,HLA-C,HLA-B	-363,-52499,61783,2514,2522,15171,65029,1112,-789,-83994,1108
GO Biological Process	GO:0007044	cell-substrate junction assembly	0.00347797	6.00993	24	3.99339	0.0138889	2.33658e-08	7.23695e-06	36	4.02483	12	2.98149	0.00594943	0.333333	0.000352294	0.0192563	cg22809683,cg22809683,cg07820189,cg07820189,cg21249091,cg21023831,cg26305174,cg04742719,cg01008256,cg21406967,cg01274660,cg03958308,cg00521239,cg09406760,cg00329447,cg02110858,cg05595301,cg19497517,cg08161931,cg27312979,cg20909017,cg20153322,cg11826475,cg01268763,cg19804488,cg15393702	LAMC2,LAMC1,LAMC2,LAMC1,ITGA6,TNS1,TRIP6,TRIP6,TRIP6,TRIP6,TRIP6,PLEC,PLEC,PLEC,PLEC,PLEC,PLEC,PLEC,PLEC,SORBS1,ITGA5,PXN,PXN,FERMT2,ITGB4,LAMA3	-156507,6322,-5908,156921,-87977,39067,-1177,-1001,-775,-207,866,10055,9080,5928,-3127,-3179,-3187,-3214,-3359,226682,7899,-415,-444,-200605,42848,-25878
GO Biological Process	GO:0002706	regulation of lymphocyte mediated immunity	0.00721033	12.4595	36	2.88937	0.0208333	3.65633e-08	1.03168e-05	94	10.5093	23	2.18854	0.0114031	0.244681	0.00021348	0.0132821	cg01927825,cg04890480,cg20515136,cg19599666,cg22298860,cg04458159,cg04458159,cg17608381,cg11946459,cg18516125,cg04983903,cg11594821,cg26392102,cg08309069,cg01517384,cg01517384,cg02633767,cg03438552,cg22940798,cg08998192,cg26685246,cg13823169,cg23624321,cg04434593,cg15482717,cg19421125,cg15243578,cg09559780,cg26954174,cg01243823,cg26981809,cg24139443,cg18224262,cg24195878,cg18335931,cg22006825,cg0…	PRKCZ,MR1,IL12A,BCL6,HLA-F,HLA-A,HLA-G,HLA-A,HLA-A,HLA-A,HLA-A,HLA-E,HLA-C,HLA-C,HLA-C,HLA-B,TAP2,TAP2,TAP2,TAP2,TAP2,TRAF2,TRAF6,CLCF1,FADD,LAG3,ABCB9,NOD2,NOD2,NOD2,TBX21,FOXJ1,MALT1,IL12RB1,IL12RB1,TGFB1,TGFB1,TGFB1	139816,70596,609,-407510,-363,-52499,61783,2514,2522,15171,65029,1358,1112,-789,-83994,1108,12177,956,950,934,812,-4077,-602,1662,3986,1171,-3089,-3829,-237,1163,-24098,5831,97638,-11815,-19484,88045,44977,30774
GO Biological Process	GO:0031581	hemidesmosome assembly	0.0010066	1.73941	13	7.47382	0.00752315	4.14791e-08	1.13958e-05	12	1.34161	6	4.47224	0.00297472	0.5	0.000984524	0.0417822	cg22809683,cg22809683,cg07820189,cg07820189,cg21249091,cg03958308,cg00521239,cg09406760,cg00329447,cg02110858,cg05595301,cg19497517,cg08161931,cg19804488,cg15393702	LAMC2,LAMC1,LAMC2,LAMC1,ITGA6,PLEC,PLEC,PLEC,PLEC,PLEC,PLEC,PLEC,PLEC,ITGB4,LAMA3	-156507,6322,-5908,156921,-87977,10055,9080,5928,-3127,-3179,-3187,-3214,-3359,42848,-25878
GO Biological Process	GO:0060333	interferon-gamma-mediated signaling pathway	0.00470226	8.1255	27	3.32287	0.015625	1.26761e-07	2.81572e-05	61	6.81986	16	2.34609	0.00793257	0.262295	0.000839952	0.0365379	cg18468844,cg04924028,cg22298860,cg04458159,cg04458159,cg17608381,cg11946459,cg18516125,cg04983903,cg26392102,cg08309069,cg01517384,cg01517384,cg26350754,cg12939283,cg22209918,cg16604233,cg07715777,cg10978034,cg19612068,cg22273555,cg23186333,cg23461714,cg19395441,cg18306747,cg25512537,cg03752138,cg12151124,cg12492496	PTAFR,JAK1,HLA-F,HLA-A,HLA-G,HLA-A,HLA-A,HLA-A,HLA-A,HLA-C,HLA-C,HLA-C,HLA-B,HLA-DPB1,HLA-DPB1,HLA-DPA1,HLA-DPA1,HLA-DPA1,HLA-DPA1,HLA-DPA1,HLA-DPA1,CD44,NCAM1,OASL,PML,SOCS3,SOCS3,ICAM1,IFI30	-22,-103211,-363,-52499,61783,2514,2522,15171,65029,1112,-789,-83994,1108,166,310,-80417,-80437,-80477,-81502,-81538,-81548,1173,352833,22594,-3050,106105,-1075,-95,-12725
GO Biological Process	GO:0045924	regulation of female receptivity	0.00103183	1.783	12	6.73021	0.00694444	4.07766e-07	7.48951e-05	7	0.782606	5	6.38891	0.00247893	0.714286	0.000300546	0.0168693	cg22892432,cg12899747,cg19142035,cg18575532,cg11826961,cg04731988,cg07747220,cg16887334,cg01644611,cg13725599,cg19592472,cg26955850	THRB,THRB,DRD5,PPP1R1B,THRA,OXT,OXT,OXT,OXT,OXT,OXT,OXT	-1527,-855262,-250053,2250,2577,-312,-151,-115,-13,-4,9,80
GO Biological Process	GO:0002822	regulation of adaptive immune response based on somatic recombination of immune receptors built from immunoglobulin superfamily domains	0.00869656	15.0276	38	2.52867	0.0219907	4.15329e-07	7.48951e-05	103	11.5155	25	2.17099	0.0123947	0.242718	0.000132869	0.00935463	cg01927825,cg04890480,cg11253886,cg20515136,cg19599666,cg22298860,cg04458159,cg04458159,cg17608381,cg11946459,cg18516125,cg04983903,cg11594821,cg26392102,cg08309069,cg01517384,cg01517384,cg02633767,cg03438552,cg22940798,cg08998192,cg26685246,cg13823169,cg13319501,cg23624321,cg04434593,cg15482717,cg15243578,cg09559780,cg26954174,cg01243823,cg26981809,cg24139443,cg18224262,cg11249283,cg24195878,cg1…	PRKCZ,MR1,SOCS5,IL12A,BCL6,HLA-F,HLA-A,HLA-G,HLA-A,HLA-A,HLA-A,HLA-A,HLA-E,HLA-C,HLA-C,HLA-C,HLA-B,TAP2,TAP2,TAP2,TAP2,TAP2,TRAF2,PRKCQ,TRAF6,CLCF1,FADD,ABCB9,NOD2,NOD2,NOD2,TBX21,FOXJ1,MALT1,JAK3,IL12RB1,IL12RB1,TGFB1,TGFB1,TGFB1	139816,70596,113579,609,-407510,-363,-52499,61783,2514,2522,15171,65029,1358,1112,-789,-83994,1108,12177,956,950,934,812,-4077,-787433,-602,1662,3986,-3089,-3829,-237,1163,-24098,5831,97638,-1387,-11815,-19484,88045,44977,30774
GO Biological Process	GO:0001912	positive regulation of leukocyte mediated cytotoxicity	0.00350077	6.04934	22	3.63676	0.0127315	4.16084e-07	7.48951e-05	39	4.36024	13	2.98149	0.00644522	0.333333	0.000201484	0.0128262	cg04890480,cg20515136,cg22298860,cg04458159,cg04458159,cg17608381,cg11946459,cg18516125,cg04983903,cg11594821,cg26392102,cg08309069,cg01517384,cg01517384,cg02633767,cg03438552,cg22940798,cg08998192,cg26685246,cg15482717,cg19421125,cg15243578,cg24195878,cg18335931	MR1,IL12A,HLA-F,HLA-A,HLA-G,HLA-A,HLA-A,HLA-A,HLA-A,HLA-E,HLA-C,HLA-C,HLA-C,HLA-B,TAP2,TAP2,TAP2,TAP2,TAP2,FADD,LAG3,ABCB9,IL12RB1,IL12RB1	70596,609,-363,-52499,61783,2514,2522,15171,65029,1358,1112,-789,-83994,1108,12177,956,950,934,812,3986,1171,-3089,-11815,-19484
GO Biological Process	GO:0021783	preganglionic parasympathetic nervous system development	0.00177106	3.06039	15	4.90133	0.00868056	8.22427e-07	0.000136288	13	1.45341	7	4.81625	0.0034705	0.538462	0.000201108	0.0128262	cg25581347,cg16942327,cg07065220,cg02523270,cg16932827,cg20052760,cg00504010,cg12711760,cg13511777,cg07062262,cg12350474,cg06893273,cg20811755,cg20811755,cg00725138,cg25721982	HES1,HES1,HES1,HES1,HES1,TFAP2A,NAV2,NAV2,NAV2,PHOX2A,HOXB1,HOXB1,HOXB1,HOXB2,TBX1,TBX1	-362672,113812,133607,133718,134706,-95320,-367377,397781,399018,-187134,29883,3585,-10256,4827,-27670,1931
GO Biological Process	GO:0048486	parasympathetic nervous system development	0.00227626	3.93338	17	4.32198	0.00983796	8.64554e-07	0.00014103	15	1.67701	8	4.77039	0.00396629	0.533333	7.50058e-05	0.00631501	cg25581347,cg16942327,cg07065220,cg02523270,cg16932827,cg11036041,cg11076306,cg20052760,cg00504010,cg12711760,cg13511777,cg07062262,cg12350474,cg06893273,cg20811755,cg20811755,cg00725138,cg25721982	HES1,HES1,HES1,HES1,HES1,PHOX2B,PHOX2B,TFAP2A,NAV2,NAV2,NAV2,PHOX2A,HOXB1,HOXB1,HOXB1,HOXB2,TBX1,TBX1	-362672,113812,133607,133718,134706,385680,320320,-95320,-367377,397781,399018,-187134,29883,3585,-10256,4827,-27670,1931
GO Biological Process	GO:0031343	positive regulation of cell killing	0.00373792	6.45912	22	3.40604	0.0127315	1.2001e-06	0.00018425	42	4.69564	13	2.76853	0.00644522	0.309524	0.000459339	0.0228357	cg04890480,cg20515136,cg22298860,cg04458159,cg04458159,cg17608381,cg11946459,cg18516125,cg04983903,cg11594821,cg26392102,cg08309069,cg01517384,cg01517384,cg02633767,cg03438552,cg22940798,cg08998192,cg26685246,cg15482717,cg19421125,cg15243578,cg24195878,cg18335931	MR1,IL12A,HLA-F,HLA-A,HLA-G,HLA-A,HLA-A,HLA-A,HLA-A,HLA-E,HLA-C,HLA-C,HLA-C,HLA-B,TAP2,TAP2,TAP2,TAP2,TAP2,FADD,LAG3,ABCB9,IL12RB1,IL12RB1	70596,609,-363,-52499,61783,2514,2522,15171,65029,1358,1112,-789,-83994,1108,12177,956,950,934,812,3986,1171,-3089,-11815,-19484
GO Biological Process	GO:0001910	regulation of leukocyte mediated cytotoxicity	0.00419538	7.24961	23	3.17258	0.0133102	2.235e-06	0.000299146	47	5.25464	14	2.66431	0.006941	0.297872	0.000436163	0.0219978	cg04890480,cg20515136,cg22298860,cg04458159,cg04458159,cg17608381,cg11946459,cg18516125,cg04983903,cg11594821,cg26392102,cg08309069,cg01517384,cg01517384,cg02633767,cg03438552,cg22940798,cg08998192,cg26685246,cg15482717,cg19421125,cg15243578,cg12151124,cg24195878,cg18335931	MR1,IL12A,HLA-F,HLA-A,HLA-G,HLA-A,HLA-A,HLA-A,HLA-A,HLA-E,HLA-C,HLA-C,HLA-C,HLA-B,TAP2,TAP2,TAP2,TAP2,TAP2,FADD,LAG3,ABCB9,ICAM1,IL12RB1,IL12RB1	70596,609,-363,-52499,61783,2514,2522,15171,65029,1358,1112,-789,-83994,1108,12177,956,950,934,812,3986,1171,-3089,-95,-11815,-19484
GO Biological Process	GO:0002819	regulation of adaptive immune response	0.00995799	17.2074	39	2.26647	0.0225694	3.88489e-06	0.000477155	112	12.5217	26	2.0764	0.0128904	0.232143	0.000213734	0.0132821	cg01927825,cg04890480,cg11253886,cg20515136,cg19599666,cg19918208,cg22298860,cg04458159,cg04458159,cg17608381,cg11946459,cg18516125,cg04983903,cg11594821,cg26392102,cg08309069,cg01517384,cg01517384,cg02633767,cg03438552,cg22940798,cg08998192,cg26685246,cg13823169,cg13319501,cg23624321,cg04434593,cg15482717,cg15243578,cg09559780,cg26954174,cg01243823,cg26981809,cg24139443,cg18224262,cg11249283,cg2…	PRKCZ,MR1,SOCS5,IL12A,BCL6,TRIM27,HLA-F,HLA-A,HLA-G,HLA-A,HLA-A,HLA-A,HLA-A,HLA-E,HLA-C,HLA-C,HLA-C,HLA-B,TAP2,TAP2,TAP2,TAP2,TAP2,TRAF2,PRKCQ,TRAF6,CLCF1,FADD,ABCB9,NOD2,NOD2,NOD2,TBX21,FOXJ1,MALT1,JAK3,IL12RB1,IL12RB1,TGFB1,TGFB1,TGFB1	139816,70596,113579,609,-407510,63402,-363,-52499,61783,2514,2522,15171,65029,1358,1112,-789,-83994,1108,12177,956,950,934,812,-4077,-787433,-602,1662,3986,-3089,-3829,-237,1163,-24098,5831,97638,-1387,-11815,-19484,88045,44977,30774
GO Biological Process	GO:0031341	regulation of cell killing	0.00443252	7.65939	23	3.00285	0.0133102	5.39917e-06	0.000581106	50	5.59004	14	2.50445	0.006941	0.28	0.000868186	0.0372998	cg04890480,cg20515136,cg22298860,cg04458159,cg04458159,cg17608381,cg11946459,cg18516125,cg04983903,cg11594821,cg26392102,cg08309069,cg01517384,cg01517384,cg02633767,cg03438552,cg22940798,cg08998192,cg26685246,cg15482717,cg19421125,cg15243578,cg12151124,cg24195878,cg18335931	MR1,IL12A,HLA-F,HLA-A,HLA-G,HLA-A,HLA-A,HLA-A,HLA-A,HLA-E,HLA-C,HLA-C,HLA-C,HLA-B,TAP2,TAP2,TAP2,TAP2,TAP2,FADD,LAG3,ABCB9,ICAM1,IL12RB1,IL12RB1	70596,609,-363,-52499,61783,2514,2522,15171,65029,1358,1112,-789,-83994,1108,12177,956,950,934,812,3986,1171,-3089,-95,-11815,-19484
GO Biological Process	GO:0008593	regulation of Notch signaling pathway	0.00579326	10.0107	27	2.6971	0.015625	6.03111e-06	0.000612559	42	4.69564	14	2.98149	0.006941	0.333333	0.000115504	0.00855692	cg21821308,cg17101703,cg17421623,cg25581347,cg16942327,cg07065220,cg02523270,cg16932827,cg17136255,cg21229153,cg23133355,cg09125127,cg21252105,cg13425938,cg14579240,cg15526825,cg21837669,cg18186343,cg03039990,cg01022345,cg24632582,cg09559780,cg26954174,cg01243823,cg25400422,cg19400520,cg02162556	ITGB1BP1,AAK1,POGLUT1,HES1,HES1,HES1,HES1,HES1,LFNG,LFNG,LFNG,LFNG,EGFL7,EGFL7,NRARP,GDPD5,ASCL1,DLK1,DLK1,DLK1,CHAC1,NOD2,NOD2,NOD2,RFNG,BMP7,BMP7	29752,77148,-215,-362672,113812,133607,133718,134706,-42547,-41288,-39687,-10446,-94001,9090,-5371,-689,537844,124457,124459,124656,-11646,-3829,-237,1163,733,174140,155906
GO Biological Process	GO:0002699	positive regulation of immune effector process	0.0113265	19.5722	41	2.09481	0.0237269	1.3812e-05	0.00119171	115	12.8571	26	2.02223	0.0128904	0.226087	0.000333541	0.0183272	cg01927825,cg14181576,cg13448978,cg04890480,cg11253886,cg20515136,cg22298860,cg04458159,cg04458159,cg17608381,cg11946459,cg18516125,cg04983903,cg11594821,cg26392102,cg08309069,cg01517384,cg01517384,cg02633767,cg03438552,cg22940798,cg08998192,cg26685246,cg13823169,cg23624321,cg04434593,cg15482717,cg19421125,cg15243578,cg09559780,cg26954174,cg01243823,cg17580614,cg07563400,cg26748477,cg26981809,cg1…	PRKCZ,FGR,FGR,MR1,SOCS5,IL12A,HLA-F,HLA-A,HLA-G,HLA-A,HLA-A,HLA-A,HLA-A,HLA-E,HLA-C,HLA-C,HLA-C,HLA-B,TAP2,TAP2,TAP2,TAP2,TAP2,TRAF2,TRAF6,CLCF1,FADD,LAG3,ABCB9,NOD2,NOD2,NOD2,ADORA2B,ADORA2B,RARA,TBX21,MALT1,STXBP2,IL12RB1,IL12RB1,TGFB1,TGFB1,TGFB1	139816,225,-9,70596,113579,609,-363,-52499,61783,2514,2522,15171,65029,1358,1112,-789,-83994,1108,12177,956,950,934,812,-4077,-602,1662,3986,1171,-3089,-3829,-237,1163,1282,1326,50970,-24098,97638,-343,-11815,-19484,88045,44977,30774
GO Biological Process	GO:0030198	extracellular matrix organization	0.0378798	65.4563	101	1.54301	0.0584491	1.88143e-05	0.00153454	310	34.6583	62	1.78889	0.0307387	0.2	3.57887e-06	0.000633278	cg04865726,cg08426733,cg06911110,cg03394122,cg27543334,cg17879376,cg10512203,cg04867423,cg22809683,cg22809683,cg07820189,cg07820189,cg21139003,cg02772995,cg21249091,cg04479212,cg19593401,cg02170478,cg01201215,cg20052760,cg18890461,cg25375757,cg19004565,cg22209918,cg16604233,cg07715777,cg10978034,cg19612068,cg22273555,cg01820962,cg05987787,cg00817377,cg26153045,cg25712005,cg14997707,cg05830842,cg0…	VWA1,VWA1,MFAP2,MFAP2,MATN1,COL16A1,COL9A2,DDR2,LAMC2,LAMC1,LAMC2,LAMC1,LTBP1,ITGB6,ITGA6,ITGA9,CCDC80,PDGFRA,SPARC,TFAP2A,C6orf15,TNXB,TNXB,COL11A2,COL11A2,COL11A2,COL11A2,COL11A2,COL11A2,COL10A1,SERAC1,ELN,ELN,ELN,COL1A2,COL14A1,PLEC,PLEC,PLEC,PLEC,PLEC,PLEC,PLEC,PLEC,SCXA,SCXA,OLFML2A,LAMC3,COL5A1,ITGB1,SPOCK2,KAZALD1,KAZALD1,KAZALD1,KAZALD1,KAZALD1,NFKB2,NFKB2,MUC5AC,MUC5AC,MUC5AC,CTSD,CTSD,C…	-5140,5690,13359,-349,22468,-42105,2061,77866,-156507,6322,-5908,156921,1263,-291970,-87977,1557,-331,5732,-70705,-95320,69499,-835,-72989,31373,31353,31313,30288,30252,30242,-64755,140794,-1062,-285,995,-170753,71335,10055,9080,5928,-3127,-3179,-3187,-3214,-3359,11269,11314,76575,24441,-236407,-315384,108240,-33,251,604,2406,4400,15257,15869,-68783,-68402,-5161,809,-410,-462,-480,-63521,1173,352…
GO Biological Process	GO:0043062	extracellular structure organization	0.0379326	65.5476	101	1.54086	0.0584491	1.98522e-05	0.00159429	311	34.7701	62	1.78314	0.0307387	0.199357	3.99176e-06	0.000683181	cg04865726,cg08426733,cg06911110,cg03394122,cg27543334,cg17879376,cg10512203,cg04867423,cg22809683,cg22809683,cg07820189,cg07820189,cg21139003,cg02772995,cg21249091,cg04479212,cg19593401,cg02170478,cg01201215,cg20052760,cg18890461,cg25375757,cg19004565,cg22209918,cg16604233,cg07715777,cg10978034,cg19612068,cg22273555,cg01820962,cg05987787,cg00817377,cg26153045,cg25712005,cg14997707,cg05830842,cg0…	VWA1,VWA1,MFAP2,MFAP2,MATN1,COL16A1,COL9A2,DDR2,LAMC2,LAMC1,LAMC2,LAMC1,LTBP1,ITGB6,ITGA6,ITGA9,CCDC80,PDGFRA,SPARC,TFAP2A,C6orf15,TNXB,TNXB,COL11A2,COL11A2,COL11A2,COL11A2,COL11A2,COL11A2,COL10A1,SERAC1,ELN,ELN,ELN,COL1A2,COL14A1,PLEC,PLEC,PLEC,PLEC,PLEC,PLEC,PLEC,PLEC,SCXA,SCXA,OLFML2A,LAMC3,COL5A1,ITGB1,SPOCK2,KAZALD1,KAZALD1,KAZALD1,KAZALD1,KAZALD1,NFKB2,NFKB2,MUC5AC,MUC5AC,MUC5AC,CTSD,CTSD,C…	-5140,5690,13359,-349,22468,-42105,2061,77866,-156507,6322,-5908,156921,1263,-291970,-87977,1557,-331,5732,-70705,-95320,69499,-835,-72989,31373,31353,31313,30288,30252,30242,-64755,140794,-1062,-285,995,-170753,71335,10055,9080,5928,-3127,-3179,-3187,-3214,-3359,11269,11314,76575,24441,-236407,-315384,108240,-33,251,604,2406,4400,15257,15869,-68783,-68402,-5161,809,-410,-462,-480,-63521,1173,352…
GO Biological Process	GO:0001817	regulation of cytokine production	0.0371705	64.2307	99	1.54132	0.0572917	2.36749e-05	0.00181739	437	48.857	75	1.53509	0.0371839	0.171625	0.000100893	0.00774505	cg01927825,cg14181576,cg13448978,cg13100137,cg16371538,cg08644498,cg26935102,cg08916374,cg10976961,cg10246448,cg27232482,cg25147026,cg22793142,cg10501210,cg16290275,cg05896193,cg10107890,cg22737154,cg00036871,cg08493959,cg26530942,cg16640358,cg05118960,cg03051392,cg15277914,cg20515136,cg19599666,cg09523691,cg04597532,cg21554217,cg17593342,cg19918208,cg04458159,cg01517384,cg01146808,cg07568841,cg0…	PRKCZ,FGR,FGR,ZC3H12A,ZC3H12A,MAST2,POLR3GL,POLR3GL,POLR3GL,IL6R,DARC,PTGS2,CD34,CD34,CD34,POMC,PPM1B,PELI1,INHA,INHA,HTR2B,TWIST2,HYAL2,HYAL2,DHX36,IL12A,BCL6,ATG12,TMEM173,TMEM173,CD83,TRIM27,HLA-G,HLA-B,ATG5,NOD1,INHBA,HSPB1,TRIM56,ZC3HAV1,AGPAT2,TRAF2,PRKCQ,NFKB2,NFKB2,ADRA2A,GPAM,AFAP1L2,ADAM8,SIGIRR,SIGIRR,TRAF6,RPS6KA4,KAT5,FADD,ARRB1,LRRC32,LRRC32,MRE11A,CD4,LAG3,CD4,TBK1,RPS6KA5,THBS1,TH…	139816,225,-9,-2208,661,233324,-560,-1341,-4513,-76159,-1200,-883,88995,87727,41837,-171370,-81727,-260027,-23,20,-120896,135385,235,37,-326,609,-407510,-1256,-34989,-35093,-80258,63402,61783,1108,222298,155615,6855,-32891,693,74610,19478,-4077,-787433,15257,15869,283743,822989,-228690,29897,-1524,-2932,-602,-16820,897,3986,108129,4,-112502,-18963,-15782,1171,338,1529,245004,-408693,202772,-34535…
GO Biological Process	GO:0010821	regulation of mitochondrion organization	0.00742633	12.8327	29	2.25985	0.0167824	6.67593e-05	0.00432899	82	9.16767	21	2.29066	0.0104115	0.256098	0.000200969	0.0128262	cg17508639,cg10107890,cg09570614,cg25581347,cg13039251,cg01778643,cg03584351,cg04600055,cg07158339,cg22796704,cg00533891,cg23656300,cg10498429,cg26968245,cg25400358,cg10797387,cg23998240,cg01836137,cg13578465,cg11730703,cg02884928,cg02884928,cg13774825,cg02512168,cg07002602,cg18804206,cg22473613,cg04600297,cg00040575,cg21840875	PINK1,LRPPRC,BCL2L11,OPA1,GOLPH3,GPER,GPER,YWHAZ,FXN,MAPK8,PPIF,BNIP3,BAD,BAD,BAD,INF2,INF2,INF2,INF2,INF2,AKT1,SIVA1,AKT1,ZNF205,FLCN,SMCR7,GSK3A,GSK3A,BID,SMCR7L	-331,-91146,245875,180330,155855,26664,57772,-127595,63,158802,-187992,-75778,349,-1528,-2049,-1417,10767,11327,11484,11634,8851,32174,-2731,668,15701,-2109,12235,-3831,-249399,12274
GO Biological Process	GO:0060323	head morphogenesis	0.00531307	9.18099	23	2.50518	0.0133102	8.44869e-05	0.00509851	34	3.80123	13	3.41994	0.00644522	0.382353	3.93552e-05	0.00398902	cg23632393,cg12526693,cg26553501,cg01490733,cg19587237,cg16640358,cg02170478,cg20052760,cg03211864,cg04051152,cg12857945,cg23887948,cg00075967,cg22672067,cg18640660,cg04503319,cg18618815,cg06769994,cg22006825,cg08398371,cg03313447,cg00725138,cg25721982	SKI,SKI,SKI,SKI,SSBP3,TWIST2,PDGFRA,TFAP2A,PLEKHA1,LRP6,PAX9,STRA6,STRA6,STRA6,STRA6,ANKRD11,COL1A1,COL1A1,TGFB1,TGFB1,TGFB1,TBX1,TBX1	-15018,-14876,-14858,86933,75016,135385,5732,-95320,-73379,1741,-3795,345,-156,-439,-459,188602,3669,-9546,88045,44977,30774,-27670,1931
GO Biological Process	GO:0001890	placenta development	0.0153125	26.46	48	1.81406	0.0277778	9.2522e-05	0.00545723	137	15.3167	28	1.82807	0.013882	0.20438	0.00111411	0.045258	cg19936954,cg25147026,cg03271533,cg19578183,cg10012530,cg25581347,cg16942327,cg07065220,cg02523270,cg16932827,cg23415995,cg14577707,cg21593015,cg04216235,cg04772644,cg14015015,cg16503933,cg04105923,cg01146808,cg06781608,cg14747813,cg08599085,cg14321284,cg14545975,cg04666029,cg04608933,cg07824422,cg02258534,cg05898618,cg07123182,cg26963277,cg23744638,cg00504010,cg11804350,cg25129541,cg01182309,cg1…	LHX4,PTGS2,HS6ST1,HS6ST1,HS6ST1,HES1,HES1,HES1,HES1,HES1,PLK4,STOX2,STOX2,STC2,RXRB,PPARD,PRDM1,PRDM1,PRDM1,DNAJB6,STC1,ZFAT,RXRA,RXRA,CDKN1C,CDKN1C,CDKN1C,CDKN1C,CDKN1C,CDKN1C,CDKN1C,ADM,E2F8,VWF,KRT8,CYP27B1,HNF1A,AKT1,AKT1,SPINT1,PLCD3,SOCS3,SOCS3,NCOA6,PDGFB,WNT7B,WNT7B,WNT7B	-51229,-883,139516,84621,2445,-362672,113812,133607,133718,134706,-97365,-29046,66610,18445,2963,17525,-576017,-82585,17174,231381,-136467,815544,-32277,78788,354268,352310,351705,351614,351535,184720,184704,-2729,-104600,-1315,47057,1342,38106,8851,-2731,-347,-3739,106105,-1075,-13186,5569,-68119,-76813,-80800
GO Biological Process	GO:0060325	face morphogenesis	0.00502604	8.685	22	2.5331	0.0127315	0.000102022	0.00586439	30	3.35403	12	3.57779	0.00594943	0.4	4.61475e-05	0.00454509	cg23632393,cg12526693,cg26553501,cg01490733,cg16640358,cg02170478,cg20052760,cg03211864,cg04051152,cg12857945,cg23887948,cg00075967,cg22672067,cg18640660,cg04503319,cg18618815,cg06769994,cg22006825,cg08398371,cg03313447,cg00725138,cg25721982	SKI,SKI,SKI,SKI,TWIST2,PDGFRA,TFAP2A,PLEKHA1,LRP6,PAX9,STRA6,STRA6,STRA6,STRA6,ANKRD11,COL1A1,COL1A1,TGFB1,TGFB1,TGFB1,TBX1,TBX1	-15018,-14876,-14858,86933,135385,5732,-95320,-73379,1741,-3795,345,-156,-439,-459,188602,3669,-9546,88045,44977,30774,-27670,1931
GO Biological Process	GO:2001238	positive regulation of extrinsic apoptotic signaling pathway	0.00335467	5.79687	17	2.93262	0.00983796	0.000113458	0.00626722	29	3.24223	14	4.31802	0.006941	0.482759	6.91519e-07	0.000185114	cg26084700,cg05118960,cg03051392,cg01778643,cg03584351,cg09124496,cg13823169,cg06861892,cg15482717,cg15784615,cg04051152,cg06914505,cg14428590,cg18306747,cg01243823,cg17892169,cg00040575	ITM2C,HYAL2,HYAL2,GPER,GPER,INHBA,TRAF2,RET,FADD,LTBR,BCL2L14,THBS1,THBS1,PML,CYLD,TNFSF12,BID	-36136,235,37,26664,57772,6855,-4077,858,3986,569,194133,-408693,202772,-3050,-44459,174,-249399
GO Biological Process	GO:0010822	positive regulation of mitochondrion organization	0.00407804	7.04685	19	2.69624	0.0109954	0.000135629	0.00722431	54	6.03725	15	2.48458	0.00743679	0.277778	0.000630367	0.0287733	cg17508639,cg09570614,cg01778643,cg03584351,cg04600055,cg22796704,cg00533891,cg23656300,cg10498429,cg26968245,cg25400358,cg02884928,cg02884928,cg13774825,cg02512168,cg18804206,cg22473613,cg04600297,cg00040575,cg21840875	PINK1,BCL2L11,GPER,GPER,YWHAZ,MAPK8,PPIF,BNIP3,BAD,BAD,BAD,AKT1,SIVA1,AKT1,ZNF205,SMCR7,GSK3A,GSK3A,BID,SMCR7L	-331,245875,26664,57772,-127595,158802,-187992,-75778,349,-1528,-2049,8851,32174,-2731,668,-2109,12235,-3831,-249399,12274
GO Biological Process	GO:0001893	maternal placenta development	0.002845	4.91617	15	3.05116	0.00868056	0.000184387	0.00899532	26	2.90682	10	3.44018	0.00495786	0.384615	0.000292007	0.0164787	cg25147026,cg14577707,cg21593015,cg04216235,cg04772644,cg14015015,cg16503933,cg04105923,cg01146808,cg14747813,cg14321284,cg14545975,cg01182309,cg02884928,cg13774825	PTGS2,STOX2,STOX2,STC2,RXRB,PPARD,PRDM1,PRDM1,PRDM1,STC1,RXRA,RXRA,CYP27B1,AKT1,AKT1	-883,-29046,66610,18445,2963,17525,-576017,-82585,17174,-136467,-32277,78788,1342,8851,-2731
GO Biological Process	GO:0045598	regulation of fat cell differentiation	0.0107799	18.6277	36	1.9326	0.0208333	0.000209411	0.00993748	72	8.04966	21	2.6088	0.0104115	0.291667	2.54363e-05	0.00301767	cg13100137,cg16371538,cg25147026,cg25581347,cg16942327,cg07065220,cg02523270,cg16932827,cg21904807,cg14015015,cg13221458,cg01778643,cg03584351,cg27305603,cg20988565,cg12261786,cg14209784,cg23837265,cg25323057,cg22360649,cg24099956,cg20921972,cg04051152,cg20909017,cg01054110,cg13251181,cg02884928,cg13774825,cg05507654,cg26902127,cg09789939,cg06913337,cg22006825,cg08398371,cg03313447,cg23534245	ZC3H12A,ZC3H12A,PTGS2,HES1,HES1,HES1,HES1,HES1,ID4,PPARD,SOD2,GPER,GPER,INSIG1,ZFPM2,ADIRF,ADIRF,ADIRF,ADIRF,CCDC85B,ZBTB16,WNT5B,LRP6,ZNF385A,NCOR2,MEDAG,AKT1,AKT1,ZFPM1,ZFPM1,ZFPM1,ZFPM1,TGFB1,TGFB1,TGFB1,BMP2	-2208,661,-883,-362672,113812,133607,133718,134706,-3369,17525,1728,26664,57772,-30000,3414,-119,1913,2459,2533,-142,-22936,15078,1741,-20264,-22535,857,8851,-2731,-9868,-6440,12521,70680,88045,44977,30774,3125
GO Biological Process	GO:0001666	response to hypoxia	0.0220359	38.078	61	1.60197	0.0353009	0.00032245	0.0138534	221	24.708	42	1.69985	0.020823	0.190045	0.00039682	0.0206666	cg21826784,cg07368443,cg22820188,cg19238380,cg17453456,cg25147026,cg23257225,cg08654091,cg18853490,cg09608765,cg02336827,cg03534662,cg27386529,cg26614073,cg19405504,cg10202557,cg04597532,cg21554217,cg08234504,cg04216235,cg27042983,cg13221458,cg13221458,cg14383815,cg14747813,cg09642020,cg14217861,cg21252105,cg27312979,cg23656300,cg26465389,cg23744638,cg01511567,cg10498429,cg26968245,cg25400358,cg2…	AGTRAP,PLK3,LMNA,LMNA,LMNA,PTGS2,ADORA1,PSEN2,FMN2,LIMD1,LIMD1,LIMD1,SCAP,SCAP,TRH,SOD3,UBE2D2,UBE2D2,UBE2D2,STC2,VEGFA,SOD2,FNDC1,ANGPT2,STC1,NOTCH1,NOTCH1,NOTCH1,PDLIM1,BNIP3,ADAM8,ADM,P2RX3,BAD,BAD,BAD,KCNA5,P2RX2,MMP14,MMP14,EGLN3,AKT1,AKT1,THBS1,THBS1,SMAD3,PML,CREBBP,CREBBP,ICAM1,TGFB1,TGFB1,TGFB1,HIF3A,BMP2,BMP7,BMP7,TXN2,PDGFB,PPARA,PPARA,PPARA	-275,-560,1507,9451,10022,-883,26952,-42846,-372340,-214,-161,-126,-205,-217,-81633,185089,-43388,-43284,72567,18445,324704,1728,522204,137975,-136467,61141,14081,-18994,-43673,-75778,29897,-2729,-2360,349,-1528,-2049,-3932,-8665,-181,1209,-108835,8851,-2731,-408693,202772,-345351,-3050,-96948,-172499,-95,88045,44977,30774,1340,3125,174140,155906,26454,5569,-105372,-96678,-92691
GO Biological Process	GO:2001235	positive regulation of apoptotic signaling pathway	0.00584774	10.1049	23	2.27612	0.0133102	0.000325202	0.0138576	61	6.81986	18	2.63935	0.00892414	0.295082	7.99181e-05	0.00641804	cg09570614,cg26084700,cg05118960,cg03051392,cg01778643,cg03584351,cg09124496,cg13734401,cg13823169,cg06861892,cg22796704,cg10498429,cg26968245,cg25400358,cg15482717,cg15784615,cg04051152,cg06914505,cg14428590,cg18306747,cg01243823,cg17892169,cg00040575	BCL2L11,ITM2C,HYAL2,HYAL2,GPER,GPER,INHBA,NACC2,TRAF2,RET,MAPK8,BAD,BAD,BAD,FADD,LTBR,BCL2L14,THBS1,THBS1,PML,CYLD,TNFSF12,BID	245875,-36136,235,37,26664,57772,6855,60766,-4077,858,158802,349,-1528,-2049,3986,569,194133,-408693,202772,-3050,-44459,174,-249399
GO Biological Process	GO:0002696	positive regulation of leukocyte activation	0.0260156	44.9549	69	1.53487	0.0399306	0.000434388	0.0169217	231	25.826	42	1.62627	0.020823	0.181818	0.00100861	0.0424594	cg01927825,cg14181576,cg13448978,cg08654091,cg04311403,cg11253886,cg22737154,cg05289022,cg13006424,cg00658740,cg20515136,cg19599666,cg25581347,cg16942327,cg07065220,cg02523270,cg16932827,cg17593342,cg04458159,cg26350754,cg12939283,cg22209918,cg16604233,cg07715777,cg10978034,cg19612068,cg22273555,cg21091547,cg16503933,cg04105923,cg01146808,cg10173814,cg11299964,cg13823169,cg13319501,cg08877357,cg2…	PRKCZ,FGR,FGR,ITPKB,LGALS8,SOCS5,PELI1,ZAP70,ZAP70,NCK1,IL12A,BCL6,HES1,HES1,HES1,HES1,HES1,CD83,HLA-G,HLA-DPB1,HLA-DPB1,HLA-DPA1,HLA-DPA1,HLA-DPA1,HLA-DPA1,HLA-DPA1,HLA-DPA1,CDKN1A,PRDM1,PRDM1,PRDM1,MAPKAP1,MAPKAP1,TRAF2,PRKCQ,GPAM,ADAM8,IGF2,TRAF6,BAD,BAD,BAD,CLCF1,FADD,CD4,CD4,TESPA1,AKT1,AKT1,THBS1,THBS1,CSK,NOD2,NOD2,NOD2,ADORA2B,ADORA2B,RARA,TBX21,MALT1,IL12RB1,IL12RB1,TGFB1,TGFB1,TGFB1,ENS…	139816,225,-9,-88555,-121927,113579,-260027,47842,47917,-1309,609,-407510,-362672,113812,133607,133718,134706,-80258,61783,166,310,-80417,-80437,-80477,-81502,-81538,-81548,-987,-576017,-82585,17174,299347,-271,-4077,-787433,822989,29897,143352,-602,349,-1528,-2049,1662,3986,-15782,338,-773,8851,-2731,-408693,202772,-29272,-3829,-237,1163,1282,1326,50970,-24098,97638,-11815,-19484,88045,44977,307…
GO Biological Process	GO:0043535	regulation of blood vessel endothelial cell migration	0.00563555	9.73822	22	2.25914	0.0127315	0.000477277	0.0178809	41	4.58384	14	3.05421	0.006941	0.341463	8.5761e-05	0.00673192	cg22711082,cg09063663,cg25147026,cg21821308,cg27042983,cg16810343,cg14383815,cg09642020,cg14217861,cg21252105,cg25371036,cg02884928,cg13774825,cg06914505,cg14428590,cg00881300,cg24632582,cg22006825,cg08398371,cg03313447,cg18347630,cg20773033	EPHA2,EPHA2,PTGS2,ITGB1BP1,VEGFA,HSPB1,ANGPT2,NOTCH1,NOTCH1,NOTCH1,AMOTL1,AKT1,AKT1,THBS1,THBS1,DLL4,DLL4,TGFB1,TGFB1,TGFB1,PLCG1,PDGFB	85801,-2230,-883,29752,324704,-32891,137975,61141,14081,-18994,-788,8851,-2731,-408693,202772,-2105,12111,88045,44977,30774,-714,5569
GO Biological Process	GO:0036293	response to decreased oxygen levels	0.0224686	38.8258	61	1.57112	0.0353009	0.000519366	0.0188926	224	25.0434	42	1.67709	0.020823	0.1875	0.000530463	0.0254038	cg21826784,cg07368443,cg22820188,cg19238380,cg17453456,cg25147026,cg23257225,cg08654091,cg18853490,cg09608765,cg02336827,cg03534662,cg27386529,cg26614073,cg19405504,cg10202557,cg04597532,cg21554217,cg08234504,cg04216235,cg27042983,cg13221458,cg13221458,cg14383815,cg14747813,cg09642020,cg14217861,cg21252105,cg27312979,cg23656300,cg26465389,cg23744638,cg01511567,cg10498429,cg26968245,cg25400358,cg2…	AGTRAP,PLK3,LMNA,LMNA,LMNA,PTGS2,ADORA1,PSEN2,FMN2,LIMD1,LIMD1,LIMD1,SCAP,SCAP,TRH,SOD3,UBE2D2,UBE2D2,UBE2D2,STC2,VEGFA,SOD2,FNDC1,ANGPT2,STC1,NOTCH1,NOTCH1,NOTCH1,PDLIM1,BNIP3,ADAM8,ADM,P2RX3,BAD,BAD,BAD,KCNA5,P2RX2,MMP14,MMP14,EGLN3,AKT1,AKT1,THBS1,THBS1,SMAD3,PML,CREBBP,CREBBP,ICAM1,TGFB1,TGFB1,TGFB1,HIF3A,BMP2,BMP7,BMP7,TXN2,PDGFB,PPARA,PPARA,PPARA	-275,-560,1507,9451,10022,-883,26952,-42846,-372340,-214,-161,-126,-205,-217,-81633,185089,-43388,-43284,72567,18445,324704,1728,522204,137975,-136467,61141,14081,-18994,-43673,-75778,29897,-2729,-2360,349,-1528,-2049,-3932,-8665,-181,1209,-108835,8851,-2731,-408693,202772,-345351,-3050,-96948,-172499,-95,88045,44977,30774,1340,3125,174140,155906,26454,5569,-105372,-96678,-92691
GO Biological Process	GO:0071695	anatomical structure maturation	0.00529946	9.15747	21	2.29321	0.0121528	0.000525073	0.018968	45	5.03104	13	2.58396	0.00644522	0.288889	0.000954381	0.0406683	cg25147026,cg08654091,cg07096110,cg14532755,cg00443094,cg14015015,cg09642020,cg14217861,cg21252105,cg13861180,cg06861892,cg02884928,cg13774825,cg10424974,cg25616535,cg21280392,cg02000253,cg25556035,cg06744585,cg02699829,cg23534245	PTGS2,PSEN2,PLXNB1,FGFR3,FGFR3,PPARD,NOTCH1,NOTCH1,NOTCH1,GRIN1,RET,AKT1,AKT1,CDH5,PHOSPHO1,PHOSPHO1,LYL1,LYL1,LYL1,LYL1,BMP2	-883,-42846,16883,-32579,-23890,17525,61141,14081,-18994,26336,858,8851,-2731,-12185,13161,4012,105994,85808,77873,-2675,3125
GO Biological Process	GO:0070482	response to oxygen levels	0.0236594	40.8834	63	1.54097	0.0364583	0.000683922	0.0228851	237	26.4968	44	1.66058	0.0218146	0.185654	0.000493712	0.0240857	cg21826784,cg07368443,cg22820188,cg19238380,cg17453456,cg19708554,cg25147026,cg23257225,cg08654091,cg18853490,cg09608765,cg02336827,cg03534662,cg27386529,cg26614073,cg19405504,cg10202557,cg04597532,cg21554217,cg08234504,cg04216235,cg21091547,cg27042983,cg13221458,cg13221458,cg14383815,cg14747813,cg09642020,cg14217861,cg21252105,cg27312979,cg23656300,cg26465389,cg23744638,cg01511567,cg10498429,cg2…	AGTRAP,PLK3,LMNA,LMNA,LMNA,UCK2,PTGS2,ADORA1,PSEN2,FMN2,LIMD1,LIMD1,LIMD1,SCAP,SCAP,TRH,SOD3,UBE2D2,UBE2D2,UBE2D2,STC2,CDKN1A,VEGFA,SOD2,FNDC1,ANGPT2,STC1,NOTCH1,NOTCH1,NOTCH1,PDLIM1,BNIP3,ADAM8,ADM,P2RX3,BAD,BAD,BAD,KCNA5,P2RX2,MMP14,MMP14,EGLN3,AKT1,AKT1,THBS1,THBS1,SMAD3,PML,CREBBP,CREBBP,ICAM1,TGFB1,TGFB1,TGFB1,HIF3A,BMP2,BMP7,BMP7,TXN2,PDGFB,PPARA,PPARA,PPARA	-275,-560,1507,9451,10022,340049,-883,26952,-42846,-372340,-214,-161,-126,-205,-217,-81633,185089,-43388,-43284,72567,18445,-987,324704,1728,522204,137975,-136467,61141,14081,-18994,-43673,-75778,29897,-2729,-2360,349,-1528,-2049,-3932,-8665,-181,1209,-108835,8851,-2731,-408693,202772,-345351,-3050,-96948,-172499,-95,88045,44977,30774,1340,3125,174140,155906,26454,5569,-105372,-96678,-92691
GO Biological Process	GO:0050768	negative regulation of neurogenesis	0.0143163	24.7385	42	1.69776	0.0243056	0.000888419	0.0271202	95	10.6211	23	2.1655	0.0114031	0.242105	0.000252314	0.014716	cg23632393,cg12526693,cg26553501,cg01490733,cg05308819,cg19261426,cg06829788,cg26801943,cg21249091,cg00220225,cg06661266,cg25581347,cg16942327,cg07065220,cg02523270,cg16932827,cg14532755,cg00443094,cg02276665,cg01114900,cg21904807,cg09642020,cg14217861,cg21252105,cg24892069,cg17623854,cg10492836,cg12884605,cg17139392,cg19116018,cg06818052,cg23261327,cg17459387,cg00366917,cg08551532,cg22006825,cg0…	SKI,SKI,SKI,SKI,ARHGEF2,TRIM11,TRIM11,SEMA4F,DLX2,SEMA3F,RYK,HES1,HES1,HES1,HES1,HES1,FGFR3,FGFR3,CTNNA1,CTNNA1,ID4,NOTCH1,NOTCH1,NOTCH1,NRP1,NKX6-2,NKX6-2,HMGA2,HMGA2,ULK1,NTN1,AATK,AATK,MBP,DLL3,TGFB1,TGFB1,TGFB1,BMP7,BMP7,TSPO,TSPO	-15018,-14876,-14858,86933,-10839,34102,13136,-493,-236913,1909,-58228,-362672,113812,133607,133718,134706,-32579,-23890,-670,-471,-3369,61141,14081,-18994,62985,-192105,-202269,-94597,212384,-64658,218238,63951,5151,-430,8663,88045,44977,30774,174140,155906,-720,38
GO Biological Process	GO:0043551	regulation of phosphatidylinositol 3-kinase activity	0.0044793	7.74022	18	2.32551	0.0104167	0.0010849	0.0315073	34	3.80123	11	2.8938	0.00545364	0.323529	0.000821806	0.0358981	cg14181576,cg13448978,cg08644498,cg14532755,cg00443094,cg02170478,cg02170478,cg09559780,cg26954174,cg01243823,cg26748477,cg24195878,cg18335931,cg24883498,cg12492496,cg22006825,cg08398371,cg03313447,cg20773033	FGR,FGR,PIK3R3,FGFR3,FGFR3,KIT,PDGFRA,NOD2,NOD2,NOD2,RARA,PIK3R2,PIK3R2,ENSG00000268173,ENSG00000268173,TGFB1,TGFB1,TGFB1,PDGFB	225,-9,95706,-32579,-23890,-423090,5732,-3829,-237,1163,50970,-42053,-34384,804,7892,88045,44977,30774,5569
GO Biological Process	GO:0051017	actin filament bundle assembly	0.00375352	6.48608	16	2.46682	0.00925926	0.00110709	0.0318404	35	3.91303	11	2.81112	0.00545364	0.314286	0.00107874	0.044165	cg18853490,cg06844526,cg24167372,cg03338924,cg00817377,cg26153045,cg25712005,cg27312979,cg19086497,cg11118778,cg02747254,cg13390332,cg26739149,cg23261327,cg17459387,cg15378486	FMN2,MYO1B,DPYSL3,PHACTR1,ELN,ELN,ELN,SORBS1,ARRB1,PAWR,KCTD13,BAIAP2,BAIAP2,BAIAP2,BAIAP2,FSCN2	-372340,59471,991,296565,-1062,-285,995,226682,108129,-1178,173,-37321,-11612,66905,125705,-3976
GO Biological Process	GO:0060324	face development	0.00681945	11.784	24	2.03666	0.0138889	0.00111612	0.0320118	38	4.24843	14	3.29533	0.006941	0.368421	3.25246e-05	0.00357428	cg23632393,cg12526693,cg26553501,cg01490733,cg16640358,cg02170478,cg20052760,cg03211864,cg04051152,cg12857945,cg23887948,cg00075967,cg22672067,cg18640660,cg05194346,cg04503319,cg20152430,cg18618815,cg06769994,cg22006825,cg08398371,cg03313447,cg00725138,cg25721982	SKI,SKI,SKI,SKI,TWIST2,PDGFRA,TFAP2A,PLEKHA1,LRP6,PAX9,STRA6,STRA6,STRA6,STRA6,ALDH1A3,ANKRD11,HOXB3,COL1A1,COL1A1,TGFB1,TGFB1,TGFB1,TBX1,TBX1	-15018,-14876,-14858,86933,135385,5732,-95320,-73379,1741,-3795,345,-156,-439,-459,-114138,188602,-10221,3669,-9546,88045,44977,30774,-27670,1931
GO Biological Process	GO:0043550	regulation of lipid kinase activity	0.00495511	8.56242	19	2.219	0.0109954	0.00136531	0.0377085	39	4.36024	12	2.75215	0.00594943	0.307692	0.00080056	0.035117	cg14181576,cg13448978,cg08644498,cg14532755,cg00443094,cg02170478,cg02170478,cg05713486,cg09559780,cg26954174,cg01243823,cg26748477,cg24195878,cg18335931,cg24883498,cg12492496,cg22006825,cg08398371,cg03313447,cg20773033	FGR,FGR,PIK3R3,FGFR3,FGFR3,KIT,PDGFRA,CD81,NOD2,NOD2,NOD2,RARA,PIK3R2,PIK3R2,ENSG00000268173,ENSG00000268173,TGFB1,TGFB1,TGFB1,PDGFB	225,-9,95706,-32579,-23890,-423090,5732,43373,-3829,-237,1163,50970,-42053,-34384,804,7892,88045,44977,30774,5569
GO Biological Process	GO:0010171	body morphogenesis	0.00656542	11.3451	23	2.02732	0.0133102	0.00148038	0.0403324	43	4.80744	13	2.70414	0.00644522	0.302326	0.000591745	0.027457	cg23632393,cg12526693,cg26553501,cg01490733,cg19587237,cg16640358,cg02170478,cg20052760,cg03211864,cg04051152,cg12857945,cg23887948,cg00075967,cg22672067,cg18640660,cg04503319,cg18618815,cg06769994,cg22006825,cg08398371,cg03313447,cg00725138,cg25721982	SKI,SKI,SKI,SKI,SSBP3,TWIST2,PDGFRA,TFAP2A,PLEKHA1,LRP6,PAX9,STRA6,STRA6,STRA6,STRA6,ANKRD11,COL1A1,COL1A1,TGFB1,TGFB1,TGFB1,TBX1,TBX1	-15018,-14876,-14858,86933,75016,135385,5732,-95320,-73379,1741,-3795,345,-156,-439,-459,188602,3669,-9546,88045,44977,30774,-27670,1931
GO Biological Process	GO:0030168	platelet activation	0.0216208	37.3607	57	1.52567	0.0329861	0.00148736	0.0403324	214	23.9254	41	1.71366	0.0203272	0.191589	0.000388888	0.020505	cg01927825,cg12473916,cg25603883,cg25256723,cg16054275,cg01459453,cg23119026,cg03936870,cg26132647,cg20116935,cg19380499,cg14091208,cg02484127,cg20038477,cg13185177,cg02170478,cg01201215,cg05265596,cg27042983,cg08849294,cg14997707,cg04600055,cg14085606,cg14058848,cg13319501,cg08877357,cg17985533,cg19086497,cg09342225,cg11804350,cg22681246,cg22222281,cg04199609,cg26685941,cg05412028,cg06937409,cg0…	PRKCZ,SHC1,SHC1,F5,F5,SELP,RHOB,CALM2,GNAI2,GNAI2,GP9,GP9,GP9,GP9,GP5,PDGFRA,SPARC,LCP2,VEGFA,GNA12,COL1A2,YWHAZ,STXBP1,STXBP1,PRKCQ,ADRA2A,IGF2,ARRB1,TRPC6,VWF,CD9,CD9,CD9,ABCC4,ABCC4,CALM1,AKT1,AKT1,RASGRP1,THBS1,THBS1,CSK,PLCG2,PLCG2,ITGA2B,ITGA2B,COL1A1,COL1A1,DGKE,GNA15,GNA11,TBXA2R,TGFB1,TGFB1,TGFB1,SRC,GP1BB,GP1BB,PDGFB	139816,-429,-1135,-119,-197,138,129996,-157839,24932,30374,-57095,-57031,-56605,-24978,-803,5732,-70705,29666,324704,125944,-170753,-127595,80128,104571,-787433,283743,143352,108129,-213803,-1315,-4134,-123,1220,781,746,418622,8851,-2731,-607595,-408693,202772,-29272,-321551,-145696,3596,-856,3669,-9546,-1256,-13769,28015,-951,88045,44977,30774,38990,-305,6089,5569
GO Biological Process	GO:0033280	response to vitamin D	0.0018234	3.15084	10	3.17376	0.00578704	0.00155686	0.041676	16	1.78881	8	4.47224	0.00396629	0.5	0.000135302	0.00935463	cg03132729,cg25147026,cg04216235,cg14747813,cg02716826,cg24892069,cg01182309,cg22006825,cg08398371,cg03313447	ALPL,PTGS2,STC2,STC1,AQP3,ITGB1,CYP27B1,TGFB1,TGFB1,TGFB1	111573,-883,18445,-136467,577,-315384,1342,88045,44977,30774
GO Cellular Component	GO:0042611	MHC protein complex	0.00082789	1.43059	21	14.6792	0.0121528	8.30373e-18	5.25211e-15	27	3.01862	11	3.64404	0.00545364	0.407407	7.84928e-05	0.00783891	cg04890480,cg22298860,cg04458159,cg04458159,cg17608381,cg11946459,cg18516125,cg04983903,cg11594821,cg26392102,cg08309069,cg01517384,cg01517384,cg02633767,cg26685246,cg26350754,cg12939283,cg22209918,cg16604233,cg07715777,cg10978034,cg19612068,cg22273555	MR1,HLA-F,HLA-A,HLA-G,HLA-A,HLA-A,HLA-A,HLA-A,HLA-E,HLA-C,HLA-C,HLA-C,HLA-B,HLA-DOB,ENSG00000250264,HLA-DPB1,HLA-DPB1,HLA-DPA1,HLA-DPA1,HLA-DPA1,HLA-DPA1,HLA-DPA1,HLA-DPA1	70596,-363,-52499,61783,2514,2522,15171,65029,1358,1112,-789,-83994,1108,-9503,907,166,310,-80417,-80437,-80477,-81502,-81538,-81548
GO Cellular Component	GO:0031300	intrinsic to organelle membrane	0.0176547	30.5073	70	2.29453	0.0405093	4.18655e-10	1.0592e-07	217	24.2608	41	1.68997	0.0203272	0.18894	0.000522794	0.0224666	cg01490733,cg16355231,cg19098932,cg23626733,cg20823695,cg20664247,cg16836311,cg16585234,cg09027133,cg02294302,cg11585805,cg19936954,cg26337070,cg05584950,cg12500956,cg15297650,cg14583999,cg22325673,cg03835987,cg17621438,cg07850154,cg23008153,cg22298860,cg04458159,cg04458159,cg17608381,cg11946459,cg18516125,cg04983903,cg26392102,cg08309069,cg01517384,cg01517384,cg02633767,cg03438552,cg22940798,cg0…	RER1,PEX10,PEX10,PEX10,PEX10,PEX10,MAN1C1,MAN1C1,MAN1C1,TRABD2B,TRABD2B,QSOX1,ST3GAL5,ST3GAL5,TMEM163,TMEM163,EMC3,WFS1,ELOVL6,RNF180,RNF180,RNF180,HLA-F,HLA-A,HLA-G,HLA-A,HLA-A,HLA-A,HLA-A,HLA-C,HLA-C,HLA-C,HLA-B,TAP2,TAP2,TAP2,TAP2,TAP2,HLA-DPB1,HLA-DPB1,HLA-DPA1,HLA-DPA1,HLA-DPA1,HLA-DPA1,HLA-DPA1,HLA-DPA1,LFNG,CHST12,LFNG,CHST12,LFNG,CHST12,LFNG,CHST12,STEAP2,STEAP2,CUX1,INSIG1,EXTL3,ST3GAL1,…	-76206,-1011,-1184,-1430,-1442,-1507,754,844,1084,556291,489001,24224,116264,103290,47774,-487,9764,106049,-441,-493,-477,-404,-363,-52499,61783,2514,2522,15171,65029,1112,-789,-83994,1108,12177,956,950,934,812,166,310,-80417,-80437,-80477,-81502,-81538,-81548,-42547,73707,-41288,74966,-39687,76567,-10446,105808,693,768,420858,-30000,-77696,-325555,138474,-75778,-36353,1930,287448,1194,-464,-3089…
GO Cellular Component	GO:0031301	integral to organelle membrane	0.0166266	28.7307	65	2.26239	0.0376157	2.9869e-09	4.72303e-07	205	22.9192	38	1.658	0.0188399	0.185366	0.0011852	0.037482	cg01490733,cg16355231,cg19098932,cg23626733,cg20823695,cg20664247,cg16836311,cg16585234,cg09027133,cg02294302,cg11585805,cg19936954,cg26337070,cg05584950,cg12500956,cg15297650,cg14583999,cg22325673,cg03835987,cg22298860,cg04458159,cg04458159,cg17608381,cg11946459,cg18516125,cg04983903,cg26392102,cg08309069,cg01517384,cg01517384,cg02633767,cg03438552,cg22940798,cg08998192,cg26685246,cg26350754,cg1…	RER1,PEX10,PEX10,PEX10,PEX10,PEX10,MAN1C1,MAN1C1,MAN1C1,TRABD2B,TRABD2B,QSOX1,ST3GAL5,ST3GAL5,TMEM163,TMEM163,EMC3,WFS1,ELOVL6,HLA-F,HLA-A,HLA-G,HLA-A,HLA-A,HLA-A,HLA-A,HLA-C,HLA-C,HLA-C,HLA-B,TAP2,TAP2,TAP2,TAP2,TAP2,HLA-DPB1,HLA-DPB1,HLA-DPA1,HLA-DPA1,HLA-DPA1,HLA-DPA1,HLA-DPA1,HLA-DPA1,LFNG,CHST12,LFNG,CHST12,LFNG,CHST12,LFNG,CHST12,STEAP2,STEAP2,CUX1,INSIG1,ST3GAL1,ACER2,BNIP3,ACER3,UPK2,ST8S…	-76206,-1011,-1184,-1430,-1442,-1507,754,844,1084,556291,489001,24224,116264,103290,47774,-487,9764,106049,-441,-363,-52499,61783,2514,2522,15171,65029,1112,-789,-83994,1108,12177,956,950,934,812,166,310,-80417,-80437,-80477,-81502,-81538,-81548,-42547,73707,-41288,74966,-39687,76567,-10446,105808,693,768,420858,-30000,-325555,138474,-75778,-36353,1930,287448,1194,-464,-3089,995,-937,-20014,733,3…
GO Cellular Component	GO:0042612	MHC class I protein complex	0.000560606	0.968727	11	11.3551	0.00636574	7.09808e-09	8.44418e-07	12	1.34161	7	5.21761	0.0034705	0.583333	0.000102753	0.0092845	cg04890480,cg22298860,cg04458159,cg04458159,cg17608381,cg11946459,cg18516125,cg04983903,cg11594821,cg26392102,cg08309069,cg01517384,cg01517384	MR1,HLA-F,HLA-A,HLA-G,HLA-A,HLA-A,HLA-A,HLA-A,HLA-E,HLA-C,HLA-C,HLA-C,HLA-B	70596,-363,-52499,61783,2514,2522,15171,65029,1358,1112,-789,-83994,1108
GO Cellular Component	GO:0005925	focal adhesion	0.0124605	21.5318	52	2.41504	0.0300926	1.47187e-08	1.43224e-06	131	14.6459	28	1.9118	0.013882	0.21374	0.000532806	0.0224666	cg22711082,cg09063663,cg26669397,cg24869232,cg21023831,cg09608765,cg02336827,cg03534662,cg19599666,cg15986164,cg01552919,cg03915012,cg14532755,cg00443094,cg24082121,cg07286341,cg01458484,cg19004565,cg26305174,cg04742719,cg01008256,cg21406967,cg01274660,cg03958308,cg00521239,cg09406760,cg00329447,cg02110858,cg05595301,cg19497517,cg08161931,cg14018024,cg24892069,cg27312979,cg00776080,cg17094065,cg0…	EPHA2,EPHA2,RHOU,LIMS1,TNS1,LIMD1,LIMD1,LIMD1,LPP,GAK,GAK,GAK,FGFR3,FGFR3,TPPP,PDLIM7,MDC1,ATF6B,TRIP6,TRIP6,TRIP6,TRIP6,TRIP6,PLEC,PLEC,PLEC,PLEC,PLEC,PLEC,PLEC,PLEC,AIF1L,ITGB1,SORBS1,TENC1,TENC1,TENC1,ITGA5,TRPV4,PXN,PXN,FERMT2,ZFYVE21,ZFYVE21,ZFYVE21,ZFYVE21,FLII,GIT1,AATF,ITGA2B,ITGA2B,LUC7L3	85801,-2230,18805,-116682,39067,-214,-161,-126,-59697,24301,24239,24012,-32579,-23890,20638,779,-4016,9124,-1177,-1001,-775,-207,866,10055,9080,5928,-3127,-3179,-3187,-3214,-3359,-62954,-315384,226682,-411,852,1179,7899,-1147,-415,-444,-200605,8612,8763,13600,13972,-86,-1313,290506,3596,-856,97990
GO Cellular Component	GO:0005924	cell-substrate adherens junction	0.0127393	22.0135	52	2.36219	0.0300926	2.94008e-08	2.65657e-06	135	15.0931	28	1.85515	0.013882	0.207407	0.000877921	0.0317306	cg22711082,cg09063663,cg26669397,cg24869232,cg21023831,cg09608765,cg02336827,cg03534662,cg19599666,cg15986164,cg01552919,cg03915012,cg14532755,cg00443094,cg24082121,cg07286341,cg01458484,cg19004565,cg26305174,cg04742719,cg01008256,cg21406967,cg01274660,cg03958308,cg00521239,cg09406760,cg00329447,cg02110858,cg05595301,cg19497517,cg08161931,cg14018024,cg24892069,cg27312979,cg00776080,cg17094065,cg0…	EPHA2,EPHA2,RHOU,LIMS1,TNS1,LIMD1,LIMD1,LIMD1,LPP,GAK,GAK,GAK,FGFR3,FGFR3,TPPP,PDLIM7,MDC1,ATF6B,TRIP6,TRIP6,TRIP6,TRIP6,TRIP6,PLEC,PLEC,PLEC,PLEC,PLEC,PLEC,PLEC,PLEC,AIF1L,ITGB1,SORBS1,TENC1,TENC1,TENC1,ITGA5,TRPV4,PXN,PXN,FERMT2,ZFYVE21,ZFYVE21,ZFYVE21,ZFYVE21,FLII,GIT1,AATF,ITGA2B,ITGA2B,LUC7L3	85801,-2230,18805,-116682,39067,-214,-161,-126,-59697,24301,24239,24012,-32579,-23890,20638,779,-4016,9124,-1177,-1001,-775,-207,866,10055,9080,5928,-3127,-3179,-3187,-3214,-3359,-62954,-315384,226682,-411,852,1179,7899,-1147,-415,-444,-200605,8612,8763,13600,13972,-86,-1313,290506,3596,-856,97990
GO Cellular Component	GO:0030055	cell-substrate junction	0.0144929	25.0437	55	2.19617	0.0318287	1.2221e-07	8.58867e-06	142	15.8757	31	1.95267	0.0153694	0.21831	0.000185584	0.0126174	cg22711082,cg09063663,cg26669397,cg24869232,cg02120071,cg21249091,cg21023831,cg09608765,cg02336827,cg03534662,cg19599666,cg15986164,cg01552919,cg03915012,cg14532755,cg00443094,cg24082121,cg07286341,cg01458484,cg19004565,cg26305174,cg04742719,cg01008256,cg21406967,cg01274660,cg03958308,cg00521239,cg09406760,cg00329447,cg02110858,cg05595301,cg19497517,cg08161931,cg14018024,cg24892069,cg27312979,cg0…	EPHA2,EPHA2,RHOU,LIMS1,ACTR3,ITGA6,TNS1,LIMD1,LIMD1,LIMD1,LPP,GAK,GAK,GAK,FGFR3,FGFR3,TPPP,PDLIM7,MDC1,ATF6B,TRIP6,TRIP6,TRIP6,TRIP6,TRIP6,PLEC,PLEC,PLEC,PLEC,PLEC,PLEC,PLEC,PLEC,AIF1L,ITGB1,SORBS1,TENC1,TENC1,TENC1,ITGA5,TRPV4,PXN,PXN,FERMT2,ZFYVE21,ZFYVE21,ZFYVE21,ZFYVE21,FLII,GIT1,AATF,ITGA2B,ITGA2B,LUC7L3,ITGB4	85801,-2230,18805,-116682,89593,-87977,39067,-214,-161,-126,-59697,24301,24239,24012,-32579,-23890,20638,779,-4016,9124,-1177,-1001,-775,-207,866,10055,9080,5928,-3127,-3179,-3187,-3214,-3359,-62954,-315384,226682,-411,852,1179,7899,-1147,-415,-444,-200605,8612,8763,13600,13972,-86,-1313,290506,3596,-856,97990,42848
GO Cellular Component	GO:0030056	hemidesmosome	0.00143368	2.4774	12	4.84378	0.00694444	1.12575e-05	0.000619161	8	0.894407	5	5.5903	0.00247893	0.625	0.000727384	0.027063	cg02120071,cg21249091,cg03958308,cg00521239,cg09406760,cg00329447,cg02110858,cg05595301,cg19497517,cg08161931,cg24892069,cg19804488	ACTR3,ITGA6,PLEC,PLEC,PLEC,PLEC,PLEC,PLEC,PLEC,PLEC,ITGB1,ITGB4	89593,-87977,10055,9080,5928,-3127,-3179,-3187,-3214,-3359,-315384,42848
GO Cellular Component	GO:0005912	adherens junction	0.0241318	41.6997	67	1.60673	0.0387731	0.000155565	0.00634804	200	22.3602	39	1.74417	0.0193356	0.195	0.000369385	0.0186909	cg12278474,cg22711082,cg09063663,cg26669397,cg24869232,cg21023831,cg09608765,cg02336827,cg03534662,cg19599666,cg17640485,cg15986164,cg01552919,cg03915012,cg14532755,cg00443094,cg24082121,cg02276665,cg01114900,cg07286341,cg01458484,cg19004565,cg26305174,cg04742719,cg01008256,cg21406967,cg01274660,cg03958308,cg00521239,cg09406760,cg00329447,cg02110858,cg05595301,cg19497517,cg08161931,cg00695112,cg1…	AJAP1,EPHA2,EPHA2,RHOU,LIMS1,TNS1,LIMD1,LIMD1,LIMD1,LPP,TNK2,GAK,GAK,GAK,FGFR3,FGFR3,TPPP,CTNNA1,CTNNA1,PDLIM7,MDC1,ATF6B,TRIP6,TRIP6,TRIP6,TRIP6,TRIP6,PLEC,PLEC,PLEC,PLEC,PLEC,PLEC,PLEC,PLEC,TJP2,AIF1L,KIAA1462,ITGB1,SORBS1,ESAM,TENC1,TENC1,TENC1,ITGA5,TRPV4,PXN,PXN,FERMT2,ZFYVE21,ZFYVE21,ZFYVE21,ZFYVE21,TMEM204,TMEM204,TMEM204,TMEM204,FLII,GIT1,AATF,ITGA2B,ITGA2B,LUC7L3,DSC2,SPTBN4,NF2,MYH9	506253,85801,-2230,18805,-116682,39067,-214,-161,-126,-59697,2285,24301,24239,24012,-32579,-23890,20638,-670,-471,779,-4016,9124,-1177,-1001,-775,-207,866,10055,9080,5928,-3127,-3179,-3187,-3214,-3359,42670,-62954,31520,-315384,226682,3292,-411,852,1179,7899,-1147,-415,-444,-200605,8612,8763,13600,13972,-38486,-38423,-38169,-1469,-86,-1313,290506,3596,-856,97990,-120,176,107632,-67561
GO Cellular Component	GO:0031519	PcG protein complex	0.00388022	6.70502	16	2.38627	0.00925926	0.00154375	0.039057	39	4.36024	13	2.98149	0.00644522	0.333333	0.000201484	0.0126174	cg19708337,cg24363020,cg17397159,cg14183865,cg04136748,cg04505252,cg13501527,cg17782713,cg05694021,cg07529210,cg21249371,cg19679112,cg10603592,cg18045515,cg23124451,cg20773033	MTF2,RYBP,PCGF3,PCGF3,SKP1,JARID2,PHF19,BMI1,AEBP2,KDM2B,KDM2B,SUZ12,EZH1,CBX2,CBX7,CBX7	-488,-210781,20591,81676,-2534,-1782,-869,3221,106897,-222,-229,69701,951,-862,524,-86533
MSigDB Immunologic Signatures	GSE22886_IGM_MEMORY_BCELL_VS_BM_PLASMA_CELL_DN	Genes down-regulated in comparison of memory IgM B cells versus plasma cells from bone marrow and blood.	0.0116128	20.0669	79	3.93682	0.0457176	8.17923e-24	1.56223e-20	192	21.4658	40	1.86343	0.0198314	0.208333	7.15299e-05	0.0151802	cg16355231,cg19098932,cg23626733,cg20823695,cg20664247,cg22726349,cg11731671,cg22506548,cg16348158,cg13781678,cg23034362,cg15519786,cg06060874,cg01101873,cg16686396,cg04885881,cg13566436,cg20674490,cg05162523,cg10512203,cg05308819,cg22820188,cg19238380,cg17453456,cg19261426,cg06829788,cg13700939,cg06202737,cg22120095,cg04474832,cg18328933,cg05541640,cg12623930,cg00398048,cg06532574,cg14442492,cg0…	PEX10,PEX10,PEX10,PEX10,PEX10,ARHGEF16,ARHGEF16,ARHGEF16,ARHGEF16,ARHGEF16,ARHGEF16,ARHGEF16,ARHGEF16,ARHGEF16,ARHGEF16,SRM,CLIC4,CLIC4,CLIC4,COL9A2,SSR2,LMNA,LMNA,LMNA,OBSCN,OBSCN,PROC,PROC,TMEM115,ABHD14A,ABHD14A,ABHD14A,ABHD14A,AGA,ELL2,ELL2,SIL1,SIL1,SIL1,MGAT1,NEU1,SLC39A7,ADAP1,PHKG1,PHKG1,PHKG1,PHKG1,PHKG1,WBSCR22,HSPB1,TRIP6,TRIP6,TRIP6,TRIP6,TRIP6,CUX1,CHPF2,ZNF706,NET1,MUC5B,MUC5B,TUT1,…	-1011,-1184,-1430,-1442,-1507,-380312,-375386,-374041,-334074,-267884,-170404,-104550,-101675,-101512,-88120,-3038,169018,169085,169091,2061,31594,1507,9451,10022,164609,185575,-9837,-9724,-90980,-597,-546,-344,-282,-686,2035,1625,659,453,-345,23640,-14845,-3222,-4852,13387,-44,-94,-127,-268,32566,-32891,-1177,-1001,-775,-207,866,420858,-290,124710,33833,-186,50713,-8656,-187134,-4134,-123,1220,-…
MSigDB Immunologic Signatures	GSE2706_2H_VS_8H_R848_STIM_DC_UP	Genes up-regulated in comparison of dendritic cells (DC) stimulated with R848 at 2 h versus DCs stimulatd with R848 for 8 h.	0.0143412	24.7816	67	2.70362	0.0387731	1.1231e-12	4.17436e-10	185	20.6832	39	1.88559	0.0193356	0.210811	6.68527e-05	0.0151802	cg21826784,cg04788390,cg17508639,cg10628205,cg19936954,cg14794655,cg04474832,cg18328933,cg05541640,cg12623930,cg08515264,cg20012601,cg03180134,cg11792786,cg06532574,cg14442492,cg15804973,cg08849294,cg26286901,cg00695112,cg13501527,cg17953385,cg19220719,cg03638795,cg13463639,cg16151451,cg10498429,cg26968245,cg25400358,cg16385335,cg17436656,cg15656257,cg01054110,cg02884928,cg08277369,cg09259081,cg2…	AGTRAP,ARHGEF10L,PINK1,NFIA,QSOX1,SPTBN1,ABHD14A,ABHD14A,ABHD14A,ABHD14A,SLC41A3,MAML3,MAML3,ANKH,GLRX,GLRX,MAP3K5,GNA12,EGR3,TJP2,PHF19,ZNF503,ZNF503,SIGIRR,SIGIRR,CHID1,BAD,BAD,BAD,IL18BP,RARG,VPS37B,SCARB1,SIVA1,TLDC1,TLDC1,KIAA0513,KIAA0513,KIAA0513,KIAA0513,KIAA0513,KIAA0513,KIAA0513,KIAA0513,KIAA0513,KIAA0513,KIAA0513,KIAA0513,KIAA0513,KIAA0513,KIAA0513,ATP2A3,ATP2A3,ASGR2,TIMP2,POLR2E,POLR…	-275,67313,-331,-403,24224,-125070,-597,-546,-344,-282,-74916,61754,61673,1804,-137323,-137733,-858,125944,-44493,42670,-869,-6052,-370666,-1524,-2932,55770,349,-1528,-2049,506,-1071,-69226,346061,32174,-522,-526,-35996,99299,157163,157392,239804,307837,311340,332218,422172,422359,422361,422426,488539,503822,525459,-39886,-39915,-62411,-43879,27037,21173,-814,-95,32682,-577,34407,64337,-1203,1690…
MSigDB Immunologic Signatures	GSE34205_RSV_VS_FLU_INF_INFANT_PBMC_DN	Genes down-regulated in comparison of peripheral blood mononuclear cells (PBMC) from infancts with acute RSV infection versus PBMCs from infants with acute influenza infection.	0.0113499	19.6126	55	2.80431	0.0318287	3.12784e-11	6.63798e-09	181	20.236	39	1.92726	0.0193356	0.21547	4.02504e-05	0.0151802	cg05659773,cg13566436,cg20674490,cg05162523,cg18933331,cg09888330,cg27314669,cg00684075,cg08558886,cg23431721,cg09168222,cg10002915,cg09523691,cg22298860,cg04458159,cg04458159,cg17608381,cg11946459,cg18516125,cg04983903,cg11594821,cg26392102,cg08309069,cg01517384,cg01517384,cg08453194,cg17136255,cg21229153,cg23133355,cg09125127,cg14042143,cg18338984,cg16313758,cg04955333,cg05223392,cg13978175,cg2…	CLSTN1,RUNX3,RUNX3,RUNX3,AMPD2,SH2D2A,SH2D2A,GNLY,RBM43,CYB561D2,HERC6,NR3C2,ATG12,HLA-F,HLA-A,HLA-G,HLA-A,HLA-A,HLA-A,HLA-A,HLA-E,HLA-C,HLA-C,HLA-C,HLA-B,CCND3,CHST12,CHST12,CHST12,CHST12,TTYH3,TTYH3,TTYH3,TTYH3,TTYH3,TTYH3,ACTB,SH2B2,LY6E,LY6E,RAB14,IFITM1,MAP3K11,UNC93B1,FXYD6,KIF21A,ITGA5,OASL,CIDEB,GPR56,SREBF1,IFI35,LGALS3BP,RPS15,IFI30,PREX1,ARSA	93376,50636,50569,50563,23143,630,-35791,48248,648556,-509,-282,-5504,-1256,-363,-52499,61783,2514,2522,15171,65029,1358,1112,-789,-83994,1108,5188,73707,74966,76567,105808,-24803,-24630,-24546,-24171,-23658,-23363,35038,-48257,-1057,29599,-59764,5703,3091,47648,-340,-873,7899,22594,-82,-359,-3687,533,10844,6507,-12725,864550,458
MSigDB Immunologic Signatures	GSE15659_CD45RA_NEG_CD4_TCELL_VS_ACTIVATED_TREG_DN	Genes down-regulated in comparison of PTPRC- [GeneID=5788] CD4 [GeneID=920] T cells versus activated regulatory T cell (Treg).	0.0152402	26.3351	64	2.43022	0.037037	2.60473e-10	4.14586e-08	184	20.5714	38	1.84723	0.0188399	0.206522	0.000129723	0.0218362	cg23632393,cg12526693,cg26553501,cg01490733,cg14149172,cg01974375,cg05308819,cg22820188,cg19238380,cg17453456,cg19234983,cg05317396,cg15693572,cg23480021,cg03274391,cg22892432,cg12899747,cg26357744,cg23415995,cg01301660,cg04597532,cg21554217,cg07521929,cg18034299,cg17608381,cg11946459,cg18516125,cg04983903,cg10675614,cg16503933,cg04105923,cg01146808,cg26305174,cg04742719,cg01008256,cg21406967,cg0…	SKI,SKI,SKI,SKI,ZNF687,ZNF687,SSR2,SEMA4A,SEMA4A,SEMA4A,RD3,RAMP1,ZNF385D,ZNF385D,ZNF385D,THRB,THRB,TUSC2,PLK4,STARD4,TMEM173,TMEM173,SLC4A9,RPL26L1,ZNRD1,ZNRD1,ZNRD1,ZNRD1,UBE2J1,PRDM1,PRDM1,PRDM1,TRIP6,TRIP6,TRIP6,TRIP6,TRIP6,ZNF596,PPAPDC1B,SPATC1,POLD4,SCN8A,SCN8A,SCN8A,SLC24A6,SETD1B,YY1,YY1,YY1,YY1,PLCB2,SRL,SLC43A2,SLC43A2,SPATA22,TNFSF12,TMEM97,STARD3,STARD3,PLEKHH3,AMH,AMH,PLIN4,PLIN5,TG…	-15018,-14876,-14858,86933,44118,44167,31594,-37314,-29370,-28799,-21762,9579,-619459,-619820,-620306,-1527,-855262,-8631,-97365,-38504,-34989,-35093,2497,-26216,-117481,-117473,-104824,-54966,-57688,-576017,-82585,17174,-1177,-1001,-775,-207,866,131573,36530,14743,-18530,229100,232539,273672,-464,12365,-46420,47017,47142,65775,58104,-19639,54065,50825,-4140,174,-206744,-7892,20052,5397,665,5185,…
MSigDB Immunologic Signatures	GSE12845_PRE_GC_VS_DARKZONE_GC_TONSIL_BCELL_UP	Genes up-regulated in comparison of pre-germinal center B cells versus dark zone germinal center B cells.	0.016049	27.7326	63	2.27169	0.0364583	4.48193e-09	5.03558e-07	188	21.0186	37	1.76035	0.0183441	0.196808	0.000428158	0.0355558	cg10375954,cg11835347,cg18791730,cg10246448,cg22809683,cg07820189,cg05721773,cg26337070,cg05584950,cg18524934,cg07936672,cg13556639,cg13362112,cg05331214,cg22120095,cg04347447,cg17421623,cg25581347,cg16942327,cg07065220,cg02523270,cg16932827,cg15986164,cg01552919,cg03915012,cg02188818,cg02525719,cg09197432,cg12524338,cg12998503,cg19500607,cg01201215,cg03338924,cg04458159,cg17608381,cg11946459,cg1…	GPR153,RHOC,HAO2,IL6R,LAMC1,LAMC1,FAIM3,ST3GAL5,ST3GAL5,ARID5A,ARID5A,ARID5A,ARID5A,SCN7A,CACNA2D2,CACNA2D2,POGLUT1,HES1,HES1,HES1,HES1,HES1,GAK,GAK,GAK,TBC1D9,DCTD,DCTD,DCTD,DCTD,HTR4,SPARC,PHACTR1,HLA-A,HLA-A,HLA-A,HLA-A,HLA-A,HLA-E,HLA-C,HLA-C,HLA-C,CHST12,CHST12,CHST12,CHST12,CROT,CROT,PTGDS,ADAM8,IFITM3,CD44,AHNAK,MARK2,SFSWAP,PCK2,RPS6KA5,SMAD3,APRT,APRT,PGAP3,MBP,SDF2L1	-98574,1517,-1256,-76159,6322,156921,12007,116264,103290,-38413,-28773,-28751,-28240,-297,52834,-614,-215,-362672,113812,133607,133718,134706,24301,24239,24012,425,109983,109356,109189,-339097,-604,-70705,296565,-52499,2514,2522,15171,65029,1358,1112,-789,-83994,73707,74966,76567,105808,-136,538,-908,29897,1495,1173,-728,-683,-578201,-12200,245004,-345351,7023,-5012,16064,-430,10737
MSigDB Immunologic Signatures	GSE1460_CD4_THYMOCYTE_VS_NAIVE_CD4_TCELL_ADULT_BLOOD_DN	Genes down-regulated in comparison of CD4 [GeneID=920] thymocytes versus naive CD4 [GeneID=920] T cells from adult blood.	0.0147058	25.4116	59	2.32177	0.0341435	6.47073e-09	6.50478e-07	189	21.1304	44	2.08231	0.0218146	0.232804	1.58339e-06	0.00151214	cg04624458,cg25340674,cg10246448,cg23257225,cg18959309,cg17101703,cg21193011,cg21193011,cg23431721,cg23320649,cg23320649,cg22325673,cg10202557,cg10002915,cg13900817,cg12891692,cg27326026,cg25843003,cg18808777,cg25968437,cg12313158,cg02872426,cg00804078,cg14956327,cg15804973,cg07568841,cg11494773,cg07087130,cg11202871,cg24830730,cg26975524,cg08646313,cg18153977,cg17250537,cg03958308,cg00521239,cg0…	GABRD,PDE4DIP,IL6R,ADORA1,C1orf115,AAK1,RPL32,IQSEC1,NPRL2,HEMK1,C3orf18,WFS1,LGI2,NR3C2,DUSP1,DUSP1,MICA,MICA,MICA,MLN,MLN,DDO,DDO,DDO,MAP3K5,NOD1,UPP1,UPP1,TMEM140,KCNH2,ARHGEF10,CPQ,EPPK1,EPPK1,EPPK1,EPPK1,EPPK1,NACC2,KLF6,SVIL,PLEKHA1,ADAM8,EPS8L2,AHNAK,ENDOD1,ENDOD1,SORL1,TBK1,PXN,PXN,PSME1,TMEM204,TMEM204,TMEM204,TMEM204,RAP1GAP2,DLG4,EZH1,HOXB2,ATP5H,ATP5H	-37253,-45485,-76159,26952,1062,77148,-34929,91153,742,-2015,569,106049,50328,-5504,128045,84484,38000,59957,60148,-47951,-218026,-8,-177,-289,-858,155615,2,1557,18354,22208,-59130,400917,-298,-1153,-62358,-63333,-66485,60766,387137,-292204,-73379,29897,20643,-728,59856,60377,-25175,1529,-415,-444,-698,-38486,-38423,-38169,-1469,208638,-1365,951,4827,10445,10049
MSigDB Immunologic Signatures	GSE12366_GC_VS_NAIVE_BCELL_DN	Genes down-regulated in comparison of germinal center B cells versus naive B cells.	0.0195242	33.7379	68	2.01554	0.0393519	1.00175e-07	7.35899e-06	179	20.0124	39	1.9488	0.0193356	0.217877	3.09559e-05	0.0151802	cg23632393,cg12526693,cg26553501,cg01490733,cg00426822,cg08876103,cg22793142,cg10501210,cg16290275,cg02772995,cg09608765,cg02336827,cg03534662,cg27589809,cg25581347,cg16942327,cg07065220,cg02523270,cg16932827,cg09168222,cg02525719,cg09197432,cg12524338,cg12998503,cg13900817,cg12891692,cg17593342,cg04458159,cg17608381,cg11946459,cg18516125,cg04983903,cg24590353,cg14747813,cg12110437,cg25471715,cg1…	SKI,SKI,SKI,SKI,MACF1,MACF1,CD46,CD46,CD46,RBMS1,LIMD1,LIMD1,LIMD1,CISH,HES1,HES1,HES1,HES1,HES1,HERC6,DCTD,DCTD,DCTD,DCTD,DUSP1,DUSP1,CD83,HLA-A,HLA-A,HLA-A,HLA-A,HLA-A,UST,ADAM28,LY6E,LY6E,RXRA,RXRA,ZMYND11,BMI1,PLEKHA1,ADAM8,IFITM3,SETD1B,VPS37B,SLC25A30,RPS6KA5,TRMT61A,PLCB2,IL16,IL16,ANKRD11,TNFSF12,ARHGAP27,YPEL2,CSNK1D,KDM4B,LYL1,LYL1,LYL1,LYL1,TGFB1,TGFB1,TGFB1,EMP3,RGS19,CBX7,CBX7	-15018,-14876,-14858,86933,-2498,23290,70351,71619,117509,1524,-214,-161,-126,-1208,-362672,113812,133607,133718,134706,-282,109983,109356,109189,-339097,128045,84484,-80258,-52499,2514,2522,15171,65029,226685,-302767,-1057,29599,-32277,78788,345310,3221,-73379,29897,1495,12365,-69226,-22140,245004,4940,58104,-60909,-42680,188602,174,40206,3084,-490,150200,105994,85808,77873,-2675,88045,44977,307…
MSigDB Immunologic Signatures	GSE15324_NAIVE_VS_ACTIVATED_ELF4_KO_CD8_TCELL_UP	Genes up-regulated in comparison of naive CD8 T cells from ELF4 [GeneID=2000] defficient mice versus activated CD8 T cells from ELF4 [GeneID=2000] defficient animals.	0.0148877	25.726	55	2.13792	0.0318287	2.79952e-07	1.84167e-05	189	21.1304	38	1.79836	0.0188399	0.201058	0.000230918	0.0293182	cg23632393,cg12526693,cg26553501,cg01490733,cg16355231,cg19098932,cg23626733,cg20823695,cg20664247,cg12278474,cg21826784,cg07234388,cg19516340,cg26424147,cg17156491,cg14601444,cg00043800,cg16791210,cg09570614,cg13700939,cg06202737,cg14583999,cg21810733,cg12252865,cg13033938,cg01056615,cg13900817,cg12891692,cg07286341,cg10127660,cg26605164,cg15302379,cg17333042,cg02448743,cg11721913,cg20023259,cg0…	SKI,SKI,SKI,SKI,PEX10,PEX10,PEX10,PEX10,PEX10,AJAP1,AGTRAP,C1orf85,HPCAL1,HAAO,HAAO,DCTN1,DCTN1,ELMOD3,BCL2L11,MAP3K2,MAP3K2,PRRT3,HDAC11,HDAC11,IP6K1,SLC6A19,DUSP1,DUSP1,PDLIM7,HR,KAZALD1,KAZALD1,KAZALD1,KAZALD1,KAZALD1,GBF1,PLEKHA1,SLC25A45,MAP3K11,RAB1B,POU2F3,WNT5B,CACNA2D4,PLCB2,SMAD3,HAGHL,CREBBP,CREBBP,TRAPPC2L,NR1D1,HEXIM1,NPC1,SLC39A3,SAFB,KREMEN1	-15018,-14876,-14858,86933,-1011,-1184,-1430,-1442,-1507,506253,-275,3622,-180130,-36253,-239777,-55,-4663,-548,245875,-20126,-20239,-24963,-902,-894,-516,-61614,128045,84484,779,-6854,-33,251,604,2406,4400,-4332,-73379,-3719,3091,-1323,-24544,15078,-13706,58104,-345351,-4703,-96948,-172499,5188,35339,-2563,-76668,-13308,1411,-41255
MSigDB Immunologic Signatures	GSE10325_CD4_TCELL_VS_MYELOID_DN	Genes down-regulated in comparison of healthy CD4 [GeneID=920] T cells versus healthy myeloid cells.	0.019822	34.2524	66	1.92687	0.0381944	7.12537e-07	3.7804e-05	197	22.0248	38	1.72533	0.0188399	0.192893	0.000543357	0.0399158	cg13566436,cg20674490,cg05162523,cg14181576,cg13448978,cg10512203,cg18150280,cg08654091,cg00708603,cg19599666,cg02188818,cg01301660,cg02276665,cg01114900,cg01882991,cg00194146,cg26350754,cg12939283,cg22209918,cg16604233,cg07715777,cg10978034,cg19612068,cg22273555,cg21091547,cg13081213,cg13081213,cg18395623,cg14438325,cg13620499,cg14321284,cg14545975,cg26465389,cg16151451,cg04666029,cg04608933,cg0…	CLIC4,CLIC4,CLIC4,FGR,FGR,COL9A2,RGS2,PSEN2,FAM49A,BCL6,TBC1D9,NREP,CTNNA1,CTNNA1,LY86,GFOD1,HLA-DPB1,HLA-DPB1,HLA-DPA1,HLA-DPA1,HLA-DPA1,HLA-DPA1,HLA-DPA1,HLA-DPA1,CDKN1A,SKAP2,SNX10,SCRN1,GSN,SLC2A6,RXRA,RXRA,VENTX,TSPAN4,CDKN1C,CDKN1C,CDKN1C,CDKN1C,CDKN1C,CDKN1C,CDKN1C,ADM,CLPB,LRP1,SCARB1,SPINT1,PLCG2,PLCG2,ZDHHC7,CBFA2T3,CBFA2T3,CBFA2T3,CBFA2T3,CBFA2T3,CBFA2T3,ADORA2B,ADORA2B,ACTG1,ACTG1,SLC…	169018,169085,169091,225,-9,2061,-1312,-42846,383568,-407510,425,425917,-670,-471,89416,-618,166,310,-80417,-80437,-80477,-81502,-81538,-81548,-987,189605,383215,43134,-38161,-8868,-32277,78788,9568,4708,354268,352310,351705,351614,351535,184720,184704,-2729,3339,-4141,346061,-347,-321551,-145696,-15715,-1035,-1070,-26324,-26414,-26574,-75227,1282,1326,105066,28882,-4214,-3138,-95,105994,85808,77…
MSigDB Immunologic Signatures	GSE339_EX_VIVO_VS_IN_CULTURE_CD8POS_DC_UP	Genes up-regulated in comparison of ex vivo CD8 dendritic cells versus cultured CD8 DCs.	0.016751	28.9458	58	2.00374	0.0335648	1.01999e-06	4.99535e-05	197	22.0248	41	1.86154	0.0203272	0.208122	5.99008e-05	0.0151802	cg01927825,cg23632393,cg12526693,cg26553501,cg01490733,cg16015113,cg26058502,cg01815035,cg18150280,cg18959309,cg26424147,cg17156491,cg10107890,cg26337070,cg05584950,cg05317396,cg09608765,cg02336827,cg03534662,cg10616795,cg09510752,cg11291003,cg12363903,cg24061122,cg01882991,cg10426318,cg10426318,cg12105190,cg12105190,cg18335326,cg18335326,cg12748446,cg09112371,cg26145959,cg14175438,cg21298408,cg0…	C1orf86,C1orf86,C1orf86,C1orf86,RER1,KIAA0319L,SETDB1,XPR1,RGS2,MARC2,ZFP36L2,ZFP36L2,LRPPRC,ST3GAL5,ST3GAL5,RAMP1,LIMD1,LIMD1,LIMD1,ZBED3,H2AFY,H2AFY,H2AFY,KDM3B,LY86,DHX16,PPP1R18,DHX16,PPP1R18,DHX16,PPP1R18,TCF19,B3GALT4,CDC5L,FAM3C,ASAH1,DOCK5,DDHD2,HINT2,GLUD1,GLUD1,GLUD1,GBF1,FADD,NEDD1,NEDD1,SPTSSA,GLCE,IL16,IL16,RNF166,NEURL4,NLK,DNAJC7,LYL1,LYL1,LYL1,LYL1,PGLS,COLGALT1,NUDT19	4489,-18904,-19046,-19064,-76206,-1353,47209,-94,-1312,-57428,397764,194240,-91146,116264,103290,9579,-214,-161,-126,-81065,209139,209071,209043,-15384,89416,-6775,8084,-12594,2265,-12846,2013,-1802,-4827,-45005,-342,-85377,-184136,1348,735,124762,124216,124142,-4332,3986,-418187,850136,402441,-653,-60909,-42680,3303,5083,70196,-7745,105994,85808,77873,-2675,-15431,21255,847
MSigDB Immunologic Signatures	GSE15750_DAY6_VS_DAY10_EFF_CD8_TCELL_DN	Genes down-regulated in comparison of wild type CD8 effector T cells at day 6 versus those at day 10.	0.0164355	28.4005	56	1.97179	0.0324074	2.48644e-06	0.000101045	185	20.6832	36	1.74055	0.0178483	0.194595	0.000633068	0.0431843	cg05697866,cg05228408,cg06177599,cg25340674,cg22820188,cg19238380,cg17453456,cg19234983,cg03271533,cg19578183,cg10012530,cg13388731,cg27444437,cg21810733,cg12252865,cg25821245,cg13719901,cg10959999,cg01882991,cg04505252,cg11594821,cg24590353,cg18153977,cg17250537,cg03958308,cg00521239,cg09406760,cg21241889,cg09642020,cg14217861,cg15482717,cg19086497,cg22163059,cg06533408,cg27123256,cg26242531,cg1…	PANK4,CLCN6,CLCN6,PDE4DIP,SEMA4A,SEMA4A,SEMA4A,SLC30A1,HS6ST1,HS6ST1,HS6ST1,DNAJB2,FARP2,HDAC11,HDAC11,RTP3,RTP3,RAB6B,RREB1,JARID2,HLA-E,TAB2,EPPK1,EPPK1,EPPK1,EPPK1,EPPK1,TRAF1,SEC16A,SEC16A,PPFIA1,ARRB1,POU6F1,SLC35E3,BCL11B,PPP1R13B,PPP1R13B,PPP1R13B,PPP1R13B,PPP1R13B,BRF1,GTF3C1,BBS2,CPNE7,FAM101B,NEURL4,DGKE,RNF213,ZBTB7A,ZBTB7A,PIK3R2,PIK3R2,ENSG00000268173,ENSG00000268173,CBX7,CBX7	20839,-916,32309,-45485,-37314,-29370,-28799,64064,139516,84621,2445,-764,810,-902,-894,69076,69159,-32444,-430285,-1782,1358,-347040,-298,-1153,-62358,-63333,-66485,389,-7033,-54093,-63552,108129,550,-268,73286,123249,123098,118261,117889,-1219,-14788,117294,-119,-1270,32537,5083,-1256,2877,2766,2643,-42053,-34384,804,7892,524,-86533
MSigDB Immunologic Signatures	GSE7460_TREG_VS_TCONV_ACT_WITH_TGFB_DN	Genes down-regulated in comparsion of ActTregTGF versus ActCD4TGF (see Fig. 1 in the paper for details).	0.016023	27.6877	53	1.91421	0.0306713	1.0187e-05	0.000347448	184	20.5714	37	1.79862	0.0183441	0.201087	0.000276298	0.0293182	cg02415029,cg12597839,cg22820188,cg19238380,cg17453456,cg07234388,cg19708554,cg07783800,cg19516340,cg13388731,cg16640358,cg19599666,cg14129473,cg03873281,cg19718508,cg08636573,cg27109461,cg04025965,cg27305603,cg26975524,cg08599085,cg02258201,cg03638795,cg13463639,cg16151451,cg21150390,cg22079043,cg15232290,cg12007048,cg08387014,cg17482801,cg20921972,cg26242531,cg14977938,cg21167502,cg19838043,cg1…	CYB561D1,CYB561D1,SEMA4A,SEMA4A,SEMA4A,C1orf85,UCK2,B3GALNT2,HPCAL1,DNAJB2,HDAC4,LPP,DAP,PDLIM4,PFN3,CLDN15,MYL10,FASTK,INSIG1,ARHGEF10,ST3GAL1,HRCT1,SIGIRR,SIGIRR,CHID1,CTSD,CTSD,CTSD,CTSD,CTSD,RHOD,ADIPOR2,ZFYVE21,ZFYVE21,ZFYVE21,ZFYVE21,UNC45A,EME2,NEURL4,HS3ST3B1,HS3ST3B1,ABI3,ABI3,KIAA0195,ENGASE,ENGASE,ENGASE,SIRT7,C19orf80,ZNF526,NAPA,C21orf33,C21orf33	-11094,-595,-37314,-29370,-28799,3622,340049,-135882,-180130,-764,430586,-59697,66143,15592,-4222,259,264973,-1180,-30000,-59130,-325555,-41,-1524,-2932,55770,809,-410,-462,-480,-63521,38277,-46753,8612,8763,13600,13972,-1305,2729,5083,2842,3131,7379,16528,48514,-28572,12011,333529,-1320,-36208,10088,2477,28122,28224
MSigDB Immunologic Signatures	GSE22886_UNSTIM_VS_STIM_MEMORY_TCELL_UP	Genes up-regulated in comparison of unstimulated memory CD4 [GeneID=920] CD8 T cells versus stimulated CD4 [GeneID=920] CD8 T cells.	0.0193143	33.3751	60	1.79775	0.0347222	1.71375e-05	0.00050358	190	21.2422	40	1.88305	0.0198314	0.210526	5.60241e-05	0.0151802	cg01927825,cg14200127,cg14149172,cg01974375,cg12473916,cg25603883,cg05308819,cg05721773,cg14794655,cg10203483,cg21249091,cg13388731,cg10635092,cg18797590,cg20816447,cg18993949,cg10002915,cg11792786,cg06532574,cg14442492,cg26784201,cg05265596,cg18635670,cg15501231,cg05302489,cg13829419,cg11530289,cg18153977,cg17250537,cg03958308,cg00521239,cg09406760,cg18980469,cg23753748,cg26465389,cg03638795,cg1…	PRKCZ,DPYD,PI4KB,PI4KB,SHC1,SHC1,SSR2,FAIM3,SPTBN1,CAPG,ITGA6,DNAJB2,MXD4,FBXL5,FBXL5,FBXL5,NR3C2,ANKH,GLRX,GLRX,RBM22,LCP2,HMGN4,VWA7,VWA7,HIVEP2,MYBL1,EPPK1,EPPK1,EPPK1,EPPK1,EPPK1,MARCH8,CALHM2,VENTX,SIGIRR,SIGIRR,MUC2,MUC2,MUC2,MUC2,MUC2,PLEKHB1,NINJ2,POU6F1,MCF2L,MCF2L,MCF2L,TLDC1,TLDC1,RAP1GAP2,TNFSF12,MPRIP,SKAP1,SKAP1,PITPNC1,CD300A,CD300A,PLCG1,PRR5	139816,782397,1228,1179,-429,-1135,31594,12007,-125070,-8564,-87977,-764,-103071,176392,176254,175766,-5504,1804,-137323,-137733,29719,29666,695,7441,-15356,99059,174632,-298,-1153,-62358,-63333,-66485,-363,-734,9568,-1524,-2932,-24132,-24027,7923,8304,71545,14531,94092,550,10120,23281,32678,-522,-526,208638,174,922,-70925,-97223,-1819,-19489,-19376,-714,-7211
MSigDB Immunologic Signatures	GSE13493_DP_VS_CD4INTCD8POS_THYMOCYTE_UP	Genes up-regulated in comparison of CD4 [GeneID=920] CD8 thymocytes versus CD4 [GeneID=920] Int CD8 thymocytes.	0.0165265	28.5578	53	1.85589	0.0306713	2.29793e-05	0.000645447	183	20.4596	38	1.85732	0.0188399	0.20765	0.000115121	0.0218362	cg04275362,cg22809683,cg07820189,cg08654091,cg02598079,cg00483304,cg14601444,cg00043800,cg19405504,cg17640485,cg07521929,cg14314729,cg16431787,cg02633767,cg03438552,cg22940798,cg08998192,cg26685246,cg21526343,cg17326451,cg27367526,cg02206373,cg21186955,cg26826927,cg25793051,cg00920139,cg19216211,cg14414100,cg14519664,cg00004105,cg00504010,cg12711760,cg13511777,cg19421125,cg22908581,cg22163059,cg2…	RCSD1,LAMC1,LAMC1,ITPKB,SERTAD2,SERTAD2,DCTN1,DCTN1,TMCC1,TNK2,ANKHD1,CNOT6,EXOC2,TAP2,TAP2,TAP2,TAP2,TAP2,CROT,CROT,STEAP2,STEAP2,TRIM56,HBP1,KRBA1,C8orf58,C8orf58,SLC24A2,SLC24A2,R3HCC1L,NAV2,NAV2,NAV2,CD4,CD4,POU6F1,ITGA5,ACADS,STK24,ZBTB42,ADAMTS7,FUK,EZH1,ABCC3,YPEL2,SIRT7,SAFB2,AKAP8L,AKAP8L,LENG8,ETS2,KREMEN1,ARSA	-770,6322,156921,-88555,46941,-95916,-55,-4663,-12207,2285,-39146,-105458,-389110,12177,956,950,934,812,-136,538,693,768,693,294208,26858,-1687,-1174,239396,-569534,128181,-367377,397781,399018,-15782,338,550,7899,488,-226858,-4059,119594,18781,951,2,3084,-1320,-1584,-808,-1072,11983,376991,-41255,458
MSigDB Immunologic Signatures	GSE7400_CTRL_VS_CSF3_IN_VIVO_TREATED_PBMC_DN	Genes down-regulated in comparison of untreated peripheral blood mononuclear cells (PBMC) versus PBMCs treated with CSF3 [GeneID=1440].	0.014123	24.4046	42	1.72099	0.0243056	0.000687497	0.00955914	187	20.9068	37	1.76976	0.0183441	0.197861	0.000384498	0.0355558	cg03132729,cg16008966,cg01910639,cg25256723,cg16054275,cg23522611,cg22412747,cg03936870,cg01620164,cg26084700,cg17519280,cg03873281,cg19500607,cg23736055,cg19154116,cg11494773,cg07087130,cg26140749,cg03918288,cg01577604,cg24781737,cg19495013,cg02420617,cg15240733,cg18628483,cg12884605,cg06796435,cg06937409,cg17207590,cg08230658,cg08230658,cg04033732,cg03578689,cg03371613,cg06769994,cg17525495,cg1…	ALPL,SYT6,S100A6,F5,F5,PLB1,PLB1,CALM2,FIGN,CAB39,AP3S1,SLC22A4,HTR4,SLC22A23,CYP21A2,UPP1,UPP1,SLURP1,OPLAH,PRDX5,RAB1B,ANKRD33,ANKRD33,ANKRD33,DCTN2,MSRB3,CIDEB,CALM1,APH1B,USB1,ZNF319,GFOD2,FAM171A2,KIF18B,TMEM92,MPO,GNA15,STXBP2,HIF3A,CST7,GGT1,TSPO,TSPO	111573,-65323,941,-119,-197,-101326,49077,-157839,2245,115920,-2177,-21181,-604,-286492,-256,2,1557,2563,14260,24264,-1323,-67625,-64186,-23053,-2403,450892,-82,418622,828,-1567,52,46228,-22035,-18659,-60229,-43439,-13769,-343,1340,-31235,4508,-720,38
MSigDB Immunologic Signatures	GSE17974_CTRL_VS_ACT_IL4_AND_ANTI_IL12_2H_CD4_TCELL_UP	Genes up-regulated in comparison of untreated CD4 [GeneID=920] T cells at 0 h versus the cells treated with IL4 [GeneID=3565] and anti-IL12 at 2 h.	0.0159703	27.5966	46	1.66687	0.0266204	0.000756447	0.0101747	177	19.7888	36	1.81922	0.0178483	0.20339	0.000263426	0.0293182	cg01927825,cg10375954,cg00463859,cg26785800,cg04911680,cg26935102,cg08916374,cg10976961,cg04275362,cg18150280,cg17214023,cg20091689,cg21249091,cg23320649,cg01649334,cg19729744,cg08262002,cg13900817,cg12891692,cg01778643,cg03584351,cg19956914,cg12110437,cg25471715,cg04794268,cg10173814,cg11299964,cg04028695,cg00533891,cg04993130,cg22360649,cg19086497,cg22136098,cg21585512,cg19421125,cg22908581,cg2…	PRKCZ,GPR153,TCEA3,WASF2,WASF2,POLR3GL,POLR3GL,POLR3GL,RCSD1,RGS2,KLF11,ANKRD39,ITGA6,HEMK1,NFKBIZ,XXYLT1,LDB2,DUSP1,DUSP1,ZFAND2A,ZFAND2A,SUMF2,LY6E,LY6E,KIFC2,MAPKAP1,MAPKAP1,ZMIZ1,ZMIZ1,EPS8L2,CCDC85B,ARRB1,SC5D,UBASH3B,CD4,CD4,PIEZO1,GALNS,RAP1GAP2,PGAP3,SOCS3,SOCS3,PGLS,NUDT19,ADARB1,MAFF	139816,-98574,1132,-38377,-78822,-560,-1341,-4513,-770,-1312,-6934,-1031,-87977,-2015,-21062,239876,325109,128045,84484,46708,15600,15310,-1057,29599,-1043,299347,-271,-820473,90451,20643,-142,108129,134576,-496307,-15782,338,6581,40011,208638,16064,106105,-1075,-15431,847,191020,16908
MSigDB Immunologic Signatures	GSE3982_MAST_CELL_VS_NKCELL_DN	Genes down-regulated in comparison of mast cells versus NK cells.	0.0182929	31.6101	51	1.61341	0.0295139	0.000819444	0.0107201	190	21.2422	37	1.74182	0.0183441	0.194737	0.000528902	0.0399158	cg04624458,cg03132729,cg07162320,cg08654091,cg15138109,cg11380327,cg10944063,cg24715680,cg05317396,cg15693572,cg23480021,cg03274391,cg22120095,cg04347447,cg16942327,cg07065220,cg02523270,cg16932827,cg22298860,cg08453194,cg05830842,cg21241889,cg18738190,cg14039301,cg20045320,cg03638795,cg13463639,cg03575969,cg20921972,cg13203811,cg21837669,cg06633081,cg13586457,cg18306747,cg01359532,cg01359532,cg0…	GABRD,ALPL,RUSC1,ITPKB,NCOA1,NCOA1,SCTR,BARD1,RAMP1,ZNF385D,ZNF385D,ZNF385D,CACNA2D2,CACNA2D2,CPN2,CPN2,CPN2,CPN2,HLA-F,CCND3,COL14A1,TRAF1,SPOCK2,ATHL1,IFITM1,SIGIRR,SIGIRR,ARAP1,ADIPOR2,AGAP2,STAB2,GCH1,SPTBN5,PML,CSK,CYP1A2,ISG20,TMEM204,TMEM204,TMEM204,TMEM204,GALNS,ANKRD11,SKAP1,SKAP1,CD300A,CD300A,SECTM1,RAB36,PPARA,PPARA,PPARA	-37253,111573,4550,-88555,-1567,413,48364,-1002,9579,-619459,-619820,-620306,52834,-614,104312,84517,84406,83418,-363,5188,71335,389,108240,7403,5703,-1524,-2932,-28724,-46753,-4217,-91744,248789,-556,-3050,-29272,3942,703,-38486,-38423,-38169,-1469,40011,188602,-70925,-97223,-19489,-19376,-379,-409,-105372,-96678,-92691
MSigDB Immunologic Signatures	GSE37416_12H_VS_24H_F_TULARENSIS_LVS_NEUTROPHIL_UP	Genes up-regulated in comparison of control polymorphonuclear leukocytes (PMN) at 12 h versus PMN treated with F. tularensis vaccine at 24 h.	0.0176318	30.4678	49	1.60826	0.0283565	0.00109241	0.0130406	192	21.4658	38	1.77026	0.0188399	0.197917	0.000321275	0.0322966	cg14181576,cg13448978,cg18933331,cg01910639,cg19936954,cg15260921,cg26424147,cg17156491,cg22737154,cg14499385,cg14898223,cg26084700,cg08468401,cg14532755,cg00443094,cg20012601,cg03180134,cg03873281,cg13900817,cg12891692,cg07286341,cg21585707,cg05845765,cg05576245,cg26465389,cg23186333,cg15482717,cg18569661,cg20153322,cg11826475,cg19395441,cg16116313,cg18306747,cg08230658,cg18428707,cg06627532,cg0…	FGR,FGR,AMPD2,S100A6,QSOX1,H3F3A,ZFP36L2,ZFP36L2,LGALSL,SLC40A1,SLC40A1,CAB39,XPC,TACC3,TACC3,MAML3,MAML3,SLC22A4,DUSP1,DUSP1,PDLIM7,TNRC18,CUX1,ZC3HAV1,ADAM8,CD44,FADD,NINJ2,PXN,PXN,OASL,SETD1B,PML,USB1,FHOD1,PLCG2,PLCG2,BANP,BANP,SLC43A2,SLC43A2,ATP2A3,ATP2A3,VEZF1,ITGB4,CERS4,HELZ2,RGS19,MYH9	225,-9,23143,941,24224,57283,397764,194240,-49612,-882,-1795,115920,-82849,39195,47884,61754,61673,-21181,128045,84484,779,-72126,420858,74610,29897,1173,3986,94092,-415,-444,22594,12365,-3050,-1567,-423,-321551,-145696,133764,482033,54065,50825,-39886,-39915,125923,42848,993,-4333,15276,-67561
MSigDB Immunologic Signatures	GSE26495_NAIVE_VS_PD1LOW_CD8_TCELL_DN	Genes down-regulated in comparison of naive CD8 T cells versus PD-1 low CD8 T cells.	0.0224953	38.8719	59	1.51781	0.0341435	0.001395	0.015766	191	21.354	46	2.15417	0.0228062	0.240838	3.29948e-07	0.000630201	cg16554164,cg08644498,cg17215278,cg26904702,cg08654091,cg26669397,cg01930746,cg00684075,cg26357744,cg06704605,cg22156842,cg19599666,cg15986164,cg01552919,cg03915012,cg17430979,cg08234504,cg14871225,cg20455854,cg02760293,cg00194146,cg26018357,cg27326026,cg25843003,cg18808777,cg16543090,cg17136255,cg21229153,cg23133355,cg09125127,cg02506717,cg11530289,cg00008629,cg24892069,cg26465389,cg06131936,cg2…	PTP4A2,PIK3R3,CD58,SLC27A3,PSEN2,RHOU,PDIA6,GNLY,RASSF1,RASSF1,SLC35G2,LPP,GAK,GAK,GAK,JAKMIP1,CXXC5,CXXC5,CXXC5,PPP2R2B,GFOD1,ATXN1,MICB,MICB,MICB,ADAP1,CHST12,CHST12,CHST12,CHST12,JAZF1,MYBL1,SUSD1,ITGB1,ADAM8,OSBPL5,AHNAK,TCIRG1,TCIRG1,NINJ2,LAG3,PTGDR,SMAD3,ADCY9,ADCY9,GPR56,PIEZO1,PITPNA,PITPNA,RAP1GAP2,TNFSF12,TBX21,TTYH2,NPC1,MBP,CST7,APMAP,PREX1,TMEM184B	-6691,95706,-603,-869,-42846,18805,2459,48248,3968,-4681,-692,-59697,24301,24239,24012,167454,-14560,12944,12973,176752,-618,-199,-56537,-34580,-34389,-4852,73707,74966,76567,105808,-118429,174632,-155974,-315384,29897,-688,-728,-365,37702,94092,1171,-1215,-345351,138512,62961,-359,6581,-11956,-15196,208638,174,-24098,-1149,-76668,-430,-31235,-899,864550,54244
PANTHER Pathway	P00005	Angiogenesis	0.019324	33.3919	55	1.64711	0.0318287	0.000326315	0.0124	151	16.8819	37	2.19169	0.0183441	0.245033	2.92778e-06	0.000445023	cg01927825,cg16014412,cg05659773,cg08644498,cg04924028,cg11835347,cg12473916,cg25603883,cg09888330,cg27314669,cg23119026,cg27589809,cg00658740,cg02170478,cg19514721,cg27042983,cg14383815,cg20978277,cg09642020,cg14217861,cg21252105,cg13319501,cg22796704,cg10498429,cg26968245,cg25400358,cg20921972,cg25031476,cg20153322,cg11826475,cg20742385,cg06673684,cg05315334,cg18186343,cg03039990,cg01022345,cg0…	PRKCZ,PIK3CD,PIK3CD,PIK3R3,JAK1,RHOC,SHC1,SHC1,SH2D2A,SH2D2A,RHOB,MAPKAPK3,NCK1,PDGFRA,FGF1,VEGFA,ANGPT2,FZD3,NOTCH1,NOTCH1,NOTCH1,PRKCQ,MAPK8,BAD,BAD,BAD,WNT5B,PTPRB,PXN,PXN,F7,F7,F7,DLK1,DLK1,DLK1,AKT1,AKT1,JAG2,DLL4,DLL4,PLCG2,PLCG2,PLD2,APC2,PIK3R2,PIK3R2,DLL3,SRC,PLCG1,PDGFB,PRR5,WNT7B,WNT7B,WNT7B	139816,-24332,79406,95706,-103211,1517,-429,-1135,630,-35791,129996,1072,-1309,5732,187609,324704,137975,129376,61141,14081,-18994,-787433,158802,349,-1528,-2049,15078,-81848,-415,-444,-126467,-113306,-103909,124457,124459,124656,8851,-2731,80947,-2105,12111,-321551,-145696,628,-6396,-42053,-34384,8663,38990,-714,5569,-7211,-68119,-76813,-80800
PANTHER Pathway	P00034	Integrin signalling pathway	0.0184875	31.9464	51	1.59642	0.0295139	0.001023	0.0259159	167	18.6708	37	1.98171	0.0183441	0.221557	3.33496e-05	0.00253457	cg16014412,cg05659773,cg17879376,cg10512203,cg08644498,cg11835347,cg12473916,cg25603883,cg22809683,cg22809683,cg07820189,cg07820189,cg23119026,cg24869232,cg13700939,cg06202737,cg08558886,cg02772995,cg21249091,cg04479212,cg22209918,cg16604233,cg07715777,cg10978034,cg19612068,cg22273555,cg01820962,cg15804973,cg21585707,cg14997707,cg05830842,cg14018024,cg14545975,cg24892069,cg22796704,cg20909017,cg2…	PIK3CD,PIK3CD,COL16A1,COL9A2,PIK3R3,RHOC,SHC1,SHC1,LAMC2,LAMC1,LAMC2,LAMC1,RHOB,LIMS1,MAP3K2,MAP3K2,RND3,ITGB6,ITGA6,ITGA9,COL11A2,COL11A2,COL11A2,COL11A2,COL11A2,COL11A2,COL10A1,MAP3K5,ACTB,COL1A2,COL14A1,LAMC3,COL5A1,ITGB1,MAPK8,ITGA5,PXN,PXN,ITGBL1,ITGBL1,CSK,ITGA2B,ITGA2B,COL1A1,COL1A1,ITGB4,ACTG1,ACTG1,LAMA3,PIK3R2,PIK3R2,SRC,COL20A1	-24332,79406,-42105,2061,95706,1517,-429,-1135,-156507,6322,-5908,156921,129996,-116682,-20126,-20239,-125657,-291970,-87977,1557,31373,31353,31313,30288,30252,30242,-64755,-858,35038,-170753,71335,24441,-236407,-315384,158802,7899,-415,-444,475,1458,-29272,3596,-856,3669,-9546,42848,105066,28882,-25878,-42053,-34384,38990,-133
MSigDB Pathway	REACTOME_ENDOSOMAL_VACUOLAR_PATHWAY	Genes involved in Endosomal/Vacuolar pathway	0.00035852	0.619523	9	14.5273	0.00520833	2.08669e-08	3.44305e-06	8	0.894407	5	5.5903	0.00247893	0.625	0.000727384	0.0480074	cg22298860,cg04458159,cg04458159,cg17608381,cg11946459,cg18516125,cg04983903,cg26392102,cg08309069,cg01517384,cg01517384	HLA-F,HLA-A,HLA-G,HLA-A,HLA-A,HLA-A,HLA-A,HLA-C,HLA-C,HLA-C,HLA-B	-363,-52499,61783,2514,2522,15171,65029,1112,-789,-83994,1108
MSigDB Pathway	PID_RXR_VDR_PATHWAY	RXR and RAR heterodimerization with other nuclear receptor	0.00242445	4.18945	19	4.5352	0.0109954	9.79157e-08	1.17499e-05	26	2.90682	13	4.47224	0.00644522	0.5	1.04479e-06	0.00137912	cg15138109,cg11380327,cg22892432,cg12899747,cg12899747,cg04772644,cg14015015,cg14321284,cg14545975,cg17436656,cg01054110,cg01538166,cg11826961,cg26748477,cg22006825,cg08398371,cg03313447,cg23564243,cg09693106,cg01234420	NCOA1,NCOA1,THRB,THRB,RARB,RXRB,PPARD,RXRA,RXRA,RARG,NCOR2,SREBF1,THRA,RARA,TGFB1,TGFB1,TGFB1,PPARA,PPARA,PPARA	-1567,413,-1527,-855262,-78275,2963,17525,-32277,78788,-1071,-22535,-3687,2577,50970,88045,44977,30774,-105372,-96678,-92691
MSigDB Pathway	REACTOME_PLATELET_ADHESION_TO_EXPOSED_COLLAGEN	Genes involved in Platelet Adhesion to exposed collagen	0.00118288	2.04401	12	5.87081	0.00694444	1.658e-06	0.000109428	13	1.45341	7	4.81625	0.0034705	0.538462	0.000201108	0.0265463	cg19380499,cg14091208,cg02484127,cg20038477,cg13185177,cg14997707,cg24892069,cg11804350,cg18618815,cg06769994,cg12899065,cg00725138	GP9,GP9,GP9,GP9,GP5,COL1A2,ITGB1,VWF,COL1A1,COL1A1,GP1BB,GP1BB	-57095,-57031,-56605,-24978,-803,-170753,-315384,-1315,3669,-9546,-305,6089
MSigDB Pathway	REACTOME_PLATELET_ACTIVATION_SIGNALING_AND_AGGREGATION	Genes involved in Platelet activation, signaling and aggregation	0.0195748	33.8252	61	1.80339	0.0353009	1.33772e-05	0.000653995	198	22.1366	44	1.98766	0.0218146	0.222222	5.81922e-06	0.00384069	cg01927825,cg08644498,cg12473916,cg25603883,cg25256723,cg16054275,cg01459453,cg07783800,cg23119026,cg03936870,cg26132647,cg20116935,cg19380499,cg14091208,cg02484127,cg20038477,cg13185177,cg01201215,cg05265596,cg27042983,cg08849294,cg14997707,cg04600055,cg13319501,cg08877357,cg19086497,cg09342225,cg11804350,cg22681246,cg22222281,cg04199609,cg26685941,cg05412028,cg06937409,cg02884928,cg13774825,cg0…	PRKCZ,PIK3R3,SHC1,SHC1,F5,F5,SELP,GNG4,RHOB,CALM2,GNAI2,GNAI2,GP9,GP9,GP9,GP9,GP5,SPARC,LCP2,VEGFA,GNA12,COL1A2,YWHAZ,PRKCQ,ADRA2A,ARRB1,TRPC6,VWF,CD9,CD9,CD9,ABCC4,ABCC4,CALM1,AKT1,AKT1,RASGRP1,THBS1,THBS1,CSK,PLCG2,PLCG2,ITGA2B,ITGA2B,COL1A1,COL1A1,DGKE,GNG7,GNA15,GNA11,TBXA2R,PIK3R2,PIK3R2,ENSG00000268173,ENSG00000268173,TGFB1,TGFB1,TGFB1,GNG8,SRC,GP1BB,GP1BB,PDGFB	139816,95706,-429,-1135,-119,-197,138,9631,129996,-157839,24932,30374,-57095,-57031,-56605,-24978,-803,-70705,29666,324704,125944,-170753,-127595,-787433,283743,108129,-213803,-1315,-4134,-123,1220,781,746,418622,8851,-2731,-607595,-408693,202772,-29272,-321551,-145696,3596,-856,3669,-9546,-1256,211452,-13769,28015,-951,-42053,-34384,804,7892,88045,44977,30774,-1555,38990,-305,6089,5569
MSigDB Pathway	PID_CXCR4_PATHWAY	CXCR4-mediated signaling events	0.00942251	16.2821	35	2.1496	0.0202546	3.42583e-05	0.00127808	103	11.5155	24	2.08415	0.0118989	0.23301	0.000346574	0.0351906	cg01927825,cg16014412,cg05659773,cg14181576,cg13448978,cg08644498,cg11835347,cg23119026,cg21249091,cg04479212,cg26132647,cg20116935,cg10173814,cg11299964,cg24892069,cg03916630,cg10498429,cg26968245,cg25400358,cg19421125,cg22908581,cg20909017,cg20153322,cg11826475,cg02884928,cg13774825,cg11693709,cg01359532,cg24195878,cg18335931,cg24883498,cg12492496,cg27178677,cg12807924,cg17176676	PRKCZ,PIK3CD,PIK3CD,FGR,FGR,PIK3R3,RHOC,RHOB,ITGA6,ITGA9,GNAI2,GNAI2,MAPKAP1,MAPKAP1,ITGB1,CXCL12,BAD,BAD,BAD,CD4,CD4,ITGA5,PXN,PXN,AKT1,AKT1,PLCB2,CSK,PIK3R2,PIK3R2,ENSG00000268173,ENSG00000268173,PLCB1,SRC,GNAZ	139816,-24332,79406,225,-9,95706,1517,129996,-87977,1557,24932,30374,299347,-271,-315384,-184919,349,-1528,-2049,-15782,338,7899,-415,-444,8851,-2731,58104,-29272,-42053,-34384,804,7892,721532,38990,28863
MSigDB Pathway	PID_CMYB_PATHWAY	C-MYB transcription factor network	0.0115668	19.9874	39	1.95123	0.0225694	9.66458e-05	0.00303022	84	9.39128	21	2.23612	0.0104115	0.25	0.000288069	0.0345683	cg23632393,cg12526693,cg26553501,cg01490733,cg25147026,cg22793142,cg10501210,cg16290275,cg10203483,cg25581347,cg16942327,cg07065220,cg02523270,cg16932827,cg02170478,cg21091547,cg24590353,cg03943446,cg07568296,cg19629631,cg14997707,cg13969327,cg04968532,cg09612099,cg19421125,cg22908581,cg02676523,cg05765011,cg01394847,cg01635555,cg05507654,cg26902127,cg09789939,cg06913337,cg17580614,cg07563400,cg1…	SKI,SKI,SKI,SKI,PTGS2,CD34,CD34,CD34,MAT2A,HES1,HES1,HES1,HES1,HES1,KIT,CDKN1A,TAB2,MAD1L1,MAD1L1,MAD1L1,COL1A2,SND1,CCND1,BIRC3,CD4,CD4,CREBBP,CREBBP,ZFHX3,ZFHX3,ZFPM1,ZFPM1,ZFPM1,ZFPM1,ADORA2B,ADORA2B,NLK,MPO,ETS2	-15018,-14876,-14858,86933,-883,88995,87727,41837,-120049,-362672,113812,133607,133718,134706,-423090,-987,-347040,265018,213728,212762,-170753,234020,-491862,-91386,-15782,338,-96948,-172499,-18796,-18991,-9868,-6440,12521,70680,1282,1326,70196,-43439,376991
MSigDB Pathway	KEGG_ECM_RECEPTOR_INTERACTION	ECM-receptor interaction	0.0101571	17.5514	35	1.99414	0.0202546	0.000143515	0.00411825	85	9.50308	22	2.31504	0.0109073	0.258823	0.000121035	0.0261824	cg22809683,cg22809683,cg07820189,cg07820189,cg02772995,cg21249091,cg04479212,cg19380499,cg14091208,cg02484127,cg20038477,cg13185177,cg25375757,cg19004565,cg22209918,cg16604233,cg07715777,cg10978034,cg19612068,cg22273555,cg14997707,cg14018024,cg14545975,cg24892069,cg23186333,cg11804350,cg20909017,cg06914505,cg14428590,cg03578689,cg25809905,cg18618815,cg06769994,cg19804488,cg15393702,cg12899065,cg0…	LAMC2,LAMC1,LAMC2,LAMC1,ITGB6,ITGA6,ITGA9,GP9,GP9,GP9,GP9,GP5,TNXB,TNXB,COL11A2,COL11A2,COL11A2,COL11A2,COL11A2,COL11A2,COL1A2,LAMC3,COL5A1,ITGB1,CD44,VWF,ITGA5,THBS1,THBS1,ITGA2B,ITGA2B,COL1A1,COL1A1,ITGB4,LAMA3,GP1BB,GP1BB	-156507,6322,-5908,156921,-291970,-87977,1557,-57095,-57031,-56605,-24978,-803,-835,-72989,31373,31353,31313,30288,30252,30242,-170753,24441,-236407,-315384,1173,-1315,7899,-408693,202772,3596,-856,3669,-9546,42848,-25878,-305,6089
MSigDB Pathway	PID_NEPHRIN_NEPH1_PATHWAY	Nephrin/Neph1 signaling in the kidney podocyte	0.00379965	6.56579	18	2.74148	0.0104167	0.000164574	0.00452579	32	3.57763	12	3.35418	0.00594943	0.375	9.73022e-05	0.0261824	cg01927825,cg16014412,cg05659773,cg08644498,cg00658740,cg00480856,cg22796704,cg10498429,cg26968245,cg25400358,cg09342225,cg02884928,cg13774825,cg24195878,cg18335931,cg24883498,cg12492496,cg18347630	PRKCZ,PIK3CD,PIK3CD,PIK3R3,NCK1,WASL,MAPK8,BAD,BAD,BAD,TRPC6,AKT1,AKT1,PIK3R2,PIK3R2,ENSG00000268173,ENSG00000268173,PLCG1	139816,-24332,79406,95706,-1309,-915,158802,349,-1528,-2049,-213803,8851,-2731,-42053,-34384,804,7892,-714
MSigDB Pathway	REACTOME_SIGNALING_BY_NOTCH	Genes involved in Signaling by NOTCH	0.0123809	21.3942	40	1.86966	0.0231481	0.000188154	0.00496726	100	11.1801	23	2.05723	0.0114031	0.23	0.000554854	0.0455195	cg11835347,cg08654091,cg16640358,cg21810733,cg12252865,cg17421623,cg25581347,cg16942327,cg07065220,cg02523270,cg16932827,cg20012601,cg03180134,cg04136748,cg17136255,cg21229153,cg23133355,cg09125127,cg04968532,cg27094173,cg19086497,cg09143195,cg27195326,cg11830800,cg01054110,cg18186343,cg03039990,cg01022345,cg16310077,cg00881300,cg24632582,cg17207590,cg10643916,cg22452230,cg02676523,cg05765011,cg1…	MOV10,PSEN2,HDAC4,HDAC11,HDAC11,POGLUT1,HES1,HES1,HES1,HES1,HES1,MAML3,MAML3,SKP1,LFNG,LFNG,LFNG,LFNG,CCND1,RAB6A,ARRB1,CNTN1,CNTN1,CNTN1,NCOR2,DLK1,DLK1,DLK1,JAG2,DLL4,DLL4,APH1B,TLE3,TLE3,CREBBP,CREBBP,ATP2A3,ATP2A3,KAT2A,RFNG	31190,-42846,430586,-902,-894,-215,-362672,113812,133607,133718,134706,61754,61673,-2534,-42547,-41288,-39687,-10446,-491862,100429,108129,-453,1106,1167,-22535,124457,124459,124656,80947,-2105,12111,828,635906,635817,-96948,-172499,-39886,-39915,-1682,733
MSigDB Pathway	PID_A6B1_A6B4_INTEGRIN_PATHWAY	a6b1 and a6b4 Integrin signaling	0.0047695	8.24169	20	2.42669	0.0115741	0.00035261	0.00858878	46	5.14284	14	2.72223	0.006941	0.304348	0.000340935	0.0351906	cg12473916,cg25603883,cg22809683,cg22809683,cg07820189,cg07820189,cg21249091,cg04772644,cg04600055,cg14018024,cg14321284,cg14545975,cg24892069,cg22681246,cg22222281,cg04199609,cg02884928,cg13774825,cg03832440,cg16619378,cg19804488,cg15393702	SHC1,SHC1,LAMC2,LAMC1,LAMC2,LAMC1,ITGA6,RXRB,YWHAZ,LAMC3,RXRA,RXRA,ITGB1,CD9,CD9,CD9,AKT1,AKT1,PMP22,PMP22,ITGB4,LAMA3	-429,-1135,-156507,6322,-5908,156921,-87977,2963,-127595,24441,-32277,78788,-315384,-4134,-123,1220,8851,-2731,958665,958376,42848,-25878
MSigDB Pathway	KEGG_PHOSPHATIDYLINOSITOL_SIGNALING_SYSTEM	Phosphatidylinositol signaling system	0.00856596	14.802	27	1.82408	0.015625	0.00266514	0.0404367	77	8.60867	19	2.20708	0.00941993	0.246753	0.000655205	0.0455195	cg16014412,cg05659773,cg08644498,cg14149172,cg01974375,cg08654091,cg03936870,cg18419358,cg05987787,cg27021181,cg04149578,cg15734764,cg15056348,cg06937409,cg11693709,cg06627532,cg07285481,cg27401724,cg13675837,cg24195878,cg18335931,cg24883498,cg12492496,cg27178677,cg27178677,cg18347630,cg26373518,cg18053607	PIK3CD,PIK3CD,PIK3R3,PI4KB,PI4KB,ITPKB,CALM2,SYNJ2,SYNJ2,CALML5,INPP5A,INPP5A,INPP5A,CALM1,PLCB2,PLCG2,PLCG2,PLCD3,DGKE,PIK3R2,PIK3R2,ENSG00000268173,ENSG00000268173,PLCB4,PLCB1,PLCG1,INPP5J,INPP5J	-24332,79406,95706,1228,1179,-88555,-157839,-18910,45590,53187,-148805,-84769,-1217,418622,58104,-321551,-145696,-3739,-1256,-42053,-34384,804,7892,-453644,721532,-714,-38,-17
MSigDB Pathway	KEGG_SMALL_CELL_LUNG_CANCER	Small cell lung cancer	0.00944821	16.3265	29	1.77625	0.0167824	0.00276348	0.0414522	86	9.61488	22	2.28812	0.0109073	0.255814	0.000145695	0.0261824	cg16014412,cg05659773,cg08644498,cg12473916,cg25603883,cg22809683,cg22809683,cg07820189,cg07820189,cg25147026,cg21249091,cg12899747,cg04772644,cg21241889,cg14018024,cg14321284,cg14545975,cg13823169,cg24892069,cg23624321,cg04968532,cg09612099,cg02884928,cg13774825,cg03578689,cg25809905,cg15393702,cg24195878,cg18335931,cg24883498,cg12492496	PIK3CD,PIK3CD,PIK3R3,CKS1B,CKS1B,LAMC2,LAMC1,LAMC2,LAMC1,PTGS2,ITGA6,RARB,RXRB,TRAF1,LAMC3,RXRA,RXRA,TRAF2,ITGB1,TRAF6,CCND1,BIRC3,AKT1,AKT1,ITGA2B,ITGA2B,LAMA3,PIK3R2,PIK3R2,ENSG00000268173,ENSG00000268173	-24332,79406,95706,-3524,-2818,-156507,6322,-5908,156921,-883,-87977,-78275,2963,389,24441,-32277,78788,-4077,-315384,-602,-491862,-91386,8851,-2731,3596,-856,-25878,-42053,-34384,804,7892
MSigDB Predicted Promoter Motifs	V$BACH1_01	Motif NNSATGAGTCATGNT matches BACH1: BTB and CNC homology 1, basic leucine zipper transcription factor 1	0.0250918	43.3586	86	1.98346	0.0497685	4.29503e-09	1.44741e-06	254	28.3974	53	1.86637	0.0262766	0.208661	4.99925e-06	0.000384317	cg00463859,cg26785800,cg04911680,cg16015113,cg08644498,cg22820188,cg19238380,cg17453456,cg22809683,cg22809683,cg07820189,cg07820189,cg18150280,cg23257225,cg15260921,cg26084700,cg19599666,cg01201215,cg17593342,cg25375757,cg19004565,cg21091547,cg18395623,cg17373345,cg03958308,cg00521239,cg09406760,cg00329447,cg02110858,cg05595301,cg19497517,cg08161931,cg14018024,cg03698343,cg21120249,cg23656300,cg2…	ZNF436,WASF2,WASF2,NCDN,MAST2,LMNA,LMNA,LMNA,LAMC2,LAMC1,LAMC2,LAMC1,RGS2,MYBPH,H3F3A,CAB39,LPP,SPARC,RNF182,TNXB,TNXB,CDKN1A,SCRN1,DNAJC5B,PLEC,PLEC,PLEC,PLEC,PLEC,PLEC,PLEC,PLEC,AIF1L,ABCA2,ABCA2,BNIP3,AP2A2,PHLDA2,PHLDA2,PHLDA2,RPS6KA4,BCL9L,BCL9L,ENO2,ENO2,KRT8,DCTN2,PTPRR,ABHD4,GPR56,GSE1,GSE1,GSE1,GSE1,GSE1,GSE1,GSE1,GSE1,GSE1,GSE1,GSE1,GSE1,GSE1,GSE1,GSE1,GSE1,GSE1,RAP1GAP2,DLG4,HS3ST3B1,H…	-54167,-38377,-78822,958,233324,1507,9451,10022,-156507,6322,-5908,156921,-1312,21797,57283,115920,-59697,-70705,112517,-835,-72989,-987,43134,12394,10055,9080,5928,-3127,-3179,-3187,-3214,-3359,-62954,750,671,-75778,100089,7646,1139,-1297,-16820,-201,-366,-1025,-1019,47057,-2403,201556,-377,-359,-450706,-392842,-392613,-310201,-242168,-238665,-217787,-127833,-127646,-127644,-127579,-61466,-46183…
MSigDB Predicted Promoter Motifs	V$MAZ_Q6	Motif GGGGAGGG matches MAZ: MYC-associated zinc finger protein (purine-binding transcription factor)	0.013834	23.9051	57	2.38443	0.0329861	4.70702e-09	1.44741e-06	184	20.5714	36	1.75001	0.0178483	0.195652	0.000569982	0.00815207	cg12524640,cg22726349,cg11731671,cg22506548,cg16348158,cg13781678,cg23034362,cg15519786,cg06060874,cg01101873,cg16686396,cg05659773,cg06177599,cg22711082,cg09063663,cg00463859,cg17879376,cg16015113,cg06885782,cg06724462,cg07368443,cg19587237,cg06221222,cg11835347,cg16008966,cg26935102,cg08916374,cg10976961,cg26058502,cg14149172,cg01974375,cg12473916,cg12473916,cg25603883,cg25603883,cg05308819,cg2…	PRDM16,PRDM16,PRDM16,PRDM16,PRDM16,PRDM16,PRDM16,PRDM16,PRDM16,PRDM16,PRDM16,CLSTN1,NPPA,EPHA2,EPHA2,TCEA3,BAI2,NCDN,KCNQ4,KCNQ4,PLK3,SSBP3,FNBP1L,MOV10,TRIM33,POLR3GL,POLR3GL,POLR3GL,SETDB1,ZNF687,ZNF687,CKS1B,SHC1,CKS1B,SHC1,ARHGEF2,LMNA,LMNA,LMNA,CASQ1,POU2F1,LHX4,XPR1,PRELP,ZNF496,ZEB1,HNRNPF,ZNF503,ZNF503,TLX1,TLX1,DCHS1,E2F8,PACSIN3,AHNAK,RCOR2,RCOR2,RCOR2,OTUB1	-2719,4904,9830,11175,51142,117332,214812,280666,283541,283704,297096,93376,9264,85801,-2230,1132,17612,958,-1475,16614,-560,75016,234144,31190,291987,-560,-1341,-4513,47209,44118,44167,-3524,-429,-2818,-1135,-10839,1507,9451,10022,-676,-98972,-51229,-94,4992,-1009,608211,204,-6052,-370666,-65254,-63260,-881,-104600,597,-728,-1462,-1590,-2932,14910
MSigDB Predicted Promoter Motifs	V$E2A_Q2	Motif NCACCTGYYNCNKN matches TCF3: transcription factor 3 (E2A immunoglobulin enhancer binding factors E12/E47)	0.0267126	46.1593	88	1.90644	0.0509259	1.67602e-08	3.38844e-06	231	25.826	52	2.01347	0.0257809	0.225108	5.66256e-07	8.70619e-05	cg13839957,cg22711082,cg09063663,cg17879376,cg00426822,cg08876103,cg06885782,cg06724462,cg18933331,cg16008966,cg26935102,cg08916374,cg10976961,cg05308819,cg22809683,cg07820189,cg00708603,cg21249091,cg21249091,cg15736994,cg03873281,cg21874213,cg07521929,cg02760293,cg04216235,cg26579986,cg27103616,cg27151561,cg07095347,cg24590353,cg02506717,cg04600055,cg25073708,cg09642020,cg14217861,cg21252105,cg1…	CHD5,EPHA2,EPHA2,BAI2,MACF1,MACF1,KCNQ4,KCNQ4,AMPD2,SYT6,POLR3GL,POLR3GL,POLR3GL,ARHGEF2,LAMC2,LAMC2,FAM49A,DLX2,ITGA6,GUCY1B3,PDLIM4,NRG2,ANKHD1,PPP2R2B,NKX2-5,MDGA1,MDGA1,MDGA1,EYA4,TAB2,JAZF1,ZNF706,PPP2R4,NOTCH1,NOTCH1,NOTCH1,GRIN1,CYP26A1,CYP26A1,LOXL4,PITX3,PSD,PSD,IGF2,CCDC85B,LRP6,PLCB2,CBLN1,CBLN1,CYLD,USB1,FHOD1,GSE1,GSE1,GSE1,GSE1,GSE1,GSE1,GSE1,GSE1,GSE1,GSE1,GSE1,GSE1,GSE1,GSE1,GSE1,…	74700,85801,-2230,17612,-2498,23290,-1475,16614,23143,-65323,-560,-1341,-4513,-10839,-156507,-5908,383568,-236913,-87977,95731,15592,193587,-39146,176752,-75702,161156,39431,-1336,-309233,-347040,-118429,124710,209942,61141,14081,-18994,26336,-4608,303188,5399,274,9291,8679,143352,-142,1741,58104,-209986,-210066,-44459,-1567,-423,-450706,-392842,-392613,-310201,-242168,-238665,-217787,-127833,-12…
MSigDB Predicted Promoter Motifs	GGGYGTGNY_UNKNOWN	Motif GGGYGTGNY (no known TF)	0.0594276	102.691	161	1.56781	0.0931713	2.20386e-08	3.38844e-06	638	71.329	107	1.50009	0.0530491	0.167712	1.04529e-05	0.000510674	cg13839957,cg13839957,cg13566436,cg20674490,cg05162523,cg26785800,cg04911680,cg11835347,cg22809683,cg07820189,cg10529555,cg15260921,cg21821308,cg03936870,cg00610692,cg00326131,cg03295928,cg14481208,cg00658082,cg16960758,cg03298700,cg12899747,cg06399164,cg26132647,cg20116935,cg24363020,cg20267101,cg10959999,cg17430979,cg17430979,cg11036041,cg11076306,cg13039251,cg21874213,cg07286341,cg12619504,cg1…	KCNAB2,CHD5,CLIC4,CLIC4,CLIC4,WASF2,WASF2,MOV10,LAMC2,LAMC2,NUAK2,ACBD3,ASAP2,CALM2,RTKN,RTKN,RTKN,RTKN,RTKN,NOSTRIN,SPEG,RARB,ZBTB47,GNAI2,GNAI2,RYBP,BOC,RAB6B,CRMP1,JAKMIP1,PHOX2B,PHOX2B,PDZD2,NRG2,PDLIM7,MGAT4B,BMP6,POU5F1,PRRC2A,PRRC2A,PRRC2A,COL11A2,COL11A2,COL11A2,COL11A2,COL11A2,COL11A2,TAB2,ACTB,STX1A,BET1,COL1A2,GPR22,KCNH2,YWHAZ,ADCY8,PLEC,PLEC,PLEC,PLEC,PLEC,PLEC,PLEC,PLEC,NTRK2,ZEB1,S…	59503,74700,169018,169085,169091,-38377,-78822,31190,-156507,-5908,36360,65471,186713,-157839,954,549,-324,-350,-355,4332,-3815,-78275,-141,24932,30374,-210781,75904,-32444,-140044,167454,385680,320320,379085,193587,779,-2536,2013,-100282,18839,19133,19147,31373,31353,31313,30288,30252,30242,-347040,35038,3467,-219434,-170753,-6838,22208,-127595,314581,10055,9080,5928,-3127,-3179,-3187,-3214,-335…
MSigDB Predicted Promoter Motifs	V$CACCCBINDINGFACTOR_Q6	Motif CANCCNNWGGGTGDGG (no known TF)	0.0313823	54.2285	98	1.80717	0.056713	3.28266e-08	4.03767e-06	259	28.9564	48	1.65766	0.0237977	0.185328	0.00029367	0.00501687	cg12524640,cg22726349,cg11731671,cg22506548,cg16348158,cg13781678,cg23034362,cg15519786,cg06060874,cg01101873,cg16686396,cg16008966,cg19936954,cg03936870,cg00740914,cg10835286,cg14601444,cg00043800,cg00610692,cg00326131,cg03295928,cg14481208,cg00658082,cg01620164,cg03298700,cg00036871,cg08493959,cg12899747,cg26132647,cg20116935,cg20267101,cg25581347,cg16942327,cg07065220,cg02523270,cg16932827,cg1…	PRDM16,PRDM16,PRDM16,PRDM16,PRDM16,PRDM16,PRDM16,PRDM16,PRDM16,PRDM16,PRDM16,TRIM33,LHX4,CALM2,MEIS1,MEIS1,DCTN1,DCTN1,RTKN,RTKN,RTKN,RTKN,RTKN,KCNH7,SPEG,INHA,INHA,RARB,GNAI2,GNAI2,BOC,HES1,HES1,HES1,HES1,HES1,CPLX1,CPLX1,CPLX1,CPLX1,CPLX1,SPRY4,TFAP2A,JARID2,CDKN1A,HR,PTGDS,SORBS1,AHNAK,RCOR2,RCOR2,RCOR2,OTUB1,KDM2A,NINJ2,LTBR,RARG,ITGA5,LRP1,LTB4R,LTB4R,SRSF5,KCNK10,KCNK10,CALM1,ASB7,GSE1,GSE1…	-2719,4904,9830,11175,51142,117332,214812,280666,283541,283704,297096,291987,-51229,-157839,-10421,-4619,-55,-4663,954,549,-324,-350,-355,-895145,-3815,-23,20,-78275,24932,30374,75904,-362672,113812,133607,133718,134706,99842,38757,-81800,-81862,-82089,-108733,-95320,-1782,-987,-6854,-908,226682,-728,-1462,-1590,-2932,14910,-24593,94092,569,-1071,7899,-4141,-1835,18785,-121,168055,133608,418622,1…
MSigDB Predicted Promoter Motifs	V$E47_01	Motif VSNGCAGGTGKNCNN matches TCF3: transcription factor 3 (E2A immunoglobulin enhancer binding factors E12/E47)	0.0284139	49.0992	90	1.83302	0.0520833	6.51031e-08	6.67307e-06	245	27.3912	42	1.53334	0.020823	0.171429	0.00318731	0.0301568	cg16355231,cg19098932,cg23626733,cg20823695,cg20664247,cg13839957,cg22711082,cg09063663,cg00426822,cg08876103,cg03936870,cg21249091,cg00036871,cg08493959,cg22120095,cg04347447,cg23415995,cg02760293,cg04216235,cg24711224,cg16276108,cg01205011,cg27042983,cg21530649,cg24830730,cg04600055,cg03958308,cg00521239,cg09406760,cg00329447,cg02110858,cg05595301,cg19497517,cg08161931,cg12794567,cg16358099,cg2…	PEX10,PEX10,PEX10,PEX10,PEX10,CHD5,EPHA2,EPHA2,MACF1,MACF1,CALM2,ITGA6,INHA,INHA,CACNA2D2,CACNA2D2,PLK4,PPP2R2B,STC2,NSD1,MGAT1,DEF6,VEGFA,PPP1R17,KCNH2,ZNF706,PLEC,PLEC,PLEC,PLEC,PLEC,PLEC,PLEC,PLEC,CYP26A1,CYP26A1,SORBS1,BCL9L,BCL9L,POU2F3,CALM1,BCL11B,DLL4,DLL4,CACNA1H,CACNA1H,HSD3B7,HSD3B7,HSD3B7,CYLD,GSE1,GSE1,GSE1,GSE1,GSE1,GSE1,GSE1,GSE1,GSE1,GSE1,GSE1,GSE1,GSE1,GSE1,GSE1,GSE1,GSE1,CBFA2T3…	-1011,-1184,-1430,-1442,-1507,74700,85801,-2230,-2498,23290,-157839,-87977,-23,20,52834,-614,-97365,176752,18445,940,23640,-3516,324704,384909,22208,124710,10055,9080,5928,-3127,-3179,-3187,-3214,-3359,-4608,303188,226682,-201,-366,-24544,418622,73286,-2105,12111,-31146,21886,-588,99,291,-44459,-450706,-392842,-392613,-310201,-242168,-238665,-217787,-127833,-127646,-127644,-127579,-61466,-46183,-…
MSigDB Predicted Promoter Motifs	V$PEA3_Q6	Motif ACWTCCK matches ETV4: ets variant gene 4 (E1A enhancer binding protein, E1AF)	0.0185808	32.1077	65	2.02444	0.0376157	1.63799e-07	1.43909e-05	248	27.7266	44	1.58692	0.0218146	0.177419	0.00129806	0.0150625	cg04865726,cg08426733,cg13839957,cg22711082,cg09063663,cg20822990,cg13566436,cg20674490,cg05162523,cg26785800,cg04911680,cg16728604,cg19908139,cg19587237,cg16008966,cg14149172,cg14149172,cg01974375,cg01974375,cg01459453,cg04890480,cg04890480,cg22809683,cg07820189,cg08654091,cg24892069,cg26605164,cg15302379,cg17333042,cg02448743,cg11721913,cg06700877,cg23967554,cg23753748,cg02402091,cg27290215,cg0…	VWA1,VWA1,KCNAB2,EPHA2,EPHA2,ATP13A2,RUNX3,RUNX3,RUNX3,WASF2,WASF2,SYNC,GNL2,SSBP3,TRIM33,PI4KB,ZNF687,PI4KB,ZNF687,SELP,CACNA1E,MR1,LAMC1,LAMC1,ITPKB,NRP1,KAZALD1,KAZALD1,KAZALD1,KAZALD1,KAZALD1,PSD,PSD,CALHM2,ACSL5,ABLIM1,ABLIM1,ABLIM1,TSPAN4,KCNQ1,KCNQ1,KCNQ1,KCNQ1,KCNQ1,KCNQ1,KCNQ1,TUT1,MARK2,RPS6KA4,RAB1B,POLD4,UNC93B1,TCIRG1,TCIRG1,IL18BP,ARAP1,GDPD5,ARHGAP20,NCAM1,SIK3,SORL1,LTBR,LAG3,BCL2…	-5140,5690,59503,85801,-2230,-500,50636,50569,50563,-38377,-78822,-37785,-214,75016,291987,1228,44118,1179,44167,138,-379147,70596,6322,156921,-88555,62985,-33,251,604,2406,4400,9291,8679,-734,-864,25124,-26407,-57227,4708,86623,88581,89186,89277,89356,256171,256187,-8656,-683,-16820,-1323,-18530,47648,-365,37702,506,-28724,-689,-585977,352833,-878,-25175,569,1171,194133,1093,287347,-494791,-4947…
MSigDB Predicted Promoter Motifs	V$MYOGENIN_Q6	Motif RGCAGSTG matches MYOG: myogenin (myogenic factor 4)	0.024319	42.0232	78	1.85611	0.0451389	3.04063e-07	2.33749e-05	241	26.944	50	1.8557	0.0247893	0.207469	1.07947e-05	0.000510674	cg04865726,cg08426733,cg22711082,cg09063663,cg13566436,cg20674490,cg05162523,cg14181576,cg13448978,cg06885782,cg06724462,cg00090197,cg16008966,cg26935102,cg08916374,cg10976961,cg02297709,cg00708603,cg00610692,cg00326131,cg03295928,cg14481208,cg00658082,cg00684075,cg06567855,cg26337070,cg26337070,cg05584950,cg05584950,cg21249091,cg03651957,cg00036871,cg08493959,cg12794567,cg16358099,cg00004105,cg2…	VWA1,VWA1,EPHA2,EPHA2,RUNX3,RUNX3,RUNX3,FGR,FGR,KCNQ4,KCNQ4,TMEM125,SYT6,POLR3GL,POLR3GL,POLR3GL,CASQ1,FAM49A,RTKN,RTKN,RTKN,RTKN,RTKN,ATOH8,ATOH8,ATOH8,ST3GAL5,ATOH8,ST3GAL5,ITGA6,PARD3B,INHA,INHA,CYP26A1,CYP26A1,LOXL4,KAZALD1,KAZALD1,KAZALD1,KAZALD1,KAZALD1,BNIP3,NKX6-2,NKX6-2,TNNT3,FLRT1,CCDC85B,RHOD,ZBTB16,HMGA2,HMGA2,CABP1,LRP10,DDHD1,SPTB,PAK6,DLL4,DLL4,RPLP1,RPLP1,CYLD,CDH5,ENKD1,EPN2,SRCI…	-5140,5690,85801,-2230,50636,50569,50563,225,-9,-1475,16614,3037,-65323,-560,-1341,-4513,-676,383568,954,549,-324,-350,-355,-11356,-3106,18857,116264,31831,103290,-87977,187,-23,20,-4608,303188,5399,-33,251,604,2406,4400,-75778,-192105,-202269,-1067,-101866,-142,38277,-22936,-94597,212384,9957,-33848,1397,61039,10399,-2105,12111,9487,9576,-44459,-12185,-6430,107356,23166,50970,29883,3585,-10256,3…
MSigDB Predicted Promoter Motifs	V$NRF2_Q4	Motif NTGCTGAGTCAKN matches NFE2L2: nuclear factor (erythroid-derived 2)-like 2	0.0258147	44.6077	81	1.81583	0.046875	4.24525e-07	2.90092e-05	249	27.8384	48	1.72424	0.0237977	0.192771	0.000111725	0.00292949	cg08644498,cg07902673,cg26801613,cg22809683,cg07820189,cg18150280,cg15260921,cg07452306,cg00036871,cg08493959,cg26084700,cg25567674,cg22325673,cg04136748,cg19514721,cg02760293,cg09568774,cg01458484,cg25375757,cg19004565,cg16503933,cg04105923,cg01146808,cg08636573,cg15251779,cg03958308,cg00521239,cg09406760,cg00329447,cg02110858,cg05595301,cg19497517,cg08161931,cg13835114,cg03698343,cg21120249,cg0…	MAST2,LMO4,LMO4,LAMC1,LAMC1,RGS2,H3F3A,SFXN5,INHA,INHA,CAB39,CCDC14,PPP2R2C,SKP1,FGF1,PPP2R2B,C6orf62,TUBB,TNXB,TNXB,PRDM1,PRDM1,PRDM1,CLDN15,CHPF2,PLEC,PLEC,PLEC,PLEC,PLEC,PLEC,PLEC,PLEC,ASS1,ABCA2,ABCA2,LOXL4,BNIP3,PHLDA2,PHLDA2,PHLDA2,CD44,NRXN2,RAB6A,BCL9L,BCL9L,PDZRN4,PDZRN4,RARG,LRP1,DCTN2,KIF5A,ABHD4,ZC2HC1C,PPP4R4,SMAD6,SMAD6,TFAP4,GSE1,GSE1,GSE1,GSE1,GSE1,GSE1,GSE1,GSE1,GSE1,GSE1,GSE1,GS…	233324,-755,-641,6322,156921,-1312,57283,-333,-23,20,115920,-71092,5972,-2534,187609,176752,25229,1704,-835,-72989,-576017,-82585,17174,259,-290,10055,9080,5928,-3127,-3179,-3187,-3214,-3359,7182,750,671,5399,-75778,7646,1139,-1297,1173,61735,100429,-201,-366,-494791,-494730,-1071,-4141,-2403,-455,-377,-828,1587,-80141,18267,11357,-450706,-392842,-392613,-310201,-242168,-238665,-217787,-127833,-1…
MSigDB Predicted Promoter Motifs	V$PU1_Q6	Motif WGAGGAAG matches SPI1: spleen focus forming virus (SFFV) proviral integration oncogene spi1	0.0233567	40.3604	75	1.85826	0.0434028	4.90324e-07	3.01549e-05	228	25.4906	49	1.92228	0.0242935	0.214912	4.78037e-06	0.000384317	cg26904702,cg26904049,cg04890480,cg25167447,cg23257225,cg18862005,cg09608765,cg02336827,cg03534662,cg00658740,cg10635092,cg11036041,cg11076306,cg23836737,cg18626035,cg05265596,cg01882991,cg04505252,cg15501231,cg02506717,cg00817377,cg26153045,cg25712005,cg15251779,cg00008629,cg06700877,cg23967554,cg23753748,cg04666029,cg04608933,cg07824422,cg02258534,cg05898618,cg07123182,cg26963277,cg00504010,cg1…	SLC27A3,POU2F1,MR1,NAV1,ADORA1,HNRNPA3,LIMD1,LIMD1,LIMD1,NCK1,MXD4,PHOX2B,PHOX2B,USP46,SLC9B2,LCP2,RREB1,JARID2,MSH5,CREB5,ELN,ELN,ELN,CHPF2,PTBP3,NFKB2,NFKB2,CALHM2,KCNQ1,KCNQ1,KCNQ1,KCNQ1,KCNQ1,KCNQ1,KCNQ1,NAV2,NAV2,NAV2,CHRM4,KDM2A,POLD4,PTPRCAP,SESN3,SESN3,SESN3,BIRC3,SIK3,ESAM,NINJ2,RCBTB1,PCDH9,PCDH9,LTB4R,LTB4R,IRF2BPL,PLCB2,PIEZO1,SLC43A2,SLC43A2,ATP2A3,ATP2A3,EVI2B,ABI3,ABI3,MPO,ATP5H,AT…	-869,-98972,70596,-335,26952,-136428,-214,-161,-126,-1309,-103071,385680,320320,113799,-364,29666,-430285,-1782,29833,-113354,-1062,-285,995,-290,1462,15257,15869,-734,86623,88581,89186,89277,89356,256171,256187,-367377,397781,399018,-105529,-24593,-18530,-2037,81532,81011,-467013,-91386,-878,3292,94092,-632,3343,2917,-1835,18785,-69343,58104,6581,54065,50825,-39886,-39915,-4653,7379,16528,-43439…
MSigDB Predicted Promoter Motifs	CCCNNGGGAR_V$OLF1_01	Motif CCCNNGGGAR matches EBF2: early B-cell factor 2	0.0330223	57.0626	92	1.61226	0.0532407	8.88397e-06	0.00039026	310	34.6583	67	1.93316	0.0332177	0.216129	7.45204e-08	1.52767e-05	cg13839957,cg00463859,cg18468844,cg17879376,cg16015113,cg02415029,cg12597839,cg19708554,cg15260921,cg03936870,cg06832677,cg22929506,cg22929506,cg19599666,cg06532574,cg14442492,cg24061122,cg12684668,cg04216235,cg20052760,cg04505252,cg09568774,cg13873889,cg16171137,cg15809217,cg22209918,cg16604233,cg07715777,cg10978034,cg19612068,cg22273555,cg11545871,cg26579986,cg27103616,cg27151561,cg03735592,cg0…	CHD5,ZNF436,PTAFR,BAI2,NCDN,CYB561D1,CYB561D1,POGK,H3F3A,CALM2,STEAP3,AAMP,PNKD,LPP,ELL2,ELL2,KDM3B,TNIP1,STC2,GCNT2,JARID2,C6orf62,PRRC2A,PRRC2A,PRRC2A,COL11A2,COL11A2,COL11A2,COL11A2,COL11A2,COL11A2,MNF1,MDGA1,MDGA1,MDGA1,HEBP2,CLDN15,HR,PPAPDC1B,TRIM55,MAPKAP1,MAPKAP1,ADAMTSL2,SLC25A28,SLC25A28,SLC25A28,TNNT3,BCL9L,BCL9L,TRIM29,ESAM,OPCML,ERC1,PTHLH,PTHLH,PDZRN4,PDZRN4,TENC1,TENC1,TENC1,LRP1,P…	74700,-54167,-22,17612,958,-11094,-595,-672510,57283,-157839,-4643,-2511,2283,-59697,2035,1625,-15384,57531,18445,-17800,-1782,25229,18839,19133,19147,31373,31353,31313,30288,30252,30242,-392,161156,39431,-1336,95999,259,-6854,36530,-92943,299347,-271,2101,82613,82516,82479,-1067,-201,-366,-73645,3292,-635564,-1329,-2451,-55548,-494791,-494730,-411,852,1179,-4141,679875,13719,-391237,-1029,2976,4…
MSigDB Predicted Promoter Motifs	V$CP2_01	Motif GCHCDAMCCAG matches TFCP2: transcription factor CP2	0.027742	47.9382	79	1.64795	0.0457176	1.83097e-05	0.000703781	256	28.621	49	1.71203	0.0242935	0.191406	0.000114321	0.00292949	cg16015113,cg16008966,cg22820188,cg19238380,cg17453456,cg25143508,cg03936870,cg14601444,cg00043800,cg03298700,cg01649334,cg17430979,cg10202557,cg02760293,cg25375757,cg19004565,cg22209918,cg16604233,cg07715777,cg10978034,cg19612068,cg22273555,cg03735592,cg20663219,cg14997707,cg10127660,cg08314383,cg25471715,cg03958308,cg00521239,cg09406760,cg00329447,cg02110858,cg05595301,cg19497517,cg08161931,cg0…	NCDN,SYT6,SEMA4A,SEMA4A,SEMA4A,PRELP,CALM2,DCTN1,DCTN1,SPEG,NFKBIZ,CRMP1,SOD3,PPP2R2B,TNXB,TNXB,COL11A2,COL11A2,COL11A2,COL11A2,COL11A2,COL11A2,HEBP2,STX1A,COL1A2,HR,NEFM,LY6H,PLEC,PLEC,PLEC,PLEC,PLEC,PLEC,PLEC,PLEC,TJP2,MAPKAP1,MAPKAP1,SPOCK2,DCHS1,RCOR2,RCOR2,RCOR2,KRT78,TENC1,TENC1,IGFBP6,TENC1,KIF5A,CABP1,ABHD4,CALM1,DLL4,DLL4,STRA6,STRA6,STRA6,STRA6,ZNF710,HSD3B7,HSD3B7,HSD3B7,GFOD2,ATP2A3,A…	958,-65323,-37314,-29370,-28799,4992,-157839,-55,-4663,-3815,-21062,-140044,185089,176752,-835,-72989,31373,31353,31313,30288,30252,30242,95999,3467,-170753,-6854,87720,112585,10055,9080,5928,-3127,-3179,-3187,-3214,-3359,42670,299347,-271,108240,-881,-1462,-1590,-2932,-30419,-411,852,-47318,1179,-455,9957,-377,418622,-2105,12111,345,-156,-439,-459,-1174,-588,99,291,46228,-39886,-39915,958665,958…
MSigDB Predicted Promoter Motifs	V$MYOD_Q6_01	Motif CNGNRNCAGGTGNNGNAN matches MYOD1: myogenic differentiation 1	0.0265183	45.8237	76	1.65853	0.0439815	2.13347e-05	0.000728935	241	26.944	46	1.70724	0.0228062	0.190871	0.000194787	0.00369901	cg12524640,cg22726349,cg11731671,cg22506548,cg16348158,cg13781678,cg23034362,cg15519786,cg06060874,cg01101873,cg16686396,cg22711082,cg09063663,cg06885782,cg06724462,cg26935102,cg08916374,cg10976961,cg05721773,cg21249091,cg03298700,cg00220225,cg05118960,cg03051392,cg02760293,cg26579986,cg27103616,cg27151561,cg02835756,cg03185843,cg02506717,cg24830730,cg04025965,cg03958308,cg00521239,cg09406760,cg0…	PRDM16,PRDM16,PRDM16,PRDM16,PRDM16,PRDM16,PRDM16,PRDM16,PRDM16,PRDM16,PRDM16,EPHA2,EPHA2,KCNQ4,KCNQ4,POLR3GL,POLR3GL,POLR3GL,FAIM3,ITGA6,SPEG,SEMA3F,HYAL2,HYAL2,PPP2R2B,MDGA1,MDGA1,MDGA1,FOXP4,RCAN2,JAZF1,KCNH2,AGAP3,PLEC,PLEC,PLEC,PLEC,PLEC,PLEC,PLEC,PLEC,GRIN1,PPIF,CYP26A1,CYP26A1,PITX3,PSD,PSD,IGF2,PACSIN3,CCDC85B,KRT8,ZC2HC1C,SMAD3,ZNF710,CACNA1H,CACNA1H,CLDN6,CREBBP,CREBBP,TFAP4,CYLD,FHOD1,G…	-2719,4904,9830,11175,51142,117332,214812,280666,283541,283704,297096,85801,-2230,-1475,16614,-560,-1341,-4513,12007,-87977,-3815,1909,235,37,176752,161156,39431,-1336,-71795,541,-118429,22208,-4719,10055,9080,5928,-3127,-3179,-3187,-3214,-3359,26336,-187992,-4608,303188,274,9291,8679,143352,597,-142,47057,-828,-345351,-1174,-31146,21886,-2642,-96948,-172499,11357,-44459,-423,-1313,10606,-3976,25…
MSigDB Predicted Promoter Motifs	V$COUP_01	Motif TGAMCTTTGMMCYT matches HNF4A: hepatocyte nuclear factor 4, alpha	0.0253443	43.795	73	1.66686	0.0422454	2.63338e-05	0.000823614	251	28.062	47	1.67486	0.0233019	0.187251	0.000264685	0.00478769	cg12524640,cg22726349,cg11731671,cg22506548,cg16348158,cg13781678,cg23034362,cg15519786,cg06060874,cg01101873,cg16686396,cg10375954,cg00463859,cg16015113,cg12473916,cg12473916,cg25603883,cg25603883,cg22820188,cg19238380,cg17453456,cg23257225,cg05896193,cg14601444,cg00043800,cg02772995,cg05414074,cg25821245,cg13719901,cg23352942,cg20267101,cg14532755,cg00443094,cg07078108,cg06526721,cg23149687,cg0…	PRDM16,PRDM16,PRDM16,PRDM16,PRDM16,PRDM16,PRDM16,PRDM16,PRDM16,PRDM16,PRDM16,ACOT7,ZNF436,NCDN,CKS1B,SHC1,CKS1B,SHC1,LMNA,LMNA,LMNA,MYBPH,DNMT3A,DCTN1,DCTN1,RBMS1,USP37,RTP3,RTP3,PTH1R,BOC,FGFR3,FGFR3,SLC9A3,FAM170A,FAM170A,PURA,POU5F1,VEGFA,STEAP2,STEAP2,PON1,GPR124,PLEC,PLEC,PLEC,PLEC,PLEC,PLEC,PLEC,PLEC,EXD3,NOXA1,NET1,NRP1,GBF1,MARK2,MAP3K11,MLEC,HNF1A,ASB7,IL21R,IL21R,IL21R,ASGR2,TTC19,TTC19…	-2719,4904,9830,11175,51142,117332,214812,280666,283541,283704,297096,26265,-54167,958,-3524,-429,-2818,-1135,1507,9451,10022,21797,2318,-55,-4663,1524,116987,69076,69159,6535,75904,-32579,-23890,-35921,834092,836351,-981,-100282,324704,693,768,415611,3982,10055,9080,5928,-3127,-3179,-3187,-3214,-3359,115641,16004,33833,62985,-4332,-683,3091,-36361,38106,162705,790,799,30451,-62411,-53182,-53138,…
MSigDB Predicted Promoter Motifs	V$DR1_Q3	Motif RGGNCAAAGGTCA matches NR2F2: nuclear receptor subfamily 2, group F, member 2	0.0231307	39.9698	68	1.70128	0.0393519	2.67842e-05	0.000823614	245	27.3912	44	1.60635	0.0218146	0.179592	0.00100787	0.0129229	cg12524640,cg22726349,cg11731671,cg22506548,cg16348158,cg13781678,cg23034362,cg15519786,cg06060874,cg01101873,cg16686396,cg12278474,cg16015113,cg07234388,cg05896193,cg03936870,cg14601444,cg00043800,cg02772995,cg05414074,cg25821245,cg13719901,cg23352942,cg23320649,cg14532755,cg00443094,cg06526721,cg23149687,cg07286341,cg26392102,cg06540876,cg20116804,cg16503933,cg04105923,cg01146808,cg08822075,cg0…	PRDM16,PRDM16,PRDM16,PRDM16,PRDM16,PRDM16,PRDM16,PRDM16,PRDM16,PRDM16,PRDM16,NPHP4,NCDN,TMEM79,DNMT3A,CALM2,DCTN1,DCTN1,RBMS1,USP37,RTP3,RTP3,PTH1R,C3orf18,FGFR3,FGFR3,FAM170A,FAM170A,PDLIM7,POU5F1,ZBTB12,PTCHD4,PRDM1,PRDM1,PRDM1,NFE2L3,CLDN15,GPR124,BAALC,PLEC,PLEC,PLEC,PLEC,PLEC,PLEC,PLEC,PLEC,NET1,GBF1,BNIP3,DCHS1,MARK2,MAP3K11,LRP1,DCTN2,HNF1A,KCNK10,KCNK10,CALM1,HOXB3,WFIKKN2,TTYH2,CLIP3,ID1…	-2719,4904,9830,11175,51142,117332,214812,280666,283541,283704,297096,831174,958,7772,2318,-157839,-55,-4663,1524,116987,69076,69159,6535,569,-32579,-23890,834092,836351,779,-100282,-832,213,-576017,-82585,17174,1748,259,3982,-35072,10055,9080,5928,-3127,-3179,-3187,-3214,-3359,33833,-4332,-75778,-881,-683,3091,-4141,-2403,38106,168055,133608,418622,-10221,-17877,-1149,-264,2956,904,957,711,450
MSigDB Predicted Promoter Motifs	V$AP2GAMMA_01	Motif GCCYNNGGS matches TFAP2C: transcription factor AP-2 gamma (activating enhancer binding protein 2 gamma)	0.0258685	44.7008	72	1.61071	0.0416667	8.38039e-05	0.00228498	242	27.0558	43	1.58931	0.0213188	0.177686	0.00141922	0.0158694	cg12524640,cg22726349,cg11731671,cg22506548,cg16348158,cg13781678,cg23034362,cg15519786,cg06060874,cg01101873,cg16686396,cg16836311,cg16585234,cg09027133,cg06885782,cg06724462,cg22930187,cg07902673,cg26801613,cg14149172,cg01974375,cg19261426,cg06829788,cg03936870,cg04928670,cg10635092,cg24061122,cg08234504,cg14871225,cg20455854,cg17593342,cg04505252,cg11594821,cg13873889,cg16171137,cg15809217,cg0…	PRDM16,PRDM16,PRDM16,PRDM16,PRDM16,PRDM16,PRDM16,PRDM16,PRDM16,PRDM16,PRDM16,MAN1C1,MAN1C1,MAN1C1,KCNQ4,KCNQ4,ARTN,LMO4,LMO4,ZNF687,ZNF687,OBSCN,OBSCN,CALM2,RPIA,MXD4,KDM3B,CXXC5,CXXC5,CXXC5,CD83,JARID2,PRR3,BAG6,BAG6,BAG6,SLC39A7,RXRB,UST,ZNRF2,PLEKHA8,ZNRF2,HR,ASS1,SLC25A28,SLC25A28,SLC25A28,RCOR2,RCOR2,RCOR2,MAP3K11,KAT5,KDM2A,RARG,ZNF385A,CALM1,DLL4,DLL4,SLC12A4,HIC1,KCNJ12,GPRC5C,GPRC5C,GPRC…	-2719,4904,9830,11175,51142,117332,214812,280666,283541,283704,297096,754,844,1084,-1475,16614,-33,-755,-641,44118,44167,164609,185575,-157839,137298,-103071,-15384,-14560,12944,12973,-80258,-1782,-66062,13137,12843,12829,-3222,2963,226685,-147755,108140,38859,-6854,7182,82613,82516,82479,-1462,-1590,-2932,3091,897,-24593,-1071,-20264,418622,-2105,12111,1391,-1685,21227,-62285,-583,16015,16128,10…
MSigDB Predicted Promoter Motifs	V$NF1_Q6	Motif NNTTGGCNNNNNNCCNNN matches NF1: neurofibromin 1 (neurofibromatosis, von Recklinghausen disease, Watson disease)	0.0311064	53.7518	83	1.54413	0.0480324	9.96404e-05	0.00245115	248	27.7266	47	1.69512	0.0233019	0.189516	0.000198484	0.00369901	cg00463859,cg06724462,cg06530443,cg10628205,cg11835347,cg01815035,cg23257225,cg20307125,cg03936870,cg17101703,cg20091689,cg25487775,cg12899747,cg23352942,cg10959999,cg22156842,cg17519280,cg09523691,cg13498289,cg25375757,cg19004565,cg22209918,cg16604233,cg07715777,cg10978034,cg19612068,cg22273555,cg02506717,cg26826927,cg02729030,cg24830730,cg14747813,cg20978277,cg00563932,cg11113066,cg08387014,cg1…	ZNF436,CITED4,PRDX1,NFIA,MOV10,XPR1,ADORA1,ALK,CALM2,AAK1,ANKRD39,TANK,RARB,PTH1R,SLCO2A1,SLC35G2,AP3S1,ATG12,BMP6,TNXB,TNXB,COL11A2,COL11A2,COL11A2,COL11A2,COL11A2,COL11A2,JAZF1,HBP1,IMMP2L,KCNH2,STC1,EXTL3,PTGDS,GOT1,SYT8,SYT8,NAV2,NAV2,NAV2,RCOR2,RCOR2,RCOR2,NRXN2,GDPD5,SESN3,SESN3,SESN3,LPCAT3,LPCAT3,PDZRN4,PDZRN4,HMGA2,HMGA2,MBNL2,MBNL2,IRF2BPL,RPS6KA5,CALM1,BAHD1,LOXL1,LOXL1,ZNF423,ZNF423,Z…	-54167,61721,11813,-403,31190,-94,26952,-192510,-157839,77148,-1031,77162,-78275,6535,101817,-692,-2177,-1256,2013,-835,-72989,31373,31353,31313,30288,30252,30242,-118429,294208,322932,22208,-136467,-77696,-908,-91632,-6932,-285,-367377,397781,399018,-1462,-1590,-2932,61735,-689,81532,81011,-467013,-41968,-42243,-494791,-494730,-94597,212384,-732,-330,-69343,245004,418622,-19989,-102,-45,330923,3…
MSigDB Predicted Promoter Motifs	V$NFKB_Q6	Motif NGGGGAMTTTCCNN (no known TF)	0.0273095	47.1908	72	1.52572	0.0416667	0.000388475	0.00872299	247	27.6148	50	1.81062	0.0247893	0.202429	2.16566e-05	0.000903476	cg22711082,cg09063663,cg02294302,cg11585805,cg07902673,cg26801613,cg10976961,cg22026450,cg07162320,cg05308819,cg04890480,cg25147026,cg13420364,cg13229078,cg25487775,cg22929506,cg24363020,cg03835987,cg07521929,cg19514721,cg12684668,cg01201215,cg04216235,cg08570034,cg24711224,cg17593342,cg04772644,cg04772644,cg12794567,cg16358099,cg06700877,cg23967554,cg25371036,cg10668933,cg17817168,cg10703784,cg2…	EPHA2,EPHA2,FOXD2,FOXD2,LMO4,LMO4,LIX1L,LIX1L,ASH1L,ARHGEF2,CACNA1E,PTGS2,TOMM20,TOMM20,TANK,PNKD,RYBP,ELOVL6,ANKHD1,FGF1,TNIP1,G3BP1,STC2,CPLX2,NSD1,CD83,SLC39A7,RXRB,CYP26A1,CYP26A1,NFKB2,NFKB2,AMOTL1,ST8SIA1,ST8SIA1,PTHLH,PTHLH,PDZRN4,PDZRN4,LRP1,HNF1A,SPTB,IRF2BPL,PPP1R13B,PPP1R13B,PPP1R13B,PPP1R13B,PPP1R13B,XPO6,HSD3B7,HSD3B7,HSD3B7,ZNF423,ZNF423,ZNF423,CYLD,ARHGAP44,RAI1,NLK,C1QL1,HOXB2,HOX…	85801,-2230,4588,71878,-755,-641,-2186,-398,237056,-10839,-379147,-883,434592,293482,77162,2283,-210781,-441,-39146,187609,57531,-14041,18445,4390,940,-80258,-3222,2963,-4608,303188,15257,15869,-788,287448,1194,-2451,-55548,-494791,-494730,-4141,38106,61039,-69343,123249,123098,118261,117889,-1219,141634,-588,99,291,330923,330843,-15843,-44459,-548,-384,70196,1702,4827,-10221,97990,125923,-95,-13…
MSigDB Predicted Promoter Motifs	V$SP1_Q6_01	Motif GGGGCGGGGC matches SP1: Sp1 transcription factor	0.0165061	28.5226	48	1.68288	0.0277778	0.000482523	0.00957263	237	26.4968	41	1.54736	0.0203272	0.172996	0.00299438	0.0292309	cg07181952,cg00003345,cg06885782,cg06724462,cg01815035,cg25167447,cg17214023,cg03936870,cg27021181,cg03916630,cg00004105,cg04993130,cg23186333,cg14319451,cg27140633,cg04942251,cg05436845,cg04321396,cg22360649,cg25424279,cg18553732,cg07062262,cg25625514,cg09141659,cg20029201,cg02341556,cg06708720,cg12583184,cg19116018,cg11983038,cg16907514,cg06937409,cg22541341,cg06159340,cg27239280,cg00448560,cg0…	PUSL1,PEX14,KCNQ4,KCNQ4,XPR1,NAV1,KLF11,CALM2,NET1,CXCL12,LOXL4,EPS8L2,SLC1A2,RCOR2,RCOR2,RCOR2,MAP3K11,KAT5,CCDC85B,DRAP1,CHKA,PHOX2A,ACER3,ME3,BCL9L,BCL9L,ERC1,SLC24A6,ULK1,STARD13,KTN1,CALM1,ANP32A,BCL7C,BCL7C,CBLN1,CBLN1,PITPNA,PITPNA,PER1,SMCR7,FLII,NLK,KAT2A,HSPB9,CSNK1D,KANK2,TGFB1,TGFB1,TGFB1	-3948,281556,-1475,16614,-94,-335,-6934,-157839,33833,-184919,5399,20643,278896,-1462,-1590,-2932,3091,897,-142,-3185,44487,-187134,-36353,102909,-201,-366,-1329,-464,-64658,-391237,-937,418622,234202,-1280,-1399,-209986,-210066,-11956,-15196,-3260,-2109,-86,70196,-1682,302,-490,-5845,88045,44977,30774
MSigDB Predicted Promoter Motifs	WYAAANNRNNNGCG_UNKNOWN	Motif WYAAANNRNNNGCG (no known TF)	0.00732252	12.6533	26	2.0548	0.0150463	0.000628883	0.0117201	61	6.81986	19	2.78598	0.00941993	0.311475	2.2036e-05	0.000903476	cg07902673,cg26801613,cg23119026,cg05118960,cg03051392,cg09568774,cg08314383,cg17782713,cg00504010,cg14319451,cg27140633,cg04942251,cg17482801,cg07062262,cg11649376,cg19116018,cg01268763,cg24774812,cg19406036,cg17232357,cg06126721,cg02426464,cg08217285,cg25616535,cg21280392,cg01127300	LMO4,LMO4,RHOB,HYAL2,HYAL2,C6orf62,NEFM,BMI1,E2F8,RCOR2,RCOR2,RCOR2,KDM2A,PHOX2A,PPFIA2,ULK1,FERMT2,PPP2R5E,SMAD6,SMAD6,SLC43A2,SLC43A2,GIT1,PHOSPHO1,PHOSPHO1,TMEM184B	-755,-641,129996,235,37,25229,87720,3221,-104600,-1462,-1590,-2932,-24593,-187134,679875,-64658,-200605,266540,-80141,18267,54065,50825,-1313,13161,4012,54244
InterPro	IPR011162	MHC classes I/II-like antigen recognition protein	0.00105462	1.82238	26	14.267	0.0150463	2.18169e-21	1.02779e-17	39	4.36024	16	3.66953	0.00793257	0.410256	1.70322e-06	0.00401194	cg04890480,cg22298860,cg04458159,cg04458159,cg17608381,cg11946459,cg18516125,cg04983903,cg11594821,cg26392102,cg08309069,cg01517384,cg01517384,cg27326026,cg27326026,cg25843003,cg25843003,cg18808777,cg18808777,cg02633767,cg26685246,cg26350754,cg12939283,cg22209918,cg16604233,cg07715777,cg10978034,cg19612068,cg22273555,cg13937758,cg13937758,cg00432049	MR1,HLA-F,HLA-A,HLA-G,HLA-A,HLA-A,HLA-A,HLA-A,HLA-E,HLA-C,HLA-C,HLA-C,HLA-B,MICB,MICA,MICB,MICA,MICB,MICA,HLA-DOB,ENSG00000250264,HLA-DPB1,HLA-DPB1,HLA-DPA1,HLA-DPA1,HLA-DPA1,HLA-DPA1,HLA-DPA1,HLA-DPA1,RAET1E,RAET1G,ULBP3	70596,-363,-52499,61783,2514,2522,15171,65029,1358,1112,-789,-83994,1108,-56537,38000,-34580,59957,-34389,60148,-9503,907,166,310,-80417,-80437,-80477,-81502,-81538,-81548,-5279,26766,-664
InterPro	IPR001039	MHC class I alpha chain, alpha1 alpha2 domains	0.000675376	1.16705	16	13.7098	0.00925926	1.78125e-13	3.3566e-10	19	2.12422	11	5.17838	0.00545364	0.578947	1.06684e-06	0.00335057	cg04890480,cg22298860,cg04458159,cg04458159,cg17608381,cg11946459,cg18516125,cg04983903,cg11594821,cg26392102,cg08309069,cg01517384,cg01517384,cg27326026,cg27326026,cg25843003,cg25843003,cg18808777,cg18808777,cg13937758,cg00432049	MR1,HLA-F,HLA-A,HLA-G,HLA-A,HLA-A,HLA-A,HLA-A,HLA-E,HLA-C,HLA-C,HLA-C,HLA-B,MICB,MICA,MICB,MICA,MICB,MICA,RAET1G,ULBP3	70596,-363,-52499,61783,2514,2522,15171,65029,1358,1112,-789,-83994,1108,-56537,38000,-34580,59957,-34389,60148,26766,-664
InterPro	IPR011161	MHC class I-like antigen recognition	0.000789667	1.36454	16	11.7255	0.00925926	1.8089e-12	1.70434e-09	24	2.68322	12	4.47224	0.00594943	0.5	2.74418e-06	0.00517114	cg04890480,cg22298860,cg04458159,cg04458159,cg17608381,cg11946459,cg18516125,cg04983903,cg11594821,cg26392102,cg08309069,cg01517384,cg01517384,cg27326026,cg27326026,cg25843003,cg25843003,cg18808777,cg18808777,cg13937758,cg13937758,cg00432049	MR1,HLA-F,HLA-A,HLA-G,HLA-A,HLA-A,HLA-A,HLA-A,HLA-E,HLA-C,HLA-C,HLA-C,HLA-B,MICB,MICA,MICB,MICA,MICB,MICA,RAET1E,RAET1G,ULBP3	70596,-363,-52499,61783,2514,2522,15171,65029,1358,1112,-789,-83994,1108,-56537,38000,-34580,59957,-34389,60148,-5279,26766,-664
InterPro	IPR027648	MHC class I alpha chain	0.000477724	0.825508	11	13.3251	0.00636574	1.39058e-09	6.62627e-07	9	1.00621	7	6.95681	0.0034705	0.777778	6.34378e-06	0.00996185	cg04890480,cg22298860,cg04458159,cg04458159,cg17608381,cg11946459,cg18516125,cg04983903,cg11594821,cg26392102,cg08309069,cg01517384,cg01517384	MR1,HLA-F,HLA-A,HLA-G,HLA-A,HLA-A,HLA-A,HLA-A,HLA-E,HLA-C,HLA-C,HLA-C,HLA-B	70596,-363,-52499,61783,2514,2522,15171,65029,1358,1112,-789,-83994,1108

## Sheet: Hypermethylated in old
Table S5. Annotations associated with the differentially methylated positions found in monocytes extracted from old persons. The annotations were obtained with the GREAT software.
Database	Term ID	Term description	Genome fraction (binomial)	Expected region hits (binomial)	Observed region hits (binomial)	Region fold enrichment (binomial)	Region set coverage (binomial)	P-value (binomial)	Adjusted p-value (binomial)	Total genes (hypergeometric)	Expected gene hits (hypergeometric)	Observed gene hits (hypergeometric)	Gene fold enrichment (hypergeometric)	Gene set coverage (hypergeometric)	Term gene coverage (hypergeometric)	P-value (hypergeometric)	Adjusted p-value (hypergeometric)	Probes	Associated genes	Probe distance to transcription start site
GO Molecular Function	GO:0003700	sequence-specific DNA binding transcription factor activity	0.129298	160.201	257	1.60424	0.207425	1.3954e-14	3.98917e-11	1034	82.1881	180	2.1901	0.125523	0.174081	9.38066e-25	1.94099e-21	cg17163168,cg17471939,cg17804348,cg07178825,cg24080008,cg18815943,cg15457058,cg01281911,cg04501188,cg24525176,cg20907051,cg16732616,cg13478928,cg00484358,cg13210595,cg13083637,cg22795586,cg07149609,cg00001583,cg00001583,cg12066840,cg03752689,cg00019759,cg21784383,cg00116092,cg07337793,cg10658666,cg21918313,cg02063488,cg14514032,cg16987524,cg05613063,cg20175390,cg21215767,cg01165776,cg02743713,cg1…	TP73,TP73,TP73,TP73,POU3F1,FOXE3,FOXE3,FOXE3,FOXD2,FOXD2,FOXD2,DMRTA2,LHX8,ALX3,POU2F1,BLZF1,PRRX1,PRRX1,NR5A2,ZNF281,SOX13,IRF6,ATF3,ESRRG,ESRRG,ZFP36L2,OTX1,EGR4,EGR4,LBX2,ZC3H8,FOXD4L1,EN1,EN1,EN1,NR4A2,TBR1,HOXD10,HOXD11,HOXD12,HOXD10,HOXD11,HOXD10,HOXD11,HOXD10,HOXD9,HOXD4,HOXD3,HOXD1,NEUROD1,NEUROD1,SATB2,SATB2,KLF7,FEV,PAX3,GBX2,GBX2,HES6,TWIST2,TWIST2,WNT5A,ZIC1,ZIC1,ZIC1,ZIC1,ZIC1,ZIC1,Z…	31652,31796,80390,80491,-87750,571,579,943,2483,8243,97828,2390,2606,2327,281199,18,-3492,-2313,15057,367398,55603,21204,-94170,-414378,-416250,415164,-1219,24626,23920,5237,73263,-207,5795,5435,2708,10581,8507,-17170,-7877,-321,-9266,28,-9239,55,163,-429,-3759,-2931,-15,48,41,-6852,-11740,-5,22449,9524,113550,-9629,633,537690,546125,6749,-1229,-468,-418,-210,492,953,13710,11474,-84896,-308822,-7…
GO Molecular Function	GO:0001071	nucleic acid binding transcription factor activity	0.129901	160.947	257	1.5968	0.207425	2.35189e-14	3.98917e-11	1035	82.2676	180	2.18798	0.125523	0.173913	1.0526e-24	1.94099e-21	cg17163168,cg17471939,cg17804348,cg07178825,cg24080008,cg18815943,cg15457058,cg01281911,cg04501188,cg24525176,cg20907051,cg16732616,cg13478928,cg00484358,cg13210595,cg13083637,cg22795586,cg07149609,cg00001583,cg00001583,cg12066840,cg03752689,cg00019759,cg21784383,cg00116092,cg07337793,cg10658666,cg21918313,cg02063488,cg14514032,cg16987524,cg05613063,cg20175390,cg21215767,cg01165776,cg02743713,cg1…	TP73,TP73,TP73,TP73,POU3F1,FOXE3,FOXE3,FOXE3,FOXD2,FOXD2,FOXD2,DMRTA2,LHX8,ALX3,POU2F1,BLZF1,PRRX1,PRRX1,NR5A2,ZNF281,SOX13,IRF6,ATF3,ESRRG,ESRRG,ZFP36L2,OTX1,EGR4,EGR4,LBX2,ZC3H8,FOXD4L1,EN1,EN1,EN1,NR4A2,TBR1,HOXD10,HOXD11,HOXD12,HOXD10,HOXD11,HOXD10,HOXD11,HOXD10,HOXD9,HOXD4,HOXD3,HOXD1,NEUROD1,NEUROD1,SATB2,SATB2,KLF7,FEV,PAX3,GBX2,GBX2,HES6,TWIST2,TWIST2,WNT5A,ZIC1,ZIC1,ZIC1,ZIC1,ZIC1,ZIC1,Z…	31652,31796,80390,80491,-87750,571,579,943,2483,8243,97828,2390,2606,2327,281199,18,-3492,-2313,15057,367398,55603,21204,-94170,-414378,-416250,415164,-1219,24626,23920,5237,73263,-207,5795,5435,2708,10581,8507,-17170,-7877,-321,-9266,28,-9239,55,163,-429,-3759,-2931,-15,48,41,-6852,-11740,-5,22449,9524,113550,-9629,633,537690,546125,6749,-1229,-468,-418,-210,492,953,13710,11474,-84896,-308822,-7…
GO Molecular Function	GO:0043565	sequence-specific DNA binding	0.0934585	115.795	200	1.72719	0.16142	3.24499e-14	3.98917e-11	697	55.4015	138	2.49091	0.0962343	0.197991	2.18414e-24	2.68503e-21	cg17163168,cg17471939,cg17804348,cg07178825,cg24080008,cg18815943,cg15457058,cg01281911,cg04501188,cg24525176,cg20907051,cg16732616,cg13478928,cg00484358,cg13210595,cg22795586,cg07149609,cg00001583,cg00001583,cg12066840,cg00019759,cg21784383,cg00116092,cg10658666,cg14514032,cg16987524,cg05613063,cg20175390,cg21215767,cg01165776,cg02743713,cg12757011,cg24772753,cg01405040,cg01405040,cg01405040,cg0…	TP73,TP73,TP73,TP73,POU3F1,FOXE3,FOXE3,FOXE3,FOXD2,FOXD2,FOXD2,DMRTA2,LHX8,ALX3,POU2F1,PRRX1,PRRX1,NR5A2,ZNF281,SOX13,ATF3,ESRRG,ESRRG,OTX1,LBX2,ZC3H8,FOXD4L1,EN1,EN1,EN1,NR4A2,TBR1,SP5,HOXD10,HOXD11,HOXD12,HOXD10,HOXD11,HOXD10,HOXD11,HOXD10,HOXD9,HOXD4,HOXD3,HOXD1,NEUROD1,NEUROD1,SATB2,SATB2,FEV,PAX3,GBX2,GBX2,HDAC4,HDAC4,SHOX2,ETV5,TP63,NKX1-1,HMX1,NKX3-2,PHOX2B,PITX2,NEUROG2,POU4F2,POU4F2,HAND…	31652,31796,80390,80491,-87750,571,579,943,2483,8243,97828,2390,2606,2327,281199,-3492,-2313,15057,367398,55603,-94170,-414378,-416250,-1219,5237,73263,-207,5795,5435,2708,10581,8507,1559,-17170,-7877,-321,-9266,28,-9239,55,163,-429,-3759,-2931,-15,48,41,-6852,-11740,22449,9524,113550,-9629,28281,19846,11474,-84896,-308822,-7740,222451,20015,3092,858,4558,-1806,-1610,-681463,-681492,-856270,8175,…
GO Molecular Function	GO:0003690	double-stranded DNA binding	0.0139451	17.278	35	2.02569	0.0282486	0.00010329	0.0238083	124	9.85622	24	2.43501	0.0167364	0.193548	3.73068e-05	0.00859921	cg17163168,cg17471939,cg17804348,cg07178825,cg18815943,cg15457058,cg01281911,cg04501188,cg24525176,cg20907051,cg00001583,cg05613063,cg08327269,cg19711579,cg14674720,cg21338335,cg21772826,cg21649919,cg26422161,cg04018288,cg03619586,cg03619586,cg14574728,cg14620572,cg24935332,cg26652092,cg02457328,cg05168491,cg04305870,cg27299647,cg18074954,cg01106338,cg17243289,cg11255159,cg21655693,cg16963144	TP73,TP73,TP73,TP73,FOXE3,FOXE3,FOXE3,FOXD2,FOXD2,FOXD2,NR5A2,FOXD4L1,NEUROD1,NEUROD1,FEV,CGGBP1,TP63,FOXQ1,FOXQ1,FOXQ1,MSH5,MSH5-SAPCD1,KLF4,NR5A1,PAX6,SP1,ASCL1,FOXA1,FOS,FOXF1,SMAD2,SMAD2,SMAD2,JUND,FOXA3,FOXA2	31652,31796,80390,80491,571,579,943,2483,8243,97828,15057,-207,48,41,22449,-2251,-308822,-520163,537,70859,-2389,-2388,64271,54040,-7311,-376,3727,-16208,-19829,-312310,670020,666998,-510,-8590,-1700,-1876
GO Molecular Function	GO:0000149	SNARE binding	0.00499893	6.19368	17	2.74473	0.0137207	0.000239997	0.0343714	51	4.05377	14	3.45358	0.0097629	0.27451	2.95735e-05	0.00727114	cg07806886,cg06672737,cg01235000,cg00456582,cg03593189,cg27449864,cg14491628,cg18829268,cg14882054,cg04305870,cg19648612,cg10445487,cg14692377,cg05016953,cg07758738,cg07060551,cg08921126	STXBP5L,CPLX1,CPLX2,STXBP5,STX1A,STX1A,ABCA1,SYT1,SYT1,TMED10,RAB11A,GABARAPL2,SLC6A4,SLC6A4,PTPN2,SYT3,SNAP25	-20,41159,82816,302981,15455,6,1453,-750,-738,-82315,113099,-353,335,207,-27295,-57080,-37
GO Biological Process	GO:0007389	pattern specification process	0.0636602	78.875	149	1.88906	0.120258	1.54651e-13	1.61455e-09	424	33.7019	82	2.4331	0.0571827	0.193396	2.76108e-14	1.51714e-11	cg16315417,cg12222277,cg18815943,cg15457058,cg01281911,cg04501188,cg24525176,cg20907051,cg00484358,cg23923856,cg11806528,cg13083637,cg00988148,cg10658666,cg05613063,cg20175390,cg21215767,cg01165776,cg12757011,cg01405040,cg01405040,cg01405040,cg00495775,cg00495775,cg05500840,cg05500840,cg13217260,cg14410016,cg04194947,cg08327269,cg19711579,cg10982364,cg15981734,cg23077820,cg19892195,cg15973314,cg0…	SKI,SKI,FOXE3,FOXE3,FOXE3,FOXD2,FOXD2,FOXD2,ALX3,WNT2B,WNT2B,NME7,TDRD5,OTX1,FOXD4L1,EN1,EN1,EN1,TBR1,HOXD10,HOXD11,HOXD12,HOXD10,HOXD11,HOXD10,HOXD11,HOXD10,HOXD9,HOXD3,NEUROD1,NEUROD1,SATB2,SATB2,PAX3,GBX2,GBX2,WNT5A,ZIC1,ZIC1,ZIC1,ZIC1,ZIC1,ZIC1,ZIC1,TP63,NKX3-2,PITX2,HAND2,HAND2,IRX4,IRX2,IRX4,IRX2,IRX2,IRX2,IRX1,IRX1,IRX1,FOXD1,FOXD1,FOXD1,MEF2C,FOXQ1,FOXQ1,FOXQ1,TFAP2A,TFAP2A,TFAP2A,TFAP2A,…	27324,31525,571,579,943,2483,8243,97828,2327,286,578,-21,-5390,-1219,-207,5795,5435,2708,8507,-17170,-7877,-321,-9266,28,-9239,55,163,-429,-2931,48,41,-6852,-11740,9524,113550,-9629,6749,-1229,-468,-418,-210,492,953,13710,-308822,20015,858,-681463,-681492,-856270,8175,-856289,8156,-47,-64,-838192,-474215,3519,147530,147337,28230,244281,-520163,537,70859,-218,-2652,-10156,-10179,767,-271,-2947,220…
GO Biological Process	GO:0003002	regionalization	0.044009	54.5271	110	2.01735	0.0887813	7.30765e-12	3.81459e-08	300	23.8457	60	2.51618	0.041841	0.2	2.00125e-11	7.20449e-09	cg16315417,cg12222277,cg23923856,cg11806528,cg13083637,cg00988148,cg10658666,cg20175390,cg21215767,cg01165776,cg12757011,cg01405040,cg01405040,cg00495775,cg00495775,cg05500840,cg05500840,cg13217260,cg14410016,cg04194947,cg08327269,cg19711579,cg23077820,cg19892195,cg15973314,cg01777121,cg21772826,cg05835105,cg26195356,cg16512661,cg08235864,cg08204280,cg21982455,cg15039102,cg01294808,cg08230177,cg0…	SKI,SKI,WNT2B,WNT2B,NME7,TDRD5,OTX1,EN1,EN1,EN1,TBR1,HOXD10,HOXD11,HOXD10,HOXD11,HOXD10,HOXD11,HOXD10,HOXD9,HOXD3,NEUROD1,NEUROD1,PAX3,GBX2,GBX2,WNT5A,TP63,PITX2,IRX2,IRX2,IRX2,IRX2,IRX1,IRX1,IRX1,FOXD1,FOXD1,FOXD1,MEF2C,PBX2,PBX2,PBX2,SP8,HOXA6,EVX1,GLI3,GLI3,COBL,FEZF1,FEZF1,SHH,SHH,MNX1,GATA4,GATA4,SFRP1,ARC,ARC,PTCH1,BMI1,BMI1,BMI1,EGR2,PAX2,PAX2,PAX2,PAX2,PAX2,NKX6-2,NKX6-2,DBX1,DBX1,PAX6,WN…	27324,31525,286,578,-21,-5390,-1219,5795,5435,2708,8507,-17170,-7877,-9266,28,-9239,55,163,-429,-2931,48,41,9524,113550,-9629,6749,-308822,858,8175,8156,-47,-64,-838192,-474215,3519,147530,147337,28230,244281,767,-271,-2947,1949,-4947,-223,-1456,-1466,523932,386,59,-828102,-828142,-234,-91023,-3379,215750,115763,115352,-44874,13321,13409,13955,-2355,-183340,-182557,-99687,-21420,-21361,629,-29667…
GO Biological Process	GO:0048562	embryonic organ morphogenesis	0.0409951	50.7929	102	2.00816	0.0823245	5.7033e-11	1.98475e-07	266	21.1432	59	2.7905	0.0411436	0.221804	3.07001e-13	1.52623e-10	cg18815943,cg15457058,cg01281911,cg00484358,cg22795586,cg07149609,cg11358199,cg10658666,cg00046336,cg20175390,cg21215767,cg01165776,cg01405040,cg01405040,cg00495775,cg00495775,cg05500840,cg05500840,cg13217260,cg14410016,cg04194947,cg08327269,cg19711579,cg10982364,cg15981734,cg19892195,cg15973314,cg00144180,cg01647308,cg21504961,cg01777121,cg23449696,cg17280346,cg02519751,cg05700079,cg04738965,cg1…	FOXE3,FOXE3,FOXE3,ALX3,PRRX1,PRRX1,ID2,OTX1,INSIG2,INSIG2,INSIG2,INSIG2,HOXD10,HOXD11,HOXD10,HOXD11,HOXD10,HOXD11,HOXD10,HOXD9,HOXD3,NEUROD1,NEUROD1,SATB2,SATB2,GBX2,GBX2,TWIST2,TWIST2,ATP2B2,WNT5A,ZIC1,ZIC1,ZIC1,ZIC1,ZIC1,ZIC1,ZIC1,SHOX2,NKX3-2,PITX2,HAND2,HAND2,MEF2C,NEUROG1,POU4F3,FOXF2,TFAP2A,TFAP2A,TFAP2A,TFAP2A,PTK7,MYO6,SOBP,TWIST1,HOXA6,GLI3,GLI3,DLX6,SHH,SHH,GATA4,GATA4,PRRX2,PAX2,PAX2,P…	571,579,943,2327,-3492,-2313,-365446,-1219,-228820,753410,753770,756497,-17170,-7877,-9266,28,-9239,55,163,-429,-2931,48,41,-6852,-11740,113550,-9629,537690,546125,-270,6749,-1229,-468,-418,-210,492,953,13710,11474,20015,858,-681463,-681492,244281,-8798,1438,-6536,-218,-2652,-10156,-10179,-737,185960,144528,9913,-4947,-1456,-1466,-15784,-828102,-828142,-91023,-3379,53817,-183340,-182557,-99687,-2…
GO Biological Process	GO:0061004	pattern specification involved in kidney development	0.00262453	3.25179	20	6.15046	0.0161421	2.9476e-10	7.69324e-07	9	0.715371	5	6.98939	0.00348675	0.555556	0.000302503	0.0114425	cg26195356,cg16512661,cg08235864,cg08204280,cg21982455,cg15039102,cg01294808,cg08230177,cg09553242,cg16036471,cg25427880,cg23046844,cg17766026,cg08677617,cg07183447,cg03687532,cg07336350,cg09851951,cg00010954,cg05835346	IRX2,IRX2,IRX2,IRX2,IRX1,IRX1,IRX1,FOXD1,FOXD1,FOXD1,PAX2,PAX2,PAX2,PAX2,PAX2,IRX3,IRX3,IRX3,IRX3,IRX3	8175,8156,-47,-64,-838192,-474215,3519,147530,147337,28230,-183340,-182557,-99687,-21420,-21361,92317,-1453,-2824,-299381,-299431
GO Biological Process	GO:0048598	embryonic morphogenesis	0.0736003	91.1908	152	1.66684	0.12268	7.29823e-10	1.08848e-06	508	40.3787	95	2.35273	0.0662483	0.187008	2.13044e-15	1.30834e-12	cg16315417,cg12222277,cg18815943,cg15457058,cg01281911,cg00484358,cg13210595,cg22795586,cg07149609,cg00001583,cg11358199,cg10658666,cg00046336,cg20175390,cg20175390,cg21215767,cg21215767,cg01165776,cg01165776,cg01405040,cg01405040,cg01405040,cg00495775,cg00495775,cg05500840,cg05500840,cg13217260,cg14410016,cg04194947,cg08327269,cg19711579,cg10982364,cg15981734,cg23077820,cg19892195,cg15973314,cg0…	SKI,SKI,FOXE3,FOXE3,FOXE3,ALX3,POU2F1,PRRX1,PRRX1,ZNF281,ID2,OTX1,INSIG2,EN1,INSIG2,EN1,INSIG2,EN1,INSIG2,HOXD10,HOXD11,HOXD12,HOXD10,HOXD11,HOXD10,HOXD11,HOXD10,HOXD9,HOXD3,NEUROD1,NEUROD1,SATB2,SATB2,PAX3,GBX2,GBX2,TWIST2,TWIST2,ATP2B2,WNT5A,ZIC1,ZIC1,ZIC1,ZIC1,ZIC1,ZIC1,ZIC1,SHOX2,TP63,NKX3-2,PITX2,HAND2,HAND2,IRX2,IRX2,IRX2,IRX2,IRX1,IRX1,IRX1,GDNF,MEF2C,FBN2,PITX1,NEUROG1,POU4F3,DUSP1,DUSP1,…	27324,31525,571,579,943,2327,281199,-3492,-2313,367398,-365446,-1219,-228820,5795,753410,5435,753770,2708,756497,-17170,-7877,-321,-9266,28,-9239,55,163,-429,-2931,48,41,-6852,-11740,9524,113550,-9629,537690,546125,-270,6749,-1229,-468,-418,-210,492,953,13710,11474,-308822,20015,858,-681463,-681492,8175,8156,-47,-64,-838192,-474215,3519,-30,244281,457662,-338619,-8798,1438,101134,100909,87721,876…
GO Biological Process	GO:0072079	nephron tubule formation	0.00352173	4.36342	21	4.81274	0.0169491	7.6085e-09	9.9291e-06	14	1.1128	6	5.39181	0.0041841	0.428571	0.000428801	0.0152268	cg26195356,cg16512661,cg08235864,cg08204280,cg21982455,cg15039102,cg01294808,cg25427880,cg23046844,cg17766026,cg08677617,cg07183447,cg03032497,cg18531164,cg03687532,cg07336350,cg09851951,cg00010954,cg05835346,cg23641597,cg14901671	IRX2,IRX2,IRX2,IRX2,IRX1,IRX1,IRX1,PAX2,PAX2,PAX2,PAX2,PAX2,SIX1,SIX1,IRX3,IRX3,IRX3,IRX3,IRX3,SOX9,SOX9	8175,8156,-47,-64,-838192,-474215,3519,-183340,-182557,-99687,-21420,-21361,7953,-3929,92317,-1453,-2824,-299381,-299431,44876,471919
GO Biological Process	GO:0009954	proximal/distal pattern formation	0.00634103	7.85653	28	3.56391	0.0225989	1.72194e-08	1.99745e-05	32	2.54354	12	4.71784	0.0083682	0.375	3.05505e-06	0.000198104	cg20175390,cg21215767,cg01165776,cg01405040,cg01405040,cg00495775,cg00495775,cg05500840,cg05500840,cg13217260,cg14410016,cg21772826,cg26195356,cg16512661,cg08235864,cg08204280,cg21982455,cg15039102,cg01294808,cg01246676,cg26289450,cg18723553,cg18064714,cg17588800,cg24497732,cg21296230,cg03687532,cg07336350,cg09851951,cg00010954,cg05835346	EN1,EN1,EN1,HOXD10,HOXD11,HOXD10,HOXD11,HOXD10,HOXD11,HOXD10,HOXD9,TP63,IRX2,IRX2,IRX2,IRX2,IRX1,IRX1,IRX1,PBX2,PBX2,PBX2,SP8,GLI3,GLI3,GREM1,IRX3,IRX3,IRX3,IRX3,IRX3	5795,5435,2708,-17170,-7877,-9266,28,-9239,55,163,-429,-308822,8175,8156,-47,-64,-838192,-474215,3519,767,-271,-2947,1949,-1456,-1466,362,92317,-1453,-2824,-299381,-299431
GO Biological Process	GO:0021515	cell differentiation in spinal cord	0.00924961	11.4603	33	2.87952	0.0266344	1.35725e-07	0.000101212	50	3.97428	19	4.78074	0.0132496	0.38	3.1593e-09	5.99693e-07	cg01405040,cg00495775,cg05500840,cg13217260,cg23077820,cg23780597,cg13276502,cg03131171,cg27397850,cg17588800,cg24497732,cg00292135,cg07927379,cg20984053,cg14135731,cg12816961,cg11028710,cg11831238,cg14934413,cg24935332,cg16547529,cg08160331,cg22573917,cg02457328,cg26270746,cg18437365,cg16705627,cg15653173,cg01236132,cg06766626,cg15001747,cg23253569,cg10364942	HOXD10,HOXD10,HOXD10,HOXD10,PAX3,SOX4,SOX4,MDGA1,EVX1,GLI3,GLI3,SHH,SHH,MNX1,PTCH1,NKX6-2,NKX6-2,DBX1,DBX1,PAX6,GDPD5,GDPD5,WNT1,ASCL1,GSX1,SOX1,SOX1,SOX1,SOX1,LHX1,LHX1,OLIG2,OLIG2	-17170,-9266,-9239,163,9524,-65,6514,49080,-223,-1456,-1466,-828102,-828142,-234,-44874,629,-296677,-152,-2293,-7311,96267,96083,-770,3727,-282,-4429,38,1122,1669,-276212,-1497,-21,2959
GO Biological Process	GO:0048568	embryonic organ development	0.0587011	72.7306	118	1.62243	0.0952381	2.73958e-07	0.000174156	392	31.1584	70	2.24659	0.0488145	0.178571	9.98855e-11	3.25877e-08	cg18815943,cg15457058,cg01281911,cg00484358,cg16269733,cg25773262,cg27507237,cg22795586,cg07149609,cg14793137,cg11358199,cg10658666,cg00046336,cg20175390,cg21215767,cg01165776,cg01405040,cg01405040,cg00495775,cg00495775,cg05500840,cg05500840,cg13217260,cg14410016,cg04194947,cg08327269,cg19711579,cg10982364,cg15981734,cg19892195,cg15973314,cg00144180,cg01647308,cg21504961,cg01777121,cg23449696,cg1…	FOXE3,FOXE3,FOXE3,ALX3,NES,NES,NES,PRRX1,PRRX1,TPO,ID2,OTX1,INSIG2,INSIG2,INSIG2,INSIG2,HOXD10,HOXD11,HOXD10,HOXD11,HOXD10,HOXD11,HOXD10,HOXD9,HOXD3,NEUROD1,NEUROD1,SATB2,SATB2,GBX2,GBX2,TWIST2,TWIST2,ATP2B2,WNT5A,ZIC1,ZIC1,ZIC1,ZIC1,ZIC1,ZIC1,ZIC1,SHOX2,NKX3-2,PITX2,HAND2,HAND2,MEF2C,NEUROG1,POU4F3,FOXF2,TFAP2A,TFAP2A,TFAP2A,TFAP2A,TNF,PTK7,MYO6,SOBP,TWIST1,HOXA6,GLI3,GLI3,COBL,DLX6,SHH,SHH,DNAJ…	571,579,943,2327,30385,30334,-816,-3492,-2313,63712,-365446,-1219,-228820,753410,753770,756497,-17170,-7877,-9266,28,-9239,55,163,-429,-2931,48,41,-6852,-11740,113550,-9629,537690,546125,-270,6749,-1229,-468,-418,-210,492,953,13710,11474,20015,858,-681463,-681492,244281,-8798,1438,-6536,-218,-2652,-10156,-10179,-2885,-737,185960,144528,9913,-4947,-1456,-1466,523932,-15784,-828102,-828142,581953,-…
GO Biological Process	GO:0021510	spinal cord development	0.0149902	18.5729	44	2.36904	0.0355125	2.83588e-07	0.000174156	84	6.67679	22	3.295	0.0153417	0.261905	4.20356e-07	3.53912e-05	cg01405040,cg00495775,cg05500840,cg13217260,cg23077820,cg23449696,cg17280346,cg02519751,cg05700079,cg04738965,cg12595013,cg15504461,cg23780597,cg13276502,cg03131171,cg24295423,cg25456249,cg27397850,cg17588800,cg24497732,cg00292135,cg07927379,cg20984053,cg14135731,cg12816961,cg11028710,cg11831238,cg14934413,cg24935332,cg16547529,cg08160331,cg22573917,cg02457328,cg26270746,cg18437365,cg16705627,cg1…	HOXD10,HOXD10,HOXD10,HOXD10,PAX3,ZIC1,ZIC1,ZIC1,ZIC1,ZIC1,ZIC1,ZIC1,SOX4,SOX4,MDGA1,UNCX,UNCX,EVX1,GLI3,GLI3,SHH,SHH,MNX1,PTCH1,NKX6-2,NKX6-2,DBX1,DBX1,PAX6,GDPD5,GDPD5,WNT1,ASCL1,GSX1,SOX1,SOX1,SOX1,SOX1,LHX1,LHX1,NOG,NOG,OLIG2,OLIG2	-17170,-9266,-9239,163,9524,-1229,-468,-418,-210,492,953,13710,-65,6514,49080,63838,131314,-223,-1456,-1466,-828102,-828142,-234,-44874,629,-296677,-152,-2293,-7311,96267,96083,-770,3727,-282,-4429,38,1122,1669,-276212,-1497,-832,3000,-21,2959
GO Biological Process	GO:0042472	inner ear morphogenesis	0.017156	21.2563	48	2.25815	0.0387409	3.2312e-07	0.0001776	94	7.47165	24	3.21214	0.0167364	0.255319	2.13195e-07	1.95242e-05	cg22795586,cg07149609,cg10658666,cg00046336,cg20175390,cg21215767,cg01165776,cg19892195,cg15973314,cg21504961,cg01777121,cg23449696,cg17280346,cg02519751,cg05700079,cg04738965,cg12595013,cg15504461,cg26620710,cg20755170,cg16226962,cg17673897,cg03074925,cg22367191,cg00252032,cg24714313,cg03350900,cg23677657,cg13610545,cg25427880,cg23046844,cg17766026,cg08677617,cg07183447,cg17498296,cg17362434,cg2…	PRRX1,PRRX1,OTX1,INSIG2,INSIG2,INSIG2,INSIG2,GBX2,GBX2,ATP2B2,WNT5A,ZIC1,ZIC1,ZIC1,ZIC1,ZIC1,ZIC1,ZIC1,NEUROG1,POU4F3,TFAP2A,TFAP2A,TFAP2A,TFAP2A,PTK7,MYO6,SOBP,DLX6,PRRX2,PAX2,PAX2,PAX2,PAX2,PAX2,HMX2,FGF3,WNT1,FOXG1,FOXG1,FOXG1,FOXG1,SIX1,SIX1,FZD2,FZD2,SOX9,SOX9,CELSR1	-3492,-2313,-1219,-228820,753410,753770,756497,113550,-9629,-270,6749,-1229,-468,-418,-210,492,953,13710,-8798,1438,-218,-2652,-10156,-10179,-737,185960,144528,-15784,53817,-183340,-182557,-99687,-21420,-21361,-98,-198441,-770,-72,1849,19804,19893,7953,-3929,98800,98805,44876,471919,419
GO Biological Process	GO:0090190	positive regulation of branching involved in ureteric bud morphogenesis	0.00307124	3.80527	17	4.46749	0.0137207	5.43916e-07	0.000269617	19	1.51023	8	5.29722	0.0055788	0.421053	5.32605e-05	0.00259831	cg23923856,cg11806528,cg15368455,cg25427880,cg23046844,cg17766026,cg08677617,cg07183447,cg03032497,cg18531164,cg21296230,cg06766626,cg15001747,cg05021798,cg00776786,cg23641597,cg14901671	WNT2B,WNT2B,GDNF,PAX2,PAX2,PAX2,PAX2,PAX2,SIX1,SIX1,GREM1,LHX1,LHX1,NOG,NOG,SOX9,SOX9	286,578,-30,-183340,-182557,-99687,-21420,-21361,7953,-3929,362,-276212,-1497,-832,3000,44876,471919
GO Biological Process	GO:0001708	cell fate specification	0.012824	15.8889	39	2.45454	0.031477	5.68159e-07	0.000269617	65	5.16657	22	4.25815	0.0153417	0.338462	2.36967e-09	4.75756e-07	cg01405040,cg00495775,cg05500840,cg13217260,cg14674720,cg26666835,cg26512254,cg27397850,cg17588800,cg24497732,cg00292135,cg07927379,cg20984053,cg00384539,cg25427880,cg23046844,cg17766026,cg08677617,cg07183447,cg12816961,cg11028710,cg11831238,cg14934413,cg24935332,cg02457328,cg18437365,cg16705627,cg15653173,cg01236132,cg05168491,cg03032497,cg18531164,cg20247596,cg23641597,cg14901671,cg21655693,cg1…	HOXD10,HOXD10,HOXD10,HOXD10,FEV,TLX3,HOXA13,EVX1,GLI3,GLI3,SHH,SHH,MNX1,PRDM14,PAX2,PAX2,PAX2,PAX2,PAX2,NKX6-2,NKX6-2,DBX1,DBX1,PAX6,ASCL1,SOX1,SOX1,SOX1,SOX1,FOXA1,SIX1,SIX1,TBX6,SOX9,SOX9,FOXA3,FOXA2,OLIG2,OLIG2	-17170,-9266,-9239,163,22449,5831,-39,-223,-1456,-1466,-828102,-828142,-234,-6,-183340,-182557,-99687,-21420,-21361,629,-296677,-152,-2293,-7311,3727,-4429,38,1122,1669,-16208,7953,-3929,-4133,44876,471919,-1700,-1876,-21,2959
GO Biological Process	GO:0048665	neuron fate specification	0.00638947	7.91655	25	3.15794	0.0201776	8.70146e-07	0.000363373	29	2.30508	15	6.50736	0.0104603	0.517241	7.93056e-10	2.01939e-07	cg01405040,cg00495775,cg05500840,cg13217260,cg14674720,cg26666835,cg27397850,cg17588800,cg24497732,cg20984053,cg12816961,cg11028710,cg11831238,cg14934413,cg24935332,cg02457328,cg18437365,cg16705627,cg15653173,cg01236132,cg05168491,cg03032497,cg18531164,cg21655693,cg16963144	HOXD10,HOXD10,HOXD10,HOXD10,FEV,TLX3,EVX1,GLI3,GLI3,MNX1,NKX6-2,NKX6-2,DBX1,DBX1,PAX6,ASCL1,SOX1,SOX1,SOX1,SOX1,FOXA1,SIX1,SIX1,FOXA3,FOXA2	-17170,-9266,-9239,163,22449,5831,-223,-1456,-1466,-234,629,-296677,-152,-2293,-7311,3727,-4429,38,1122,1669,-16208,7953,-3929,-1700,-1876
GO Biological Process	GO:0001656	metanephros development	0.0168145	20.8331	46	2.20802	0.0371267	1.02595e-06	0.000396701	81	6.43834	21	3.26171	0.0146444	0.259259	9.19047e-07	6.95279e-05	cg00988148,cg11358199,cg01405040,cg00495775,cg05500840,cg26195356,cg16512661,cg08235864,cg08204280,cg21982455,cg15039102,cg01294808,cg15368455,cg08230177,cg09553242,cg16036471,cg16226962,cg17673897,cg03074925,cg22367191,cg21760402,cg17588800,cg24497732,cg00292135,cg07927379,cg26290632,cg14135731,cg03171770,cg25427880,cg23046844,cg17766026,cg08677617,cg07183447,cg05361096,cg03032497,cg18531164,cg2…	NPHS2,ID2,HOXD11,HOXD11,HOXD11,IRX2,IRX2,IRX2,IRX2,IRX1,IRX1,IRX1,GDNF,FOXD1,FOXD1,FOXD1,TFAP2A,TFAP2A,TFAP2A,TFAP2A,TFAP2B,GLI3,GLI3,SHH,SHH,CALB1,PTCH1,RET,PAX2,PAX2,PAX2,PAX2,PAX2,AQP2,SIX1,SIX1,GREM1,IRX3,IRX3,IRX3,IRX3,IRX3,LHX1,LHX1,SOX9,SOX9	-10568,-365446,-7877,28,55,8175,8156,-47,-64,-838192,-474215,3519,-30,147530,147337,28230,-218,-2652,-10156,-10179,-95846,-1456,-1466,-828102,-828142,260,-44874,-178747,-183340,-182557,-99687,-21420,-21361,4779,7953,-3929,362,92317,-1453,-2824,-299381,-299431,-276212,-1497,44876,471919
GO Biological Process	GO:0061333	renal tubule morphogenesis	0.00563782	6.98526	23	3.29265	0.0185634	1.18335e-06	0.000432295	25	1.98714	8	4.02589	0.0055788	0.32	0.000495121	0.0172878	cg26195356,cg16512661,cg08235864,cg08204280,cg21982455,cg15039102,cg01294808,cg18358723,cg16849268,cg25427880,cg23046844,cg17766026,cg08677617,cg07183447,cg03032497,cg18531164,cg03687532,cg07336350,cg09851951,cg00010954,cg05835346,cg23641597,cg14901671	IRX2,IRX2,IRX2,IRX2,IRX1,IRX1,IRX1,MEF2C,MTSS1,PAX2,PAX2,PAX2,PAX2,PAX2,SIX1,SIX1,IRX3,IRX3,IRX3,IRX3,IRX3,SOX9,SOX9	8175,8156,-47,-64,-838192,-474215,3519,244281,18672,-183340,-182557,-99687,-21420,-21361,7953,-3929,92317,-1453,-2824,-299381,-299431,44876,471919
GO Biological Process	GO:0042471	ear morphogenesis	0.0210674	26.1025	53	2.03046	0.0427764	1.85309e-06	0.000522871	113	8.98188	28	3.11739	0.0195258	0.247788	4.2828e-08	5.32291e-06	cg22795586,cg07149609,cg10658666,cg00046336,cg20175390,cg21215767,cg01165776,cg19892195,cg15973314,cg21504961,cg01777121,cg23449696,cg17280346,cg02519751,cg05700079,cg04738965,cg12595013,cg15504461,cg12765028,cg26620710,cg20755170,cg16226962,cg17673897,cg03074925,cg22367191,cg00252032,cg24714313,cg03350900,cg23603376,cg23677657,cg13610545,cg25427880,cg23046844,cg17766026,cg08677617,cg07183447,cg1…	PRRX1,PRRX1,OTX1,INSIG2,INSIG2,INSIG2,INSIG2,GBX2,GBX2,ATP2B2,WNT5A,ZIC1,ZIC1,ZIC1,ZIC1,ZIC1,ZIC1,ZIC1,NKX3-2,NEUROG1,POU4F3,TFAP2A,TFAP2A,TFAP2A,TFAP2A,PTK7,MYO6,SOBP,TWIST1,DLX6,PRRX2,PAX2,PAX2,PAX2,PAX2,PAX2,HMX2,FGF3,WNT1,FOXG1,FOXG1,FOXG1,FOXG1,SIX1,SIX1,GSC,FZD2,FZD2,NOG,NOG,SOX9,SOX9,CELSR1	-3492,-2313,-1219,-228820,753410,753770,756497,113550,-9629,-270,6749,-1229,-468,-418,-210,492,953,13710,20015,-8798,1438,-218,-2652,-10156,-10179,-737,185960,144528,9913,-15784,53817,-183340,-182557,-99687,-21420,-21361,-98,-198441,-770,-72,1849,19804,19893,7953,-3929,-2903,98800,98805,-832,3000,44876,471919,419
GO Biological Process	GO:0042593	glucose homeostasis	0.0143224	17.7454	40	2.2541	0.0322841	3.15175e-06	0.000822607	121	9.61776	28	2.91128	0.0195258	0.231405	2.03001e-07	1.89226e-05	cg15742412,cg08327269,cg19711579,cg07806886,cg05337137,cg18358723,cg16393899,cg23780597,cg13276502,cg21760402,cg10092878,cg07737781,cg21186299,cg04084157,cg12996100,cg09098624,cg14135731,cg13649056,cg03262554,cg25427880,cg23046844,cg17766026,cg08677617,cg07183447,cg05329352,cg24935332,cg12161228,cg07105285,cg23390118,cg07739604,cg12053291,cg05168491,cg22960284,cg11830346,cg08259514,cg08652441,cg2…	CACNA1E,NEUROD1,NEUROD1,STXBP5L,WFS1,MEF2C,PPP1R3G,SOX4,SOX4,TFAP2B,MLXIPL,MLXIPL,VGF,VGF,GATA4,GATA4,PTCH1,DBH,DBH,PAX2,PAX2,PAX2,PAX2,PAX2,ADRA2A,PAX6,NOX4,MTNR1B,CACNA1C,NCOR2,NCOR2,FOXA1,PYGL,AKT1,SSTR5,STAT3,STAT3,PTPN2,FOXA3,FOXA2	-833,48,41,-20,-48114,244281,50582,-65,6514,-95846,11,4,64,-176,-91023,-3379,-44874,-26856,-26747,-183340,-182557,-99687,-21420,-21361,2194,-7311,147,-223,176785,28808,-302545,-16208,-171,-1816,2854,51073,50865,-27295,-1700,-1876
GO Biological Process	GO:0072088	nephron epithelium morphogenesis	0.00694558	8.60557	25	2.9051	0.0201776	3.68489e-06	0.000935039	30	2.38457	9	3.77427	0.00627615	0.3	0.000380782	0.0137556	cg26195356,cg16512661,cg08235864,cg08204280,cg21982455,cg15039102,cg01294808,cg15368455,cg25427880,cg23046844,cg17766026,cg08677617,cg07183447,cg03032497,cg18531164,cg21296230,cg03687532,cg07336350,cg09851951,cg00010954,cg05835346,cg06766626,cg15001747,cg23641597,cg14901671	IRX2,IRX2,IRX2,IRX2,IRX1,IRX1,IRX1,GDNF,PAX2,PAX2,PAX2,PAX2,PAX2,SIX1,SIX1,GREM1,IRX3,IRX3,IRX3,IRX3,IRX3,LHX1,LHX1,SOX9,SOX9	8175,8156,-47,-64,-838192,-474215,3519,-30,-183340,-182557,-99687,-21420,-21361,7953,-3929,362,92317,-1453,-2824,-299381,-299431,-276212,-1497,44876,471919
GO Biological Process	GO:0048663	neuron fate commitment	0.0118344	14.6628	35	2.387	0.0282486	3.84711e-06	0.000935039	62	4.92811	24	4.87002	0.0167364	0.387097	1.69605e-11	6.55804e-09	cg11358199,cg01405040,cg00495775,cg05500840,cg13217260,cg14674720,cg23077820,cg26666835,cg27397850,cg17588800,cg24497732,cg00292135,cg07927379,cg20984053,cg14361033,cg03400421,cg12816961,cg11028710,cg11831238,cg14934413,cg24935332,cg22573917,cg02457328,cg26270746,cg18437365,cg16705627,cg15653173,cg01236132,cg05168491,cg03032497,cg18531164,cg21655693,cg16963144,cg23253569,cg10364942,cg10364942	ID2,HOXD10,HOXD10,HOXD10,HOXD10,FEV,PAX3,TLX3,EVX1,GLI3,GLI3,SHH,SHH,MNX1,LHX6,PTF1A,NKX6-2,NKX6-2,DBX1,DBX1,PAX6,WNT1,ASCL1,GSX1,SOX1,SOX1,SOX1,SOX1,FOXA1,SIX1,SIX1,FOXA3,FOXA2,OLIG2,OLIG1,OLIG2	-365446,-17170,-9266,-9239,163,22449,9524,5831,-223,-1456,-1466,-828102,-828142,-234,9620,-20885,629,-296677,-152,-2293,-7311,-770,3727,-282,-4429,38,1122,1669,-16208,7953,-3929,-1700,-1876,-21,-41249,2959
GO Biological Process	GO:0048593	camera-type eye morphogenesis	0.017698	21.9278	46	2.0978	0.0371267	3.85121e-06	0.000935039	96	7.63062	25	3.27627	0.0174338	0.260417	7.87119e-08	8.54616e-06	cg16315417,cg12222277,cg18815943,cg15457058,cg01281911,cg23923856,cg11806528,cg13210595,cg19671120,cg01777121,cg05835105,cg07254032,cg04018288,cg16226962,cg17673897,cg03074925,cg22367191,cg21760402,cg23603376,cg17588800,cg24497732,cg26965597,cg26290632,cg03400421,cg25427880,cg23046844,cg17766026,cg08677617,cg07183447,cg24935332,cg05361096,cg03020208,cg10542990,cg26652092,cg18437365,cg16705627,cg1…	SKI,SKI,FOXE3,FOXE3,FOXE3,WNT2B,WNT2B,POU2F1,CNGA3,WNT5A,PITX2,HCN1,FOXF2,TFAP2A,TFAP2A,TFAP2A,TFAP2A,TFAP2B,TWIST1,GLI3,GLI3,BHLHE22,CALB1,PTF1A,PAX2,PAX2,PAX2,PAX2,PAX2,PAX6,AQP5,AQP5,AQP5,SP1,SOX1,SOX1,SOX1,SOX1,MEGF11,MEGF11,IRX5,IRX5,LHX1,LHX1,SOX9,SOX9	27324,31525,571,579,943,286,578,281199,357,6749,858,414,-6536,-218,-2652,-10156,-10179,-95846,9913,-1456,-1466,-2603,260,-20885,-183340,-182557,-99687,-21420,-21361,-7311,-6346,-691,5642,-376,-4429,38,1122,1669,271191,-629,-344719,-344669,-276212,-1497,44876,471919
GO Biological Process	GO:0021884	forebrain neuron development	0.00282691	3.50254	15	4.28261	0.0121065	4.09039e-06	0.000970538	18	1.43074	7	4.89257	0.00488145	0.388889	0.000287232	0.0110653	cg13478928,cg19892195,cg15973314,cg16226962,cg17673897,cg03074925,cg22367191,cg20703290,cg14361033,cg18437365,cg16705627,cg15653173,cg01236132,cg20273670,cg13541588	LHX8,GBX2,GBX2,TFAP2A,TFAP2A,TFAP2A,TFAP2A,OGDH,LHX6,SOX1,SOX1,SOX1,SOX1,UBBP4,UBBP4	2606,113550,-9629,-218,-2652,-10156,-10179,-297,9620,-4429,38,1122,1669,-374450,173251
GO Biological Process	GO:0014047	glutamate secretion	0.00284313	3.52264	15	4.25818	0.0121065	4.37574e-06	0.00101517	18	1.43074	10	6.98939	0.0069735	0.555556	2.36096e-07	2.14334e-05	cg25693132,cg21899500,cg00664406,cg06672737,cg24714313,cg03593189,cg27449864,cg13982318,cg13974632,cg09973502,cg18829268,cg14882054,cg20119148,cg13899108,cg08921126	GRM2,GRM2,GRM2,CPLX1,MYO6,STX1A,STX1A,APBA1,BDNF,SLC38A2,SYT1,SYT1,RAB3A,RAB3A,SNAP25	-345,-236,-211,41159,185960,15455,6,155567,-18214,638,-750,-738,-29312,-29439,-37
GO Biological Process	GO:0090189	regulation of branching involved in ureteric bud morphogenesis	0.00364846	4.52044	17	3.76069	0.0137207	5.26123e-06	0.00112096	22	1.74868	8	4.57487	0.0055788	0.363636	0.000181553	0.00752146	cg23923856,cg11806528,cg15368455,cg25427880,cg23046844,cg17766026,cg08677617,cg07183447,cg03032497,cg18531164,cg21296230,cg06766626,cg15001747,cg05021798,cg00776786,cg23641597,cg14901671	WNT2B,WNT2B,GDNF,PAX2,PAX2,PAX2,PAX2,PAX2,SIX1,SIX1,GREM1,LHX1,LHX1,NOG,NOG,SOX9,SOX9	286,578,-30,-183340,-182557,-99687,-21420,-21361,7953,-3929,362,-276212,-1497,-832,3000,44876,471919
GO Biological Process	GO:0009953	dorsal/ventral pattern formation	0.0147122	18.2284	40	2.19437	0.0322841	5.85518e-06	0.0012137	90	7.15371	21	2.93554	0.0146444	0.233333	5.72839e-06	0.00035811	cg20175390,cg21215767,cg01165776,cg01405040,cg00495775,cg05500840,cg18064714,cg27397850,cg17588800,cg24497732,cg00292135,cg07927379,cg20984053,cg23781310,cg14135731,cg12816961,cg11028710,cg11831238,cg14934413,cg24935332,cg18437365,cg16705627,cg15653173,cg01236132,cg23571812,cg07489048,cg01302656,cg14006181,cg04961582,cg21296230,cg06766626,cg15001747,cg05021798,cg00776786,cg06875131,cg26131026,cg1…	EN1,EN1,EN1,HOXD11,HOXD11,HOXD11,SP8,EVX1,GLI3,GLI3,SHH,SHH,MNX1,SFRP1,PTCH1,NKX6-2,NKX6-2,DBX1,DBX1,PAX6,SOX1,SOX1,SOX1,SOX1,FOXG1,FOXG1,FOXG1,FOXG1,GSC,GREM1,LHX1,LHX1,NOG,NOG,AXIN2,AXIN2,SMAD2,SMAD2,SMAD2,FOXA2	5795,5435,2708,-7877,28,55,1949,-223,-1456,-1466,-828102,-828142,-234,215750,-44874,629,-296677,-152,-2293,-7311,-4429,38,1122,1669,-72,1849,19804,19893,-2903,362,-276212,-1497,-832,3000,3297,-32356,670020,666998,-510,-1876
GO Biological Process	GO:0072028	nephron morphogenesis	0.00719426	8.91369	25	2.80468	0.0201776	6.66203e-06	0.00125472	33	2.62303	9	3.43115	0.00627615	0.272727	0.000826086	0.026455	cg26195356,cg16512661,cg08235864,cg08204280,cg21982455,cg15039102,cg01294808,cg15368455,cg25427880,cg23046844,cg17766026,cg08677617,cg07183447,cg03032497,cg18531164,cg21296230,cg03687532,cg07336350,cg09851951,cg00010954,cg05835346,cg06766626,cg15001747,cg23641597,cg14901671	IRX2,IRX2,IRX2,IRX2,IRX1,IRX1,IRX1,GDNF,PAX2,PAX2,PAX2,PAX2,PAX2,SIX1,SIX1,GREM1,IRX3,IRX3,IRX3,IRX3,IRX3,LHX1,LHX1,SOX9,SOX9	8175,8156,-47,-64,-838192,-474215,3519,-30,-183340,-182557,-99687,-21420,-21361,7953,-3929,362,92317,-1453,-2824,-299381,-299431,-276212,-1497,44876,471919
GO Biological Process	GO:0001838	embryonic epithelial tube formation	0.0186689	23.1308	47	2.03192	0.0379338	6.85048e-06	0.00125472	110	8.74342	25	2.85929	0.0174338	0.227273	1.2852e-06	9.38289e-05	cg16315417,cg12222277,cg23077820,cg01777121,cg26195356,cg16512661,cg08235864,cg08204280,cg21982455,cg15039102,cg01294808,cg15368455,cg16226962,cg17673897,cg03074925,cg22367191,cg23780597,cg13276502,cg00252032,cg23603376,cg06790324,cg23781310,cg14135731,cg03171770,cg25427880,cg23046844,cg17766026,cg08677617,cg07183447,cg18161327,cg25461801,cg08534628,cg03032497,cg18531164,cg21296230,cg03687532,cg0…	SKI,SKI,PAX3,WNT5A,IRX2,IRX2,IRX2,IRX2,IRX1,IRX1,IRX1,GDNF,TFAP2A,TFAP2A,TFAP2A,TFAP2A,SOX4,SOX4,PTK7,TWIST1,COBL,SFRP1,PTCH1,RET,PAX2,PAX2,PAX2,PAX2,PAX2,ZIC5,ZIC2,ZIC2,SIX1,SIX1,GREM1,IRX3,IRX3,IRX3,IRX3,IRX3,NOG,NOG,SOX9,SOX9,SALL4,CECR2,CELSR1	27324,31525,9524,6749,8175,8156,-47,-64,-838192,-474215,3519,-30,-218,-2652,-10156,-10179,-65,6514,-737,9913,523932,215750,-44874,-178747,-183340,-182557,-99687,-21420,-21361,-3541,-3710,16048,7953,-3929,362,92317,-1453,-2824,-299381,-299431,-832,3000,44876,471919,-190,-105716,419
GO Biological Process	GO:0001658	branching involved in ureteric bud morphogenesis	0.00974935	12.0794	30	2.48356	0.0242131	8.81852e-06	0.00156043	52	4.13325	15	3.6291	0.0104603	0.288461	7.96585e-06	0.000483509	cg04501188,cg24525176,cg20907051,cg05613063,cg01405040,cg00495775,cg05500840,cg15368455,cg08230177,cg09553242,cg16036471,cg17588800,cg24497732,cg00292135,cg07927379,cg14135731,cg25427880,cg23046844,cg17766026,cg08677617,cg07183447,cg22573917,cg03032497,cg18531164,cg00679184,cg21296230,cg06766626,cg15001747,cg23641597,cg14901671	FOXD2,FOXD2,FOXD2,FOXD4L1,HOXD11,HOXD11,HOXD11,GDNF,FOXD1,FOXD1,FOXD1,GLI3,GLI3,SHH,SHH,PTCH1,PAX2,PAX2,PAX2,PAX2,PAX2,WNT1,SIX1,SIX1,PGF,GREM1,LHX1,LHX1,SOX9,SOX9	2483,8243,97828,-207,-7877,28,55,-30,147530,147337,28230,-1456,-1466,-828102,-828142,-44874,-183340,-182557,-99687,-21420,-21361,-770,7953,-3929,-25236,362,-276212,-1497,44876,471919
GO Biological Process	GO:0072175	epithelial tube formation	0.019098	23.6624	47	1.98627	0.0379338	1.2072e-05	0.00203462	111	8.8229	25	2.83353	0.0174338	0.225225	1.53518e-06	0.000110533	cg16315417,cg12222277,cg23077820,cg01777121,cg26195356,cg16512661,cg08235864,cg08204280,cg21982455,cg15039102,cg01294808,cg15368455,cg16226962,cg17673897,cg03074925,cg22367191,cg23780597,cg13276502,cg00252032,cg23603376,cg06790324,cg23781310,cg14135731,cg03171770,cg25427880,cg23046844,cg17766026,cg08677617,cg07183447,cg18161327,cg25461801,cg08534628,cg03032497,cg18531164,cg21296230,cg03687532,cg0…	SKI,SKI,PAX3,WNT5A,IRX2,IRX2,IRX2,IRX2,IRX1,IRX1,IRX1,GDNF,TFAP2A,TFAP2A,TFAP2A,TFAP2A,SOX4,SOX4,PTK7,TWIST1,COBL,SFRP1,PTCH1,RET,PAX2,PAX2,PAX2,PAX2,PAX2,ZIC5,ZIC2,ZIC2,SIX1,SIX1,GREM1,IRX3,IRX3,IRX3,IRX3,IRX3,NOG,NOG,SOX9,SOX9,SALL4,CECR2,CELSR1	27324,31525,9524,6749,8175,8156,-47,-64,-838192,-474215,3519,-30,-218,-2652,-10156,-10179,-65,6514,-737,9913,523932,215750,-44874,-178747,-183340,-182557,-99687,-21420,-21361,-3541,-3710,16048,7953,-3929,362,92317,-1453,-2824,-299381,-299431,-832,3000,44876,471919,-190,-105716,419
GO Biological Process	GO:0048704	embryonic skeletal system morphogenesis	0.0135671	16.8096	37	2.20112	0.0298628	1.2083e-05	0.00203462	88	6.99473	22	3.14522	0.0153417	0.25	9.98716e-07	7.44757e-05	cg00484358,cg22795586,cg07149609,cg01405040,cg01405040,cg00495775,cg00495775,cg05500840,cg05500840,cg13217260,cg14410016,cg04194947,cg10982364,cg15981734,cg00144180,cg01647308,cg06570224,cg18358723,cg16226962,cg17673897,cg03074925,cg22367191,cg23603376,cg26032198,cg17588800,cg24497732,cg13610545,cg03032497,cg18531164,cg18628787,cg04961582,cg00010954,cg05835346,cg06766626,cg15001747,cg05021798,cg0…	ALX3,PRRX1,PRRX1,HOXD10,HOXD11,HOXD10,HOXD11,HOXD10,HOXD11,HOXD10,HOXD9,HOXD3,SATB2,SATB2,TWIST2,TWIST2,SHOX2,MEF2C,TFAP2A,TFAP2A,TFAP2A,TFAP2A,TWIST1,HOXA6,GLI3,GLI3,PRRX2,SIX1,SIX1,TGFB3,GSC,IRX5,IRX5,LHX1,LHX1,NOG,NOG,SMAD2,SMAD2,SMAD2	2327,-3492,-2313,-17170,-7877,-9266,28,-9239,55,163,-429,-2931,-6852,-11740,537690,546125,11474,244281,-218,-2652,-10156,-10179,9913,-4947,-1456,-1466,53817,7953,-3929,-4579,-2903,-344719,-344669,-276212,-1497,-832,3000,670020,666998,-510
GO Biological Process	GO:0045165	cell fate commitment	0.0396914	49.1776	81	1.64709	0.0653753	1.29222e-05	0.00214139	224	17.8048	55	3.08906	0.0383542	0.245536	2.2505e-14	1.30529e-11	cg23923856,cg11806528,cg10059756,cg13210595,cg11358199,cg01405040,cg01405040,cg00495775,cg00495775,cg05500840,cg05500840,cg13217260,cg08327269,cg19711579,cg14674720,cg23077820,cg01777121,cg09578568,cg15368455,cg18358723,cg26280326,cg26620710,cg26666835,cg16226962,cg17673897,cg03074925,cg22367191,cg22425467,cg13184019,cg20442599,cg26512254,cg27397850,cg17588800,cg24497732,cg00292135,cg07927379,cg2…	WNT2B,WNT2B,MCL1,POU2F1,ID2,HOXD10,HOXD11,HOXD10,HOXD11,HOXD10,HOXD11,HOXD10,NEUROD1,NEUROD1,FEV,PAX3,WNT5A,NEUROG2,GDNF,MEF2C,PITX1,NEUROG1,TLX3,TFAP2A,TFAP2A,TFAP2A,TFAP2A,TRIM15,NOTCH4,NR2E1,HOXA13,EVX1,GLI3,GLI3,SHH,SHH,MNX1,GATA4,GATA4,SFRP1,PRDM14,KLF4,LHX6,PTF1A,PAX2,PAX2,PAX2,PAX2,PAX2,NKX6-2,NKX6-2,MYOD1,DBX1,DBX1,PAX6,RAG2,FGF3,WNT1,MYF6,ASCL1,TBX3,TBX3,GSX1,SOX1,SOX1,SOX1,SOX1,FOXA1,SI…	286,578,18045,281199,-365446,-17170,-7877,-9266,28,-9239,55,163,48,41,22449,9524,6749,4558,-30,244281,-338619,-8798,5831,-218,-2652,-10156,-10179,197,22054,-7762,-39,-223,-1456,-1466,-828102,-828142,-234,-91023,-3379,215750,-6,64271,9620,-20885,-183340,-182557,-99687,-21420,-21361,629,-296677,811,-152,-2293,-7311,3738,-198441,-770,413,3727,-11511,-212448,-282,-4429,38,1122,1669,-16208,7953,-3929,…
GO Biological Process	GO:0048705	skeletal system morphogenesis	0.0282493	35.0008	62	1.77139	0.0500404	1.75455e-05	0.00250489	191	15.1817	39	2.56887	0.0271966	0.204188	3.63363e-08	4.62623e-06	cg16315417,cg12222277,cg17484671,cg00484358,cg22795586,cg07149609,cg00046336,cg20175390,cg21215767,cg01165776,cg24772753,cg01405040,cg01405040,cg00495775,cg00495775,cg05500840,cg05500840,cg13217260,cg14410016,cg04194947,cg10982364,cg15981734,cg00144180,cg01647308,cg09401099,cg06570224,cg12765028,cg18358723,cg17025674,cg16226962,cg17673897,cg03074925,cg22367191,cg05211057,cg24295423,cg25456249,cg2…	SKI,SKI,MATN1,ALX3,PRRX1,PRRX1,INSIG2,INSIG2,INSIG2,INSIG2,SP5,HOXD10,HOXD11,HOXD10,HOXD11,HOXD10,HOXD11,HOXD10,HOXD9,HOXD3,SATB2,SATB2,TWIST2,TWIST2,TIPARP,SHOX2,NKX3-2,MEF2C,FBN2,TFAP2A,TFAP2A,TFAP2A,TFAP2A,COL9A1,UNCX,UNCX,TWIST1,HOXA6,GLI3,GLI3,SFRP1,PRRX2,PLEKHA1,PLEKHA1,SIX1,SIX1,TGFB3,GSC,IRX5,IRX5,MMP2,LHX1,LHX1,PHOSPHO1,NOG,NOG,AXIN2,AXIN2,SOX9,SOX9,SMAD2,SMAD2,SMAD2,COMP,PAX1	27324,31525,38276,2327,-3492,-2313,-228820,753410,753770,756497,1559,-17170,-7877,-9266,28,-9239,55,163,-429,-2931,-6852,-11740,537690,546125,141747,11474,20015,244281,457662,-218,-2652,-10156,-10179,20332,63838,131314,9913,-4947,-1456,-1466,215750,53817,-210127,-199,7953,-3929,-4579,-2903,-344719,-344669,266,-276212,-1497,-130672,-832,3000,3297,-32356,44876,471919,670020,666998,-510,5542,-3935
GO Biological Process	GO:0072080	nephron tubule development	0.00764249	9.46905	25	2.64018	0.0201776	1.79949e-05	0.00250489	36	2.86148	10	3.49469	0.0069735	0.277778	0.000364202	0.0132483	cg26195356,cg16512661,cg08235864,cg08204280,cg21982455,cg15039102,cg01294808,cg18358723,cg21760402,cg26290632,cg16849268,cg25427880,cg23046844,cg17766026,cg08677617,cg07183447,cg03032497,cg18531164,cg03687532,cg07336350,cg09851951,cg00010954,cg05835346,cg23641597,cg14901671	IRX2,IRX2,IRX2,IRX2,IRX1,IRX1,IRX1,MEF2C,TFAP2B,CALB1,MTSS1,PAX2,PAX2,PAX2,PAX2,PAX2,SIX1,SIX1,IRX3,IRX3,IRX3,IRX3,IRX3,SOX9,SOX9	8175,8156,-47,-64,-838192,-474215,3519,244281,-95846,260,18672,-183340,-182557,-99687,-21420,-21361,7953,-3929,92317,-1453,-2824,-299381,-299431,44876,471919
GO Biological Process	GO:0060021	palate development	0.0144238	17.8711	38	2.12634	0.0306699	1.94809e-05	0.00267606	73	5.80245	19	3.27448	0.0132496	0.260274	2.82143e-06	0.000186429	cg16315417,cg12222277,cg18815943,cg15457058,cg01281911,cg22795586,cg07149609,cg00046336,cg20175390,cg21215767,cg01165776,cg10982364,cg15981734,cg01777121,cg09401099,cg06609094,cg00918522,cg18358723,cg04018288,cg16226962,cg17673897,cg03074925,cg22367191,cg17588800,cg24497732,cg23677657,cg00292135,cg07927379,cg20509513,cg03142365,cg26471674,cg10234991,cg18628787,cg12127472,cg12781700,cg18074954,cg0…	SKI,SKI,FOXE3,FOXE3,FOXE3,PRRX1,PRRX1,INSIG2,INSIG2,INSIG2,INSIG2,SATB2,SATB2,WNT5A,TIPARP,HAND2,HAND2,MEF2C,FOXF2,TFAP2A,TFAP2A,TFAP2A,TFAP2A,GLI3,GLI3,DLX6,SHH,SHH,PLEKHA1,PLEKHA1,TBX3,TBX3,TGFB3,FZD2,FZD2,SMAD2,SMAD2,SMAD2	27324,31525,571,579,943,-3492,-2313,-228820,753410,753770,756497,-6852,-11740,6749,141747,-681463,-681492,244281,-6536,-218,-2652,-10156,-10179,-1456,-1466,-15784,-828102,-828142,-210127,-199,-11511,-212448,-4579,98800,98805,670020,666998,-510
GO Biological Process	GO:0072210	metanephric nephron development	0.00726664	9.00337	24	2.66567	0.0193705	2.25693e-05	0.00306005	32	2.54354	10	3.93153	0.0069735	0.3125	0.00012391	0.00536773	cg00988148,cg26195356,cg16512661,cg08235864,cg08204280,cg21982455,cg15039102,cg01294808,cg15368455,cg16226962,cg17673897,cg03074925,cg22367191,cg21760402,cg25427880,cg23046844,cg17766026,cg08677617,cg07183447,cg21296230,cg06766626,cg15001747,cg23641597,cg14901671	NPHS2,IRX2,IRX2,IRX2,IRX2,IRX1,IRX1,IRX1,GDNF,TFAP2A,TFAP2A,TFAP2A,TFAP2A,TFAP2B,PAX2,PAX2,PAX2,PAX2,PAX2,GREM1,LHX1,LHX1,SOX9,SOX9	-10568,8175,8156,-47,-64,-838192,-474215,3519,-30,-218,-2652,-10156,-10179,-95846,-183340,-182557,-99687,-21420,-21361,362,-276212,-1497,44876,471919
GO Biological Process	GO:0048839	inner ear development	0.0299081	37.0562	64	1.72711	0.0516546	2.71575e-05	0.00363493	163	12.9562	38	2.93297	0.0264993	0.233129	1.14793e-09	2.6632e-07	cg22795586,cg07149609,cg10658666,cg00046336,cg20175390,cg21215767,cg01165776,cg08327269,cg19711579,cg19892195,cg15973314,cg21504961,cg01777121,cg23449696,cg17280346,cg02519751,cg05700079,cg04738965,cg12595013,cg15504461,cg10192893,cg26620710,cg26620710,cg20755170,cg16226962,cg17673897,cg03074925,cg22367191,cg00252032,cg24714313,cg03350900,cg00587301,cg26512254,cg17588800,cg24497732,cg23677657,cg0…	PRRX1,PRRX1,OTX1,INSIG2,INSIG2,INSIG2,INSIG2,NEUROD1,NEUROD1,GBX2,GBX2,ATP2B2,WNT5A,ZIC1,ZIC1,ZIC1,ZIC1,ZIC1,ZIC1,ZIC1,PHOX2B,NEUROG1,CXCL14,POU4F3,TFAP2A,TFAP2A,TFAP2A,TFAP2A,PTK7,MYO6,SOBP,NOX3,HOXA13,GLI3,GLI3,DLX6,SHH,SHH,DFNB31,PRRX2,KCNMA1,PAX2,PAX2,PAX2,PAX2,PAX2,HMX2,BDNF,FGF3,LRTOMT,WNT1,FOXG1,FOXG1,FOXG1,FOXG1,SIX1,SIX1,TGFB3,GABRB3,FZD2,FZD2,SOX9,SOX9,CECR2,CELSR1	-3492,-2313,-1219,-228820,753410,753770,756497,48,41,113550,-9629,-270,6749,-1229,-468,-418,-210,492,953,13710,3092,-8798,34533,1438,-218,-2652,-10156,-10179,-737,185960,144528,-940370,-39,-1456,-1466,-15784,-828102,-828142,332,53817,-261639,-183340,-182557,-99687,-21420,-21361,-98,-18214,-198441,-38660,-770,-72,1849,19804,19893,7953,-3929,-4579,661,98800,98805,44876,471919,-105716,419
GO Biological Process	GO:0021517	ventral spinal cord development	0.00938995	11.6341	28	2.40671	0.0225989	2.98036e-05	0.00384135	41	3.25891	14	4.29591	0.0097629	0.341463	1.71476e-06	0.000120148	cg01405040,cg00495775,cg05500840,cg13217260,cg23780597,cg13276502,cg27397850,cg17588800,cg24497732,cg00292135,cg07927379,cg20984053,cg14135731,cg12816961,cg11028710,cg11831238,cg14934413,cg24935332,cg16547529,cg08160331,cg18437365,cg16705627,cg15653173,cg01236132,cg06766626,cg15001747,cg23253569,cg10364942	HOXD10,HOXD10,HOXD10,HOXD10,SOX4,SOX4,EVX1,GLI3,GLI3,SHH,SHH,MNX1,PTCH1,NKX6-2,NKX6-2,DBX1,DBX1,PAX6,GDPD5,GDPD5,SOX1,SOX1,SOX1,SOX1,LHX1,LHX1,OLIG2,OLIG2	-17170,-9266,-9239,163,-65,6514,-223,-1456,-1466,-828102,-828142,-234,-44874,629,-296677,-152,-2293,-7311,96267,96083,-4429,38,1122,1669,-276212,-1497,-21,2959
GO Biological Process	GO:0072009	nephron epithelium development	0.00995048	12.3286	29	2.35225	0.023406	3.24509e-05	0.00408177	45	3.57685	13	3.63448	0.00906555	0.288889	3.13103e-05	0.00158924	cg26195356,cg16512661,cg08235864,cg08204280,cg21982455,cg15039102,cg01294808,cg15368455,cg18358723,cg21760402,cg26290632,cg16849268,cg25427880,cg23046844,cg17766026,cg08677617,cg07183447,cg03032497,cg18531164,cg21296230,cg03687532,cg07336350,cg09851951,cg00010954,cg05835346,cg06766626,cg15001747,cg23641597,cg14901671	IRX2,IRX2,IRX2,IRX2,IRX1,IRX1,IRX1,GDNF,MEF2C,TFAP2B,CALB1,MTSS1,PAX2,PAX2,PAX2,PAX2,PAX2,SIX1,SIX1,GREM1,IRX3,IRX3,IRX3,IRX3,IRX3,LHX1,LHX1,SOX9,SOX9	8175,8156,-47,-64,-838192,-474215,3519,-30,244281,-95846,260,18672,-183340,-182557,-99687,-21420,-21361,7953,-3929,362,92317,-1453,-2824,-299381,-299431,-276212,-1497,44876,471919
GO Biological Process	GO:0060675	ureteric bud morphogenesis	0.0115778	14.3449	32	2.23076	0.0258273	3.55392e-05	0.00441702	59	4.68965	16	3.41177	0.0111576	0.271186	9.61357e-06	0.00057026	cg04501188,cg24525176,cg20907051,cg05613063,cg01405040,cg00495775,cg05500840,cg15368455,cg08230177,cg09553242,cg16036471,cg17588800,cg24497732,cg00292135,cg07927379,cg14135731,cg25427880,cg23046844,cg17766026,cg08677617,cg07183447,cg22573917,cg03032497,cg18531164,cg00679184,cg21296230,cg06766626,cg15001747,cg05021798,cg00776786,cg23641597,cg14901671	FOXD2,FOXD2,FOXD2,FOXD4L1,HOXD11,HOXD11,HOXD11,GDNF,FOXD1,FOXD1,FOXD1,GLI3,GLI3,SHH,SHH,PTCH1,PAX2,PAX2,PAX2,PAX2,PAX2,WNT1,SIX1,SIX1,PGF,GREM1,LHX1,LHX1,NOG,NOG,SOX9,SOX9	2483,8243,97828,-207,-7877,28,55,-30,147530,147337,28230,-1456,-1466,-828102,-828142,-44874,-183340,-182557,-99687,-21420,-21361,-770,7953,-3929,-25236,362,-276212,-1497,-832,3000,44876,471919
GO Biological Process	GO:0061326	renal tubule development	0.00802302	9.94052	25	2.51496	0.0201776	3.91006e-05	0.00469207	38	3.02045	10	3.31076	0.0069735	0.263158	0.000585231	0.0198371	cg26195356,cg16512661,cg08235864,cg08204280,cg21982455,cg15039102,cg01294808,cg18358723,cg21760402,cg26290632,cg16849268,cg25427880,cg23046844,cg17766026,cg08677617,cg07183447,cg03032497,cg18531164,cg03687532,cg07336350,cg09851951,cg00010954,cg05835346,cg23641597,cg14901671	IRX2,IRX2,IRX2,IRX2,IRX1,IRX1,IRX1,MEF2C,TFAP2B,CALB1,MTSS1,PAX2,PAX2,PAX2,PAX2,PAX2,SIX1,SIX1,IRX3,IRX3,IRX3,IRX3,IRX3,SOX9,SOX9	8175,8156,-47,-64,-838192,-474215,3519,244281,-95846,260,18672,-183340,-182557,-99687,-21420,-21361,7953,-3929,92317,-1453,-2824,-299381,-299431,44876,471919
GO Biological Process	GO:0021521	ventral spinal cord interneuron specification	0.0022984	2.84772	12	4.2139	0.00968523	4.25099e-05	0.00504322	10	0.794856	6	7.54854	0.0041841	0.6	3.96236e-05	0.00197928	cg27397850,cg17588800,cg24497732,cg12816961,cg11028710,cg11831238,cg14934413,cg24935332,cg18437365,cg16705627,cg15653173,cg01236132	EVX1,GLI3,GLI3,NKX6-2,NKX6-2,DBX1,DBX1,PAX6,SOX1,SOX1,SOX1,SOX1	-223,-1456,-1466,629,-296677,-152,-2293,-7311,-4429,38,1122,1669
GO Biological Process	GO:0046903	secretion	0.0530723	65.7566	99	1.50555	0.0799032	4.89121e-05	0.00555046	498	39.5838	71	1.79366	0.0495119	0.14257	9.87089e-07	7.41382e-05	cg19945840,cg17163168,cg17471939,cg17804348,cg07178825,cg03971555,cg14506552,cg06507987,cg18770350,cg18119735,cg08542090,cg07313373,cg01869273,cg24772753,cg08327269,cg19711579,cg21504961,cg15445554,cg10806820,cg25693132,cg21899500,cg00664406,cg07806886,cg06672737,cg14132888,cg00059225,cg08316825,cg15129183,cg01235000,cg21649919,cg13276502,cg25181693,cg01212576,cg24717325,cg04031757,cg05317038,cg1…	SDF4,TP73,TP73,TP73,TP73,PIK3CD,NPPB,SYTL1,ACTN2,ACTN2,CHRM3,NLRP3,MERTK,GAD1,NEUROD1,NEUROD1,ATP2B2,SLC6A1,SLC26A6,GRM2,GRM2,GRM2,STXBP5L,CPLX1,TRIM36,GLRA1,GLRA1,LCP2,CPLX2,EXOC2,PRL,ALDH5A1,TRIM27,TRIM27,TRIM27,TRIM27,TRIM27,DDR1,GRM4,GUCA1B,MYO6,STXBP5,STX1A,STX1A,VGF,VGF,PNPLA8,CADPS2,LEP,ANK1,LY6E,MAFA,APBA1,ABCA1,CACNA1B,CACNA1B,CACNA1B,SRGN,VCL,KCNMA1,NEURL,NEURL,NEURL,CCKBR,BDNF,VEGFB,CA…	-656,31652,31796,80390,80491,76967,34,15405,159,501,-242543,-2220,894,-99653,48,41,-270,-99,-26217,-345,-236,-211,-20,41159,957,40,-151,-35039,82816,-99402,697245,650,154087,107257,98437,98312,60378,8276,-84,16511,185960,302981,15455,6,64,-176,-147,38081,-72489,-592,29883,-198,155567,1453,-251,305,1243,9,-57398,-261639,91012,91072,192350,10986,-18214,-3572,176785,638,-6346,-691,5642,-750,-738,-11…
GO Biological Process	GO:0021953	central nervous system neuron differentiation	0.0325629	40.3454	67	1.66066	0.0540759	5.657e-05	0.00617948	156	12.3998	42	3.38716	0.0292887	0.269231	1.00112e-12	4.54423e-10	cg13478928,cg02743713,cg01405040,cg00495775,cg05500840,cg13217260,cg23077820,cg23077820,cg19892195,cg15973314,cg21504961,cg01777121,cg10192893,cg15556886,cg09578568,cg16226962,cg17673897,cg03074925,cg22367191,cg23780597,cg13276502,cg03131171,cg20442599,cg24295423,cg25456249,cg27397850,cg17588800,cg24497732,cg20703290,cg02383785,cg00292135,cg07927379,cg20984053,cg26965597,cg14135731,cg14361033,cg1…	LHX8,NR4A2,HOXD10,HOXD10,HOXD10,HOXD10,EPHA4,PAX3,GBX2,GBX2,ATP2B2,WNT5A,PHOX2B,PRDM8,NEUROG2,TFAP2A,TFAP2A,TFAP2A,TFAP2A,SOX4,SOX4,MDGA1,NR2E1,UNCX,UNCX,EVX1,GLI3,GLI3,OGDH,LEP,SHH,SHH,MNX1,BHLHE22,PTCH1,LHX6,NKX6-2,NKX6-2,DBX1,DBX1,PAX6,GDPD5,GDPD5,WNT1,ASCL1,ULK1,GSX1,SOX1,SOX1,SOX1,SOX1,FOXG1,FOXG1,FOXG1,FOXG1,BCL11B,UBBP4,UBBP4,LHX1,LHX1,SKOR2,SKOR2,SKOR2,SKOR2,SPTBN4,ATF5,OLIG2,OLIG2	2606,10581,-17170,-9266,-9239,163,-717167,9524,113550,-9629,-270,6749,3092,16883,4558,-218,-2652,-10156,-10179,-65,6514,49080,-7762,63838,131314,-223,-1456,-1466,-297,-72489,-828102,-828142,-234,-2603,-44874,9620,629,-296677,-152,-2293,-7311,96267,96083,-770,3727,-38735,-282,-4429,38,1122,1669,-72,1849,19804,19893,152753,-374450,173251,-276212,-1497,1569,708,-11939,-14961,62877,-38747,-21,2959
GO Biological Process	GO:0035148	tube formation	0.021556	26.7078	49	1.83467	0.039548	5.68228e-05	0.00617948	123	9.77673	26	2.65938	0.0181311	0.211382	3.3839e-06	0.000218073	cg16315417,cg12222277,cg23077820,cg01777121,cg26195356,cg16512661,cg08235864,cg08204280,cg21982455,cg15039102,cg01294808,cg15368455,cg16226962,cg17673897,cg03074925,cg22367191,cg23780597,cg13276502,cg00252032,cg23603376,cg06790324,cg00292135,cg07927379,cg23781310,cg14135731,cg03171770,cg25427880,cg23046844,cg17766026,cg08677617,cg07183447,cg18161327,cg25461801,cg08534628,cg03032497,cg18531164,cg2…	SKI,SKI,PAX3,WNT5A,IRX2,IRX2,IRX2,IRX2,IRX1,IRX1,IRX1,GDNF,TFAP2A,TFAP2A,TFAP2A,TFAP2A,SOX4,SOX4,PTK7,TWIST1,COBL,SHH,SHH,SFRP1,PTCH1,RET,PAX2,PAX2,PAX2,PAX2,PAX2,ZIC5,ZIC2,ZIC2,SIX1,SIX1,GREM1,IRX3,IRX3,IRX3,IRX3,IRX3,NOG,NOG,SOX9,SOX9,SALL4,CECR2,CELSR1	27324,31525,9524,6749,8175,8156,-47,-64,-838192,-474215,3519,-30,-218,-2652,-10156,-10179,-65,6514,-737,9913,523932,-828102,-828142,215750,-44874,-178747,-183340,-182557,-99687,-21420,-21361,-3541,-3710,16048,7953,-3929,362,92317,-1453,-2824,-299381,-299431,-832,3000,44876,471919,-190,-105716,419
GO Biological Process	GO:0060579	ventral spinal cord interneuron fate commitment	0.00240242	2.9766	12	4.03145	0.00968523	6.43955e-05	0.00683453	11	0.874342	6	6.86231	0.0041841	0.545454	8.12912e-05	0.00372228	cg27397850,cg17588800,cg24497732,cg12816961,cg11028710,cg11831238,cg14934413,cg24935332,cg18437365,cg16705627,cg15653173,cg01236132	EVX1,GLI3,GLI3,NKX6-2,NKX6-2,DBX1,DBX1,PAX6,SOX1,SOX1,SOX1,SOX1	-223,-1456,-1466,629,-296677,-152,-2293,-7311,-4429,38,1122,1669
GO Biological Process	GO:0090184	positive regulation of kidney development	0.00278931	3.45595	13	3.76162	0.0104923	6.48102e-05	0.00683453	11	0.874342	5	5.71859	0.00348675	0.454545	0.000968791	0.0297865	cg08230177,cg09553242,cg16036471,cg03171770,cg25427880,cg23046844,cg17766026,cg08677617,cg07183447,cg05021798,cg00776786,cg23641597,cg14901671	FOXD1,FOXD1,FOXD1,RET,PAX2,PAX2,PAX2,PAX2,PAX2,NOG,NOG,SOX9,SOX9	147530,147337,28230,-178747,-183340,-182557,-99687,-21420,-21361,-832,3000,44876,471919
GO Biological Process	GO:0043583	ear development	0.0347103	43.006	70	1.62768	0.0564972	7.05163e-05	0.00736191	189	15.0228	43	2.86232	0.0299861	0.227513	2.15369e-10	6.42415e-08	cg22795586,cg07149609,cg10658666,cg00046336,cg20175390,cg21215767,cg01165776,cg08327269,cg19711579,cg19892195,cg15973314,cg21504961,cg01777121,cg23449696,cg17280346,cg02519751,cg05700079,cg04738965,cg12595013,cg15504461,cg12765028,cg10192893,cg26620710,cg26620710,cg20755170,cg16226962,cg17673897,cg03074925,cg22367191,cg07979747,cg00252032,cg24714313,cg03350900,cg00587301,cg23603376,cg26512254,cg1…	PRRX1,PRRX1,OTX1,INSIG2,INSIG2,INSIG2,INSIG2,NEUROD1,NEUROD1,GBX2,GBX2,ATP2B2,WNT5A,ZIC1,ZIC1,ZIC1,ZIC1,ZIC1,ZIC1,ZIC1,NKX3-2,PHOX2B,NEUROG1,CXCL14,POU4F3,TFAP2A,TFAP2A,TFAP2A,TFAP2A,DDR1,PTK7,MYO6,SOBP,NOX3,TWIST1,HOXA13,GLI3,GLI3,DLX6,SHH,SHH,DFNB31,PRRX2,KCNMA1,PAX2,PAX2,PAX2,PAX2,PAX2,HMX2,BDNF,FGF3,LRTOMT,WNT1,FOXG1,FOXG1,FOXG1,FOXG1,SIX1,SIX1,TGFB3,GSC,GABRB3,FZD2,FZD2,NOG,NOG,SOX9,SOX9,CEC…	-3492,-2313,-1219,-228820,753410,753770,756497,48,41,113550,-9629,-270,6749,-1229,-468,-418,-210,492,953,13710,20015,3092,-8798,34533,1438,-218,-2652,-10156,-10179,8276,-737,185960,144528,-940370,9913,-39,-1456,-1466,-15784,-828102,-828142,332,53817,-261639,-183340,-182557,-99687,-21420,-21361,-98,-18214,-198441,-38660,-770,-72,1849,19804,19893,7953,-3929,-4579,-2903,661,98800,98805,-832,3000,448…
GO Biological Process	GO:0030326	embryonic limb morphogenesis	0.0200233	24.8088	46	1.85418	0.0371267	7.45326e-05	0.00770416	118	9.3793	31	3.30515	0.0216179	0.262712	1.78057e-09	3.71783e-07	cg16315417,cg12222277,cg00484358,cg22795586,cg07149609,cg20175390,cg21215767,cg01165776,cg01405040,cg01405040,cg01405040,cg00495775,cg00495775,cg05500840,cg05500840,cg13217260,cg14410016,cg01777121,cg06570224,cg21772826,cg05835105,cg06609094,cg00918522,cg17025674,cg26280326,cg16226962,cg17673897,cg03074925,cg22367191,cg01246676,cg26289450,cg18723553,cg23603376,cg18064714,cg26512254,cg17588800,cg2…	SKI,SKI,ALX3,PRRX1,PRRX1,EN1,EN1,EN1,HOXD10,HOXD11,HOXD12,HOXD10,HOXD11,HOXD10,HOXD11,HOXD10,HOXD9,WNT5A,SHOX2,TP63,PITX2,HAND2,HAND2,FBN2,PITX1,TFAP2A,TFAP2A,TFAP2A,TFAP2A,PBX2,PBX2,PBX2,TWIST1,SP8,HOXA13,GLI3,GLI3,DLX6,SHH,SHH,PTCH1,PRRX2,C2CD3,TBX3,TBX3,GREM1,CREBBP,NOG,NOG,SALL4	27324,31525,2327,-3492,-2313,5795,5435,2708,-17170,-7877,-321,-9266,28,-9239,55,163,-429,6749,11474,-308822,858,-681463,-681492,457662,-338619,-218,-2652,-10156,-10179,767,-271,-2947,9913,1949,-39,-1456,-1466,-15784,-828102,-828142,-44874,53817,192,-11511,-212448,362,-82933,-832,3000,-190
GO Biological Process	GO:0045668	negative regulation of osteoblast differentiation	0.00498279	6.17368	18	2.9156	0.0145279	7.67186e-05	0.00785238	33	2.62303	14	5.33735	0.0097629	0.424242	7.30383e-08	8.11191e-06	cg16315417,cg12222277,cg11358199,cg00144180,cg00144180,cg01647308,cg01647308,cg18030453,cg06609094,cg00918522,cg16280132,cg23603376,cg23781310,cg14135731,cg03670158,cg05021798,cg00776786,cg06875131,cg26131026,cg22013795	SKI,SKI,ID2,HDAC4,TWIST2,HDAC4,TWIST2,LIMD1,HAND2,HAND2,TNF,TWIST1,SFRP1,PTCH1,NBR1,NOG,NOG,AXIN2,AXIN2,ID1	27324,31525,-365446,28281,537690,19846,546125,-130135,-681463,-681492,-2885,9913,215750,-44874,921,-832,3000,3297,-32356,-31910
GO Biological Process	GO:0009952	anterior/posterior pattern specification	0.0267436	33.1353	57	1.72022	0.0460048	8.14609e-05	0.00825681	195	15.4997	35	2.25811	0.0244072	0.179487	4.20531e-06	0.000267704	cg16315417,cg12222277,cg00988148,cg10658666,cg20175390,cg21215767,cg01165776,cg01405040,cg01405040,cg00495775,cg00495775,cg05500840,cg05500840,cg13217260,cg14410016,cg04194947,cg08327269,cg19711579,cg19892195,cg15973314,cg01777121,cg26032198,cg17588800,cg24497732,cg06790324,cg24934063,cg05009601,cg00292135,cg07927379,cg12996100,cg09098624,cg23781310,cg25473866,cg26953288,cg24935332,cg22573917,cg1…	SKI,SKI,TDRD5,OTX1,EN1,EN1,EN1,HOXD10,HOXD11,HOXD10,HOXD11,HOXD10,HOXD11,HOXD10,HOXD9,HOXD3,NEUROD1,NEUROD1,GBX2,GBX2,WNT5A,HOXA6,GLI3,GLI3,COBL,FEZF1,FEZF1,SHH,SHH,GATA4,GATA4,SFRP1,ARC,ARC,PAX6,WNT1,HOXC4,HOXC4,HOXC4,MYF6,TBX3,TBX3,NR2F2,NR2F2,NR2F2,CREBBP,FOXF1,LHX1,LHX1,NOG,NOG,AXIN2,AXIN2,SMAD2,SMAD2,SMAD2,DLL3,PAX1,FOXA2,CELSR1	27324,31525,-5390,-1219,5795,5435,2708,-17170,-7877,-9266,28,-9239,55,163,-429,-2931,48,41,113550,-9629,6749,-4947,-1456,-1466,523932,386,59,-828102,-828142,-91023,-3379,215750,115763,115352,-7311,-770,-525,-65,605,413,-11511,-212448,757,30231,35871,-82933,-312310,-276212,-1497,-832,3000,3297,-32356,670020,666998,-510,3751,-3935,-1876,419
GO Biological Process	GO:0021513	spinal cord dorsal/ventral patterning	0.00342426	4.24265	14	3.29982	0.0112994	0.000134554	0.0121098	19	1.51023	7	4.63507	0.00488145	0.368421	0.000423716	0.0150976	cg27397850,cg17588800,cg24497732,cg00292135,cg07927379,cg12816961,cg11028710,cg11831238,cg14934413,cg24935332,cg18437365,cg16705627,cg15653173,cg01236132	EVX1,GLI3,GLI3,SHH,SHH,NKX6-2,NKX6-2,DBX1,DBX1,PAX6,SOX1,SOX1,SOX1,SOX1	-223,-1456,-1466,-828102,-828142,629,-296677,-152,-2293,-7311,-4429,38,1122,1669
GO Biological Process	GO:0048592	eye morphogenesis	0.0231745	28.7133	50	1.74136	0.0403551	0.000164603	0.0142021	131	10.4126	27	2.59301	0.0188285	0.206107	3.6716e-06	0.000235163	cg16315417,cg12222277,cg18815943,cg15457058,cg01281911,cg02861071,cg21809447,cg23923856,cg11806528,cg13210595,cg19671120,cg01777121,cg05835105,cg07254032,cg04018288,cg16226962,cg17673897,cg03074925,cg22367191,cg21760402,cg23603376,cg17588800,cg24497732,cg26965597,cg26290632,cg03400421,cg25427880,cg23046844,cg17766026,cg08677617,cg07183447,cg24935332,cg05361096,cg03020208,cg10542990,cg26652092,cg1…	SKI,SKI,FOXE3,FOXE3,FOXE3,OLFM3,OLFM3,WNT2B,WNT2B,POU2F1,CNGA3,WNT5A,PITX2,HCN1,FOXF2,TFAP2A,TFAP2A,TFAP2A,TFAP2A,TFAP2B,TWIST1,GLI3,GLI3,BHLHE22,CALB1,PTF1A,PAX2,PAX2,PAX2,PAX2,PAX2,PAX6,AQP5,AQP5,AQP5,SP1,SOX1,SOX1,SOX1,SOX1,MEGF11,MEGF11,IRX5,IRX5,LHX1,LHX1,STAT3,STAT3,SOX9,SOX9	27324,31525,571,579,943,-71,-97,286,578,281199,357,6749,858,414,-6536,-218,-2652,-10156,-10179,-95846,9913,-1456,-1466,-2603,260,-20885,-183340,-182557,-99687,-21420,-21361,-7311,-6346,-691,5642,-376,-4429,38,1122,1669,271191,-629,-344719,-344669,-276212,-1497,51073,50865,44876,471919
GO Biological Process	GO:0006835	dicarboxylic acid transport	0.00536093	6.6422	18	2.70995	0.0145279	0.00018627	0.0158103	55	4.37171	13	2.97367	0.00906555	0.236364	0.000294676	0.0113104	cg16899892,cg10806820,cg25693132,cg21899500,cg00664406,cg06672737,cg24714313,cg03593189,cg27449864,cg13982318,cg10970251,cg13974632,cg09973502,cg18829268,cg14882054,cg20119148,cg13899108,cg08921126	SLC1A7,SLC26A6,GRM2,GRM2,GRM2,CPLX1,MYO6,STX1A,STX1A,APBA1,SLC25A22,BDNF,SLC38A2,SYT1,SYT1,RAB3A,RAB3A,SNAP25	79278,-26217,-345,-236,-211,41159,185960,15455,6,155567,-61,-18214,638,-750,-738,-29312,-29439,-37
GO Biological Process	GO:0035115	embryonic forelimb morphogenesis	0.00596255	7.3876	19	2.57188	0.0153349	0.000239466	0.0191862	32	2.54354	10	3.93153	0.0069735	0.3125	0.00012391	0.00536773	cg00484358,cg20175390,cg21215767,cg01165776,cg01405040,cg00495775,cg05500840,cg14410016,cg06570224,cg16226962,cg17673897,cg03074925,cg22367191,cg23603376,cg26512254,cg00292135,cg07927379,cg26471674,cg10234991	ALX3,EN1,EN1,EN1,HOXD11,HOXD11,HOXD11,HOXD9,SHOX2,TFAP2A,TFAP2A,TFAP2A,TFAP2A,TWIST1,HOXA13,SHH,SHH,TBX3,TBX3	2327,5795,5435,2708,-7877,28,55,-429,11474,-218,-2652,-10156,-10179,9913,-39,-828102,-828142,-11511,-212448
GO Biological Process	GO:0016331	morphogenesis of embryonic epithelium	0.0223736	27.7208	48	1.73155	0.0387409	0.00024939	0.0193932	134	10.6511	26	2.44107	0.0181311	0.19403	1.72075e-05	0.000960674	cg16315417,cg12222277,cg23077820,cg01777121,cg21772826,cg26195356,cg16512661,cg08235864,cg08204280,cg21982455,cg15039102,cg01294808,cg15368455,cg16226962,cg17673897,cg03074925,cg22367191,cg23780597,cg13276502,cg00252032,cg23603376,cg06790324,cg23781310,cg14135731,cg03171770,cg25427880,cg23046844,cg17766026,cg08677617,cg07183447,cg18161327,cg25461801,cg08534628,cg03032497,cg18531164,cg21296230,cg0…	SKI,SKI,PAX3,WNT5A,TP63,IRX2,IRX2,IRX2,IRX2,IRX1,IRX1,IRX1,GDNF,TFAP2A,TFAP2A,TFAP2A,TFAP2A,SOX4,SOX4,PTK7,TWIST1,COBL,SFRP1,PTCH1,RET,PAX2,PAX2,PAX2,PAX2,PAX2,ZIC5,ZIC2,ZIC2,SIX1,SIX1,GREM1,IRX3,IRX3,IRX3,IRX3,IRX3,NOG,NOG,SOX9,SOX9,SALL4,CECR2,CELSR1	27324,31525,9524,6749,-308822,8175,8156,-47,-64,-838192,-474215,3519,-30,-218,-2652,-10156,-10179,-65,6514,-737,9913,523932,215750,-44874,-178747,-183340,-182557,-99687,-21420,-21361,-3541,-3710,16048,7953,-3929,362,92317,-1453,-2824,-299381,-299431,-832,3000,44876,471919,-190,-105716,419
GO Biological Process	GO:0014812	muscle cell migration	0.000686353	0.850392	6	7.05557	0.00484261	0.000252632	0.0193932	12	0.953827	5	5.24204	0.00348675	0.416667	0.00155248	0.0434423	cg06677021,cg07979747,cg26681603,cg04940570,cg03032497,cg18531164	THBS4,DDR1,PLAU,PARVA,SIX1,SIX1	159341,8276,29560,298027,7953,-3929
GO Biological Process	GO:0060993	kidney morphogenesis	0.0107332	13.2985	28	2.1055	0.0225989	0.00026706	0.0202036	47	3.73582	11	2.94446	0.00767085	0.234043	0.000926225	0.028865	cg26195356,cg16512661,cg08235864,cg08204280,cg21982455,cg15039102,cg01294808,cg15368455,cg23780597,cg13276502,cg26290632,cg25427880,cg23046844,cg17766026,cg08677617,cg07183447,cg03032497,cg18531164,cg21296230,cg03687532,cg07336350,cg09851951,cg00010954,cg05835346,cg06766626,cg15001747,cg23641597,cg14901671	IRX2,IRX2,IRX2,IRX2,IRX1,IRX1,IRX1,GDNF,SOX4,SOX4,CALB1,PAX2,PAX2,PAX2,PAX2,PAX2,SIX1,SIX1,GREM1,IRX3,IRX3,IRX3,IRX3,IRX3,LHX1,LHX1,SOX9,SOX9	8175,8156,-47,-64,-838192,-474215,3519,-30,-65,6514,260,-183340,-182557,-99687,-21420,-21361,7953,-3929,362,92317,-1453,-2824,-299381,-299431,-276212,-1497,44876,471919
GO Biological Process	GO:0090183	regulation of kidney development	0.00859208	10.6456	24	2.25446	0.0193705	0.000274305	0.0203102	47	3.73582	12	3.21214	0.0083682	0.255319	0.000231022	0.00938472	cg23923856,cg11806528,cg15368455,cg08230177,cg09553242,cg16036471,cg00292135,cg07927379,cg03171770,cg25427880,cg23046844,cg17766026,cg08677617,cg07183447,cg03032497,cg18531164,cg21296230,cg25448636,cg06766626,cg15001747,cg05021798,cg00776786,cg23641597,cg14901671	WNT2B,WNT2B,GDNF,FOXD1,FOXD1,FOXD1,SHH,SHH,RET,PAX2,PAX2,PAX2,PAX2,PAX2,SIX1,SIX1,GREM1,FLCN,LHX1,LHX1,NOG,NOG,SOX9,SOX9	286,578,-30,147530,147337,28230,-828102,-828142,-178747,-183340,-182557,-99687,-21420,-21361,7953,-3929,362,369,-276212,-1497,-832,3000,44876,471919
GO Biological Process	GO:0021511	spinal cord patterning	0.00371575	4.60382	14	3.04095	0.0112994	0.000304645	0.0219793	21	1.6692	7	4.19363	0.00488145	0.333333	0.00084902	0.0271063	cg27397850,cg17588800,cg24497732,cg00292135,cg07927379,cg12816961,cg11028710,cg11831238,cg14934413,cg24935332,cg18437365,cg16705627,cg15653173,cg01236132	EVX1,GLI3,GLI3,SHH,SHH,NKX6-2,NKX6-2,DBX1,DBX1,PAX6,SOX1,SOX1,SOX1,SOX1	-223,-1456,-1466,-828102,-828142,629,-296677,-152,-2293,-7311,-4429,38,1122,1669
GO Biological Process	GO:0072044	collecting duct development	0.00168512	2.08786	9	4.31062	0.00726392	0.0003181	0.0226948	11	0.874342	5	5.71859	0.00348675	0.454545	0.000968791	0.0297865	cg21760402,cg04623371,cg26290632,cg25427880,cg23046844,cg17766026,cg08677617,cg07183447,cg05361096	TFAP2B,DACT2,CALB1,PAX2,PAX2,PAX2,PAX2,PAX2,AQP2	-95846,-47712,260,-183340,-182557,-99687,-21420,-21361,4779
GO Biological Process	GO:0003407	neural retina development	0.00612282	7.58617	19	2.50456	0.0153349	0.000330373	0.0233047	35	2.782	11	3.95399	0.00767085	0.314286	5.376e-05	0.00260099	cg19671120,cg08327269,cg19711579,cg07254032,cg16226962,cg17673897,cg03074925,cg22367191,cg21760402,cg26965597,cg26290632,cg19648612,cg23451023,cg00010954,cg05835346,cg06766626,cg15001747,cg23641597,cg14901671	CNGA3,NEUROD1,NEUROD1,HCN1,TFAP2A,TFAP2A,TFAP2A,TFAP2A,TFAP2B,BHLHE22,CALB1,MEGF11,MEGF11,IRX5,IRX5,LHX1,LHX1,SOX9,SOX9	357,48,41,414,-218,-2652,-10156,-10179,-95846,-2603,260,271191,-629,-344719,-344669,-276212,-1497,44876,471919
GO Biological Process	GO:0021794	thalamus development	0.00208764	2.58659	10	3.8661	0.00807103	0.00035384	0.0243032	13	1.03331	6	5.80657	0.0041841	0.461539	0.000262664	0.0102705	cg19892195,cg15973314,cg20703290,cg00292135,cg07927379,cg02550358,cg14692377,cg05016953,cg23253569,cg10364942	GBX2,GBX2,OGDH,SHH,SHH,NCOR1,SLC6A4,SLC6A4,OLIG2,OLIG2	113550,-9629,-297,-828102,-828142,-1653,335,207,-21,2959
GO Biological Process	GO:0021514	ventral spinal cord interneuron differentiation	0.00293096	3.63146	12	3.30445	0.00968523	0.000389309	0.025534	13	1.03331	6	5.80657	0.0041841	0.461539	0.000262664	0.0102705	cg27397850,cg17588800,cg24497732,cg12816961,cg11028710,cg11831238,cg14934413,cg24935332,cg18437365,cg16705627,cg15653173,cg01236132	EVX1,GLI3,GLI3,NKX6-2,NKX6-2,DBX1,DBX1,PAX6,SOX1,SOX1,SOX1,SOX1	-223,-1456,-1466,629,-296677,-152,-2293,-7311,-4429,38,1122,1669
GO Biological Process	GO:0048706	embryonic skeletal system development	0.0198134	24.5487	43	1.75162	0.0347054	0.000406229	0.0260186	117	9.29982	27	2.90328	0.0188285	0.230769	3.53607e-07	3.00135e-05	cg00484358,cg22795586,cg07149609,cg01405040,cg01405040,cg00495775,cg00495775,cg05500840,cg05500840,cg13217260,cg14410016,cg04194947,cg05099387,cg10982364,cg15981734,cg00144180,cg01647308,cg01777121,cg06570224,cg12765028,cg18358723,cg16226962,cg17673897,cg03074925,cg22367191,cg23603376,cg26032198,cg17588800,cg24497732,cg00292135,cg07927379,cg13610545,cg26652092,cg03032497,cg18531164,cg18628787,cg0…	ALX3,PRRX1,PRRX1,HOXD10,HOXD11,HOXD10,HOXD11,HOXD10,HOXD11,HOXD10,HOXD9,HOXD3,HOXD1,SATB2,SATB2,TWIST2,TWIST2,WNT5A,SHOX2,NKX3-2,MEF2C,TFAP2A,TFAP2A,TFAP2A,TFAP2A,TWIST1,HOXA6,GLI3,GLI3,SHH,SHH,PRRX2,SP1,SIX1,SIX1,TGFB3,GSC,IRX5,IRX5,LHX1,LHX1,NOG,NOG,SMAD2,SMAD2,SMAD2	2327,-3492,-2313,-17170,-7877,-9266,28,-9239,55,163,-429,-2931,-15,-6852,-11740,537690,546125,6749,11474,20015,244281,-218,-2652,-10156,-10179,9913,-4947,-1456,-1466,-828102,-828142,53817,-376,7953,-3929,-4579,-2903,-344719,-344669,-276212,-1497,-832,3000,670020,666998,-510
GO Biological Process	GO:0048701	embryonic cranial skeleton morphogenesis	0.00734627	9.10203	21	2.30718	0.0169491	0.000478794	0.0298867	40	3.17943	11	3.45974	0.00767085	0.275	0.000205819	0.00842649	cg22795586,cg07149609,cg00144180,cg01647308,cg18358723,cg16226962,cg17673897,cg03074925,cg22367191,cg23603376,cg13610545,cg03032497,cg18531164,cg18628787,cg00010954,cg05835346,cg06766626,cg15001747,cg18074954,cg01106338,cg17243289	PRRX1,PRRX1,TWIST2,TWIST2,MEF2C,TFAP2A,TFAP2A,TFAP2A,TFAP2A,TWIST1,PRRX2,SIX1,SIX1,TGFB3,IRX5,IRX5,LHX1,LHX1,SMAD2,SMAD2,SMAD2	-3492,-2313,537690,546125,244281,-218,-2652,-10156,-10179,9913,53817,7953,-3929,-4579,-344719,-344669,-276212,-1497,670020,666998,-510
GO Biological Process	GO:0031076	embryonic camera-type eye development	0.0064088	7.94051	19	2.3928	0.0153349	0.00056844	0.0331831	37	2.94097	10	3.40024	0.0069735	0.27027	0.000463903	0.0163069	cg16269733,cg25773262,cg27507237,cg01777121,cg05835105,cg04018288,cg16226962,cg17673897,cg03074925,cg22367191,cg23603376,cg25427880,cg23046844,cg17766026,cg08677617,cg07183447,cg24935332,cg26652092,cg23347323	NES,NES,NES,WNT5A,PITX2,FOXF2,TFAP2A,TFAP2A,TFAP2A,TFAP2A,TWIST1,PAX2,PAX2,PAX2,PAX2,PAX2,PAX6,SP1,PPP1R13L	30385,30334,-816,6749,858,-6536,-218,-2652,-10156,-10179,9913,-183340,-182557,-99687,-21420,-21361,-7311,-376,-3031
GO Biological Process	GO:0035136	forelimb morphogenesis	0.00752093	9.31844	21	2.2536	0.0169491	0.00064273	0.0362708	39	3.09994	12	3.87104	0.0083682	0.307692	3.13586e-05	0.00158924	cg00484358,cg20175390,cg21215767,cg01165776,cg01405040,cg01405040,cg00495775,cg00495775,cg05500840,cg05500840,cg13217260,cg14410016,cg06570224,cg16226962,cg17673897,cg03074925,cg22367191,cg21760402,cg23603376,cg26512254,cg00292135,cg07927379,cg26471674,cg10234991	ALX3,EN1,EN1,EN1,HOXD10,HOXD11,HOXD10,HOXD11,HOXD10,HOXD11,HOXD10,HOXD9,SHOX2,TFAP2A,TFAP2A,TFAP2A,TFAP2A,TFAP2B,TWIST1,HOXA13,SHH,SHH,TBX3,TBX3	2327,5795,5435,2708,-17170,-7877,-9266,28,-9239,55,163,-429,11474,-218,-2652,-10156,-10179,-95846,9913,-39,-828102,-828142,-11511,-212448
GO Biological Process	GO:0060173	limb development	0.0284794	35.286	56	1.58703	0.0451977	0.000649784	0.0364717	153	12.1613	37	3.04244	0.025802	0.24183	6.33751e-10	1.65409e-07	cg16315417,cg12222277,cg00484358,cg22795586,cg07149609,cg20175390,cg21215767,cg01165776,cg01405040,cg01405040,cg01405040,cg00495775,cg00495775,cg05500840,cg05500840,cg13217260,cg14410016,cg01777121,cg06570224,cg21772826,cg05835105,cg06609094,cg00918522,cg17025674,cg26280326,cg16226962,cg17673897,cg03074925,cg22367191,cg23780597,cg13276502,cg01246676,cg26289450,cg18723553,cg21760402,cg23603376,cg1…	SKI,SKI,ALX3,PRRX1,PRRX1,EN1,EN1,EN1,HOXD10,HOXD11,HOXD12,HOXD10,HOXD11,HOXD10,HOXD11,HOXD10,HOXD9,WNT5A,SHOX2,TP63,PITX2,HAND2,HAND2,FBN2,PITX1,TFAP2A,TFAP2A,TFAP2A,TFAP2A,SOX4,SOX4,PBX2,PBX2,PBX2,TFAP2B,TWIST1,SP8,HOXA13,GLI3,GLI3,DLX6,SHH,SHH,PTCH1,PRRX2,C2CD3,TBX3,TBX3,GREM1,NR2F2,NR2F2,NR2F2,CREBBP,NOG,NOG,SOX9,SOX9,RAX,COMP,SALL4	27324,31525,2327,-3492,-2313,5795,5435,2708,-17170,-7877,-321,-9266,28,-9239,55,163,-429,6749,11474,-308822,858,-681463,-681492,457662,-338619,-218,-2652,-10156,-10179,-65,6514,767,-271,-2947,-95846,9913,1949,-39,-1456,-1466,-15784,-828102,-828142,-44874,53817,192,-11511,-212448,362,757,30231,35871,-82933,-832,3000,44876,471919,7753,5542,-190
GO Biological Process	GO:0060041	retina development in camera-type eye	0.0155601	19.279	35	1.81545	0.0282486	0.000735828	0.0400107	108	8.58445	20	2.32979	0.013947	0.185185	0.00029891	0.0113477	cg16315417,cg12222277,cg07599881,cg02394186,cg01410359,cg19671120,cg01869273,cg08327269,cg19711579,cg02650266,cg05991454,cg19360482,cg07254032,cg16226962,cg17673897,cg03074925,cg22367191,cg21760402,cg20442599,cg26965597,cg26290632,cg03400421,cg25427880,cg23046844,cg17766026,cg08677617,cg07183447,cg19648612,cg23451023,cg00010954,cg05835346,cg06766626,cg15001747,cg23641597,cg14901671	SKI,SKI,NPHP4,NPHP4,CYP1B1,CNGA3,MERTK,NEUROD1,NEUROD1,POU4F2,POU4F2,LPCAT1,HCN1,TFAP2A,TFAP2A,TFAP2A,TFAP2A,TFAP2B,NR2E1,BHLHE22,CALB1,PTF1A,PAX2,PAX2,PAX2,PAX2,PAX2,MEGF11,MEGF11,IRX5,IRX5,LHX1,LHX1,SOX9,SOX9	27324,31525,145023,-36020,1093,357,894,48,41,-1806,-1610,-202080,414,-218,-2652,-10156,-10179,-95846,-7762,-2603,260,-20885,-183340,-182557,-99687,-21420,-21361,271191,-629,-344719,-344669,-276212,-1497,44876,471919
GO Biological Process	GO:0060688	regulation of morphogenesis of a branching structure	0.0104959	13.0044	26	1.99932	0.0209847	0.000906876	0.0471404	51	4.05377	16	3.94695	0.0111576	0.313725	1.15546e-06	8.55533e-05	cg23923856,cg11806528,cg01777121,cg06570224,cg12121643,cg15368455,cg16280132,cg00292135,cg07927379,cg23781310,cg09800519,cg25427880,cg23046844,cg17766026,cg08677617,cg07183447,cg03032497,cg18531164,cg00679184,cg21296230,cg06766626,cg15001747,cg05021798,cg00776786,cg23641597,cg14901671	WNT2B,WNT2B,WNT5A,SHOX2,ETV5,GDNF,TNF,SHH,SHH,SFRP1,RXRA,PAX2,PAX2,PAX2,PAX2,PAX2,SIX1,SIX1,PGF,GREM1,LHX1,LHX1,NOG,NOG,SOX9,SOX9	286,578,6749,11474,-84896,-30,-2885,-828102,-828142,215750,-140,-183340,-182557,-99687,-21420,-21361,7953,-3929,-25236,362,-276212,-1497,-832,3000,44876,471919
GO Cellular Component	GO:0042405	nuclear inclusion body	0.000705613	0.874255	7	8.00682	0.00564972	3.57518e-05	0.00656381	9	0.715371	5	6.98939	0.00348675	0.555556	0.000302503	0.0255111	cg13065938,cg00151370,cg13682669,cg23615959,cg22271663,cg27436995,cg05542681	TPR,ATXN1,NUP153,NUP98,STUB1,STUB1,STUB1	-542,438402,102239,769,13650,13723,14053
GO Cellular Component	GO:0005667	transcription factor complex	0.0361103	44.7406	73	1.63163	0.0589185	4.60711e-05	0.00728499	291	23.1303	52	2.24813	0.0362622	0.178694	2.50473e-08	3.16848e-05	cg16315417,cg12222277,cg17163168,cg17471939,cg17804348,cg07178825,cg24080008,cg18815943,cg15457058,cg01281911,cg04501188,cg24525176,cg20907051,cg13210595,cg22880770,cg18145105,cg05613063,cg01405040,cg10982364,cg15981734,cg15319457,cg00144180,cg01647308,cg06577710,cg21772826,cg05835105,cg06609094,cg00918522,cg26280326,cg21649919,cg26422161,cg04018288,cg04018288,cg07979747,cg01246676,cg26289450,cg1…	SKI,SKI,TP73,TP73,TP73,TP73,POU3F1,FOXE3,FOXE3,FOXE3,FOXD2,FOXD2,FOXD2,POU2F1,ARID5A,ARID5A,FOXD4L1,HOXD12,SATB2,SATB2,HES6,TWIST2,TWIST2,HCLS1,TP63,PITX2,HAND2,HAND2,PITX1,FOXQ1,FOXQ1,FOXF2,FOXQ1,GTF2H4,PBX2,PBX2,PBX2,HMGA1,TFAP2D,HDAC9,MLXIPL,MLXIPL,TAF6,KLF4,PTF1A,MYOD1,NPAS4,BSX,FOXA1,SIX1,SIX1,FOS,GSC,MGA,CREBBP,FOXF1,SNAI3,NCOR1,HOXB13,SOX9,SOX9,TAF4B,SMAD2,SMAD2,SMAD2,TCF3,ONECUT3,ECSIT,ME…	27324,31525,31652,31796,80390,80491,-87750,571,579,943,2483,8243,97828,281199,-36145,-36064,-207,-321,-6852,-11740,633,537690,546125,13,-308822,858,-681463,-681492,-338619,-520163,537,-6536,70859,-15825,767,-271,-2947,-1497,9050,611457,11,4,258,64271,-20885,811,48,1687,-16208,7953,-3929,-19829,-2903,-38488,-82933,-312310,-4916,-1653,-9747,44876,471919,364,670020,666998,-510,1065,22840,-23,21670,-…
MSigDB Predicted Promoter Motifs	V$NRSF_01	Motif TTCAGCACCACGGACAGMGCC matches REST: RE1-silencing transcription factor	0.0122246	15.1462	42	2.77297	0.0338983	8.06379e-09	4.95923e-06	95	7.55113	33	4.37021	0.0230125	0.347368	1.06211e-13	6.53197e-11	cg14506552,cg11736940,cg06846259,cg23606718,cg21504961,cg00481951,cg25478614,cg11201710,cg02650266,cg05991454,cg07254032,cg20755170,cg00059225,cg08316825,cg00226923,cg21186299,cg04084157,cg18898125,cg26290632,cg18132852,cg18132852,cg25123470,cg11705975,cg19392831,cg13974632,cg14699728,cg01257889,cg12878812,cg15480367,cg27018380,cg12422450,cg10281977,cg10676084,cg03399905,cg26077229,cg26307359,cg2…	NPPB,HCN3,POMC,AMER3,ATP2B2,SST,SST,FGF12,POU4F2,POU4F2,HCN1,POU4F3,GLRA1,GLRA1,FGD2,VGF,VGF,NEFM,CALB1,PDZD7,SFXN3,KCNIP2,PRLHR,PRLHR,BDNF,NPAS4,RPH3A,SRRM4,CHGA,CHGA,CHGA,TMEM179,GABRB3,RASGRF1,PAQR4,SEZ6,ELAVL3,ELAVL3,ELAVL3,SNAP25,SLC12A5,SLC12A5,NEFH	34,17653,7118,64,-270,537,321,-105631,-1806,-1610,414,1438,40,-151,-1396,64,-176,-144,260,-1692,1586,-398,912,-597,-18214,48,606,397,61,452,467,1120,661,-192946,-1344,670,1588,1455,-142,-37,-59,7897,-228
MSigDB Predicted Promoter Motifs	KRCTCNNNNMANAGC_UNKNOWN	Motif KRCTCNNNNMANAGC (no known TF)	0.00265089	3.28445	14	4.26251	0.0112994	8.91644e-06	0.00274181	79	6.27936	16	2.54803	0.0111576	0.202532	0.00041597	0.00345705	cg03086563,cg03086563,cg26345105,cg26345105,cg19892195,cg15973314,cg05414338,cg05414338,cg14273822,cg14273822,cg13826452,cg07653264,cg20359994,cg13184019,cg22562040,cg26307359,cg27262717,cg19803651	HIST2H2AC,HIST2H2BE,HIST3H3,HIST3H2A,GBX2,GBX2,HIST1H2BH,HIST1H3F,HIST1H2BI,HIST1H3G,HIST1H2BJ,HIST1H2BL,HIST1H2BL,NOTCH4,ZBTB9,SEZ6,UBE2C,PHACTR3	-1373,1080,-21240,11295,113550,-9629,-1532,488,-1428,-105,342134,190585,176568,22054,-537,670,11419,-177
MSigDB Predicted Promoter Motifs	WCTCNATGGY_UNKNOWN	Motif WCTCNATGGY (no known TF)	0.00624858	7.742	22	2.84165	0.0177563	1.91032e-05	0.00391615	71	5.64348	14	2.48074	0.0097629	0.197183	0.00123063	0.00688034	cg21918313,cg02063488,cg06609094,cg00918522,cg05998109,cg23677657,cg00552235,cg07464358,cg16237545,cg14817542,cg25427880,cg23046844,cg17766026,cg08677617,cg07183447,cg03032497,cg16458596,cg09610601,cg01154849,cg24070195,cg07060551,cg22013795	CCT7,CCT7,CEP44,CEP44,RNF216,SHFM1,FIS1,FIS1,CHPF2,HIF1AN,HIF1AN,HIF1AN,HIF1AN,HIF1AN,HIF1AN,SIX6,BCL11B,CHST14,ZNF287,ATP5G1,SHANK1,ID1	34838,35544,-72213,-72184,176430,-279874,-54798,-63999,-369,175,26513,27296,110166,188433,188492,132559,152753,-109,129430,-598,21814,-31910
MSigDB Predicted Promoter Motifs	V$CREB_Q3	Motif CGTCAN matches CREB1: cAMP responsive element binding protein 1	0.0282846	35.0446	59	1.68357	0.0476191	0.000108314	0.0166533	240	19.0766	38	1.99198	0.0264993	0.158333	3.32056e-05	0.000669467	cg03086563,cg03086563,cg13065938,cg13065938,cg21784383,cg00116092,cg26345105,cg06846259,cg04685636,cg01405040,cg00495775,cg05500840,cg23077820,cg12121643,cg12121643,cg05835105,cg26195356,cg16512661,cg12534147,cg24667575,cg11624524,cg00327072,cg07485775,cg06933824,cg01212576,cg24717325,cg04031757,cg05317038,cg19343530,cg14699728,cg16547529,cg08160331,cg18123790,cg18922524,cg15894722,cg18473521,cg1…	HIST2H2AC,HIST2H2BE,TPR,C1orf27,ESRRG,ESRRG,HIST3H2A,DNAJC27,GPR155,HOXD11,HOXD11,HOXD11,PAX3,ETV5,DGKG,PITX2,IRX4,IRX4,ESM1,DUSP1,DUSP1,DUSP1,DUSP1,DUSP1,TRIM27,TRIM27,TRIM27,TRIM27,TRIM27,NPAS4,RPS3,RPS3,ING4,HOXC4,HOXC4,HOXC4,FGF14,TGFB3,DIO2,DIO2,GSC,DIO3,DIO3,DIO3,DIO3,DIO3,MEIS2,CORO6,CORO6,STAT3,STAT3,PLCD3,CACNA1G,DHX40,SAP30BP,RECQL5,ICAM5,ICAM5,ICAM5,ICAM5,JUND,HSPB6,PHACTR3	-1373,1080,-542,-3,-414378,-416250,11295,-189692,-115,-7877,28,55,9524,-84896,168230,858,-856270,-856289,241129,101134,100909,87721,87629,87619,154087,107257,98437,98312,60378,48,30108,30292,120,-525,-65,605,484230,-4579,930069,917796,-2903,-735,-28,47,73,23334,-1491,10017,-137982,51073,50865,-2852,-1627,-134,-608,681,3206,3280,4427,4570,-8590,2098,-177
MSigDB Predicted Promoter Motifs	V$ARNT_01	Motif NDDNNCACGTGNNNNN matches ARNT: aryl hydrocarbon receptor nuclear translocator	0.0228307	28.2872	49	1.73223	0.039548	0.00021423	0.0263503	243	19.315	34	1.76029	0.0237099	0.139918	0.000882908	0.0056483	cg19945840,cg08231710,cg07589899,cg01405040,cg00495775,cg05500840,cg13217260,cg08327269,cg19711579,cg10806820,cg01851088,cg13482209,cg15089090,cg09578568,cg20755170,cg26666835,cg04018288,cg01212576,cg24717325,cg04031757,cg05317038,cg19343530,cg02270108,cg22985172,cg21186299,cg04084157,cg12996100,cg09098624,cg14491628,cg14620572,cg10785295,cg03963327,cg13974632,cg24935332,cg08627847,cg15972331,cg1…	B3GALT6,MMP23B,XPO1,HOXD10,HOXD10,HOXD10,HOXD10,NEUROD1,NEUROD1,CELSR3,CELSR3,CELSR3,DUSP7,NEUROG2,TCERG1,NPM1,FOXF2,TRIM27,TRIM27,TRIM27,TRIM27,TRIM27,BRD2,AKAP12,VGF,VGF,GATA4,GATA4,ABCA1,NR5A1,EIF3A,NRIP3,BDNF,PAX6,COPS7A,FGF14,LAMP1,BCL11B,B3GNT9,MAP2K6,SLC39A11,SLC39A11,NPTX1,ELAVL3,ELAVL3,ELAVL3,SYT3,SCRT2,SNAP25	408,-787,-255260,-17170,-9266,-9239,163,48,41,1258,11,-128,1253,4558,-106851,-72534,-6536,154087,107257,98437,98312,60378,-203,-302797,64,-176,-91023,-3379,1453,54040,-187,-135,-18214,-7311,924,484230,25926,152753,953,157,926791,499748,32442,1588,1455,-142,-57080,-465,-37
MSigDB Predicted Promoter Motifs	V$HTF_01	Motif NNWWWWNGMCACGTCATYNYWNNN (no known TF)	0.0100492	12.4509	26	2.0882	0.0209847	0.000488742	0.0429395	71	5.64348	15	2.65794	0.0104603	0.211268	0.00038776	0.00335876	cg01801174,cg22795586,cg07149609,cg23449696,cg17280346,cg02519751,cg05700079,cg01972751,cg00094518,cg14361627,cg08097417,cg07955995,cg03363242,cg03363242,cg20382695,cg02477603,cg14321742,cg18922524,cg15894722,cg18473521,cg07920503,cg16458596,cg01770755,cg08652441,cg24718015,cg20704654,cg22013795	UFC1,PRRX1,PRRX1,ZIC4,ZIC4,ZIC4,ZIC4,OLIG3,KLF14,KLF14,KLF14,KLF14,INTS9,HMBOX1,ATRNL1,BUB3,BUB3,HOXC4,HOXC4,HOXC4,AMER2,BCL11B,TYRO3,STAT3,STAT3,HM13,HM13	220,-3492,-2313,-3872,-4633,-4683,-4891,803,339,-229,-246,-272,-258,-183,431,120504,120658,-525,-65,605,1019,152753,62891,51073,50865,-30113,58946
InterPro	IPR017970	Homeobox, conserved site	0.02266	28.0757	76	2.70697	0.0613398	2.43485e-14	2.29412e-10	188	14.9433	55	3.68058	0.0383542	0.292553	5.26055e-18	2.47824e-14	cg24080008,cg13478928,cg00484358,cg13210595,cg22795586,cg07149609,cg10658666,cg20175390,cg21215767,cg01165776,cg01405040,cg01405040,cg01405040,cg00495775,cg00495775,cg05500840,cg05500840,cg13217260,cg14410016,cg04194947,cg04194947,cg05099387,cg23077820,cg19892195,cg15973314,cg06570224,cg12069267,cg24639754,cg12765028,cg10192893,cg05835105,cg02650266,cg05991454,cg26195356,cg26195356,cg16512661,cg1…	POU3F1,LHX8,ALX3,POU2F1,PRRX1,PRRX1,OTX1,EN1,EN1,EN1,HOXD10,HOXD11,HOXD12,HOXD10,HOXD11,HOXD10,HOXD11,HOXD10,HOXD9,HOXD4,HOXD3,HOXD1,PAX3,GBX2,GBX2,SHOX2,NKX1-1,HMX1,NKX3-2,PHOX2B,PITX2,POU4F2,POU4F2,IRX4,IRX2,IRX4,IRX2,IRX2,IRX2,IRX1,IRX1,IRX1,PITX1,POU4F3,TLX3,PBX2,PBX2,PBX2,UNCX,UNCX,HOXA6,HOXA13,EVX1,DLX6,MNX1,NKX2-6,LHX6,PRRX2,HMX2,NKX6-2,NKX6-2,DBX1,DBX1,PAX6,BSX,HOXC4,HOXC4,HOXC4,CUX2,GSX1…	-87750,2606,2327,281199,-3492,-2313,-1219,5795,5435,2708,-17170,-7877,-321,-9266,28,-9239,55,163,-429,-3759,-2931,-15,9524,113550,-9629,11474,-7740,222451,20015,3092,858,-1806,-1610,-856270,8175,-856289,8156,-47,-64,-838192,-474215,3519,-338619,1438,5831,767,-271,-2947,63838,131314,-4947,-39,-223,-15784,-234,-607,9620,53817,-98,629,-296677,-152,-2293,-7311,1687,-525,-65,605,147150,-282,7953,-3929…
InterPro	IPR001356	Homeobox domain	0.0322818	39.9972	88	2.20016	0.071025	1.49649e-11	4.69999e-08	243	19.315	66	3.41703	0.0460251	0.271605	1.9169e-19	1.80611e-15	cg24080008,cg13478928,cg00484358,cg13210595,cg22795586,cg07149609,cg10658666,cg14514032,cg20175390,cg21215767,cg01165776,cg01405040,cg01405040,cg01405040,cg00495775,cg00495775,cg05500840,cg05500840,cg13217260,cg14410016,cg04194947,cg04194947,cg05099387,cg10982364,cg15981734,cg23077820,cg19892195,cg15973314,cg06570224,cg12069267,cg24639754,cg12765028,cg10192893,cg05835105,cg02650266,cg05991454,cg2…	POU3F1,LHX8,ALX3,POU2F1,PRRX1,PRRX1,OTX1,LBX2,EN1,EN1,EN1,HOXD10,HOXD11,HOXD12,HOXD10,HOXD11,HOXD10,HOXD11,HOXD10,HOXD9,HOXD4,HOXD3,HOXD1,SATB2,SATB2,PAX3,GBX2,GBX2,SHOX2,NKX1-1,HMX1,NKX3-2,PHOX2B,PITX2,POU4F2,POU4F2,IRX4,IRX2,IRX4,IRX2,IRX2,IRX2,IRX1,IRX1,IRX1,POU5F2,PITX1,POU4F3,TLX3,PBX2,PBX2,PBX2,UNCX,UNCX,HOXA6,HOXA13,EVX1,DLX6,MNX1,NKX2-6,HMBOX1,LHX6,PRRX2,HMX2,NKX6-2,NKX6-2,DBX1,DBX1,PAX6,…	-87750,2606,2327,281199,-3492,-2313,-1219,5237,5795,5435,2708,-17170,-7877,-321,-9266,28,-9239,55,163,-429,-3759,-2931,-15,-6852,-11740,9524,113550,-9629,11474,-7740,222451,20015,3092,858,-1806,-1610,-856270,8175,-856289,8156,-47,-64,-838192,-474215,3519,129126,-338619,1438,5831,767,-271,-2947,63838,131314,-4947,-39,-223,-15784,-234,-607,-183,9620,53817,-98,629,-296677,-152,-2293,-7311,1687,-350,…
InterPro	IPR009057	Homeodomain-like	0.0416332	51.5835	101	1.95799	0.0815174	2.73189e-10	6.43497e-07	327	25.9918	73	2.80858	0.0509066	0.223242	3.13858e-16	9.85725e-13	cg24080008,cg13478928,cg00484358,cg13210595,cg22795586,cg07149609,cg10658666,cg14514032,cg20175390,cg21215767,cg01165776,cg01405040,cg01405040,cg01405040,cg00495775,cg00495775,cg05500840,cg05500840,cg13217260,cg14410016,cg04194947,cg04194947,cg05099387,cg10982364,cg15981734,cg23077820,cg19892195,cg15973314,cg06570224,cg12069267,cg24639754,cg12765028,cg10192893,cg05835105,cg02650266,cg05991454,cg2…	POU3F1,LHX8,ALX3,POU2F1,PRRX1,PRRX1,OTX1,LBX2,EN1,EN1,EN1,HOXD10,HOXD11,HOXD12,HOXD10,HOXD11,HOXD10,HOXD11,HOXD10,HOXD9,HOXD4,HOXD3,HOXD1,SATB2,SATB2,PAX3,GBX2,GBX2,SHOX2,NKX1-1,HMX1,NKX3-2,PHOX2B,PITX2,POU4F2,POU4F2,IRX4,IRX2,IRX4,IRX2,IRX2,IRX2,IRX1,IRX1,IRX1,POU5F2,PITX1,POU4F3,TLX3,DEK,PBX2,PBX2,PBX2,UNCX,UNCX,HOXA6,HOXA13,EVX1,DMTF1,DMTF1,DLX6,MNX1,NKX2-6,HMBOX1,LHX6,PRRX2,PAX2,PAX2,PAX2,PAX…	-87750,2606,2327,281199,-3492,-2313,-1219,5237,5795,5435,2708,-17170,-7877,-321,-9266,28,-9239,55,163,-429,-3759,-2931,-15,-6852,-11740,9524,113550,-9629,11474,-7740,222451,20015,3092,858,-1806,-1610,-856270,8175,-856289,8156,-47,-64,-838192,-474215,3519,129126,-338619,1438,5831,-155,767,-271,-2947,63838,131314,-4947,-39,-223,-319,-287,-15784,-234,-607,-183,9620,53817,-183340,-182557,-99687,-2142…
InterPro	IPR020479	Homeodomain, metazoa	0.0072654	9.00183	32	3.55483	0.0258273	1.79606e-09	2.41749e-06	92	7.31268	25	3.41872	0.0174338	0.271739	3.14073e-08	7.398e-05	cg20175390,cg21215767,cg01165776,cg01405040,cg01405040,cg01405040,cg00495775,cg00495775,cg05500840,cg05500840,cg13217260,cg14410016,cg04194947,cg04194947,cg05099387,cg19892195,cg15973314,cg12069267,cg24639754,cg12765028,cg05835105,cg26666835,cg26032198,cg27397850,cg23677657,cg20984053,cg16544169,cg17498296,cg12816961,cg11028710,cg11831238,cg14934413,cg17121178,cg18922524,cg15894722,cg18473521,cg2…	EN1,EN1,EN1,HOXD10,HOXD11,HOXD12,HOXD10,HOXD11,HOXD10,HOXD11,HOXD10,HOXD9,HOXD4,HOXD3,HOXD1,GBX2,GBX2,NKX1-1,HMX1,NKX3-2,PITX2,TLX3,HOXA6,EVX1,DLX6,MNX1,NKX2-6,HMX2,NKX6-2,NKX6-2,DBX1,DBX1,BSX,HOXC4,HOXC4,HOXC4,GSX1	5795,5435,2708,-17170,-7877,-321,-9266,28,-9239,55,163,-429,-3759,-2931,-15,113550,-9629,-7740,222451,20015,858,5831,-4947,-223,-15784,-234,-607,-98,629,-296677,-152,-2293,1687,-525,-65,605,-282
InterPro	IPR003893	Iroquois-class homeodomain protein	0.00159235	1.97293	12	6.08233	0.00968523	1.14419e-06	0.000898378	6	0.476914	5	10.4841	0.00348675	0.833333	1.7666e-05	0.0237784	cg26195356,cg26195356,cg16512661,cg16512661,cg08235864,cg08204280,cg21982455,cg15039102,cg01294808,cg03687532,cg07336350,cg09851951,cg00010954,cg00010954,cg05835346,cg05835346	IRX4,IRX2,IRX4,IRX2,IRX2,IRX2,IRX1,IRX1,IRX1,IRX3,IRX3,IRX3,IRX5,IRX3,IRX5,IRX3	-856270,8175,-856289,8156,-47,-64,-838192,-474215,3519,92317,-1453,-2824,-344719,-299381,-344669,-299431
