# Supplementary material for: Monocytes present age‐related changes in phospholipid concentration and decreased energy metabolism
Source: Aging Cell. 2020 Feb 27;19(4):e13127. doi: 10.1111/acel.13127 (PMC7189998; doi:10.1111/acel.13127)
Supplement: Supplementary file 7 — TableS6 [file ACEL-19-e13127-s007.xlsx]

## Sheet: Detected metabolites
Table S6. List of all metabolites that passed the limit of detection (LOD) in at least 26 out of 33 samples and their age-related estimated difference in concentration old versus young adults).
	Metabolites	Difference estimate	Standard error	T-statistic	P-value	Adjusted p-value	> LOD
1	C16	0.151931	0.0851027	1.78526	0.0868637	0.418032	30
2	Arg	-0.0649777	0.0693196	-0.937364	0.357909	0.688975	33
3	Met	-0.101314	0.0540291	-1.87518	0.0729873	0.40143	33
4	Putrescine	0.321547	0.224172	1.43437	0.164368	0.461445	30
5	Taurine	0.0948325	0.156076	0.607604	0.549157	0.862961	32
6	lysoPC a C16:0	-0.00873358	0.0752143	-0.116116	0.908527	0.985215	27
7	lysoPC a C18:2	-0.00296369	0.0897372	-0.0330263	0.973927	0.990122	27
8	lysoPC a C20:4	0.00823434	0.12219	0.0673896	0.94683	0.985215	33
9	lysoPC a C26:0	0.245568	0.159256	1.54197	0.136164	0.461411	30
10	lysoPC a C26:1	0.274062	0.190225	1.44073	0.162581	0.461445	33
11	lysoPC a C28:0	0.125096	0.123971	1.00907	0.323008	0.672205	28
12	lysoPC a C28:1	0.170417	0.165873	1.02739	0.31448	0.672205	33
13	PC aa C24:0	0.0738534	0.173014	0.426865	0.673283	0.912348	28
14	PC aa C30:0	0.0515037	0.147775	0.348529	0.730482	0.912348	31
15	PC aa C30:2	-0.185508	0.397498	-0.466689	0.644931	0.902904	30
16	PC aa C32:0	0.122072	0.312694	0.390387	0.699694	0.912348	33
17	PC aa C32:1	0.220114	0.131282	1.67665	0.10659	0.431971	33
18	PC aa C32:2	0.256431	0.142238	1.80283	0.083987	0.418032	32
19	PC aa C32:3	0.0898431	0.124092	0.724006	0.476061	0.796885	33
20	PC aa C34:1	0.132188	0.119294	1.10808	0.278809	0.650553	33
21	PC aa C34:2	0.194617	0.0837172	2.3247	0.0288714	0.304527	33
22	PC aa C34:3	0.269593	0.0786643	3.42714	0.00220533	0.0339621	33
23	PC aa C34:4	0.0533825	0.106949	0.499138	0.622227	0.887249	33
24	PC aa C36:1	-0.0246847	0.200371	-0.123195	0.902978	0.985215	33
25	PC aa C36:2	0.15496	0.0916123	1.69147	0.103693	0.431971	33
26	PC aa C36:3	0.187229	0.0994264	1.88309	0.0718632	0.40143	33
27	PC aa C36:4	-0.00131893	0.105426	-0.0125104	0.990122	0.990122	33
28	PC aa C36:5	0.379838	0.0993098	3.82478	0.000819433	0.0315482	33
29	PC aa C36:6	0.0938282	0.147471	0.636249	0.530636	0.859524	30
30	PC aa C38:0	0.164567	0.127292	1.29283	0.208377	0.517581	33
31	PC aa C38:3	0.0331013	0.101212	0.327049	0.746466	0.912348	33
32	PC aa C38:4	-0.173796	0.117297	-1.48167	0.151439	0.461445	33
33	PC aa C38:5	0.0634872	0.101062	0.628197	0.535807	0.859524	33
34	PC aa C38:6	0.191299	0.0895582	2.13603	0.0430807	0.304527	33
35	PC aa C40:2	0.159416	0.120536	1.32256	0.198446	0.509344	33
36	PC aa C40:3	0.0365247	0.0908117	0.402203	0.691094	0.912348	33
37	PC aa C40:4	-0.1408	0.117512	-1.19817	0.24255	0.583636	33
38	PC aa C40:5	-0.00874012	0.105032	-0.0832138	0.934372	0.985215	33
39	PC aa C40:6	0.0713141	0.0853688	0.835364	0.411752	0.720566	33
40	PC aa C42:1	0.0956586	0.101807	0.939609	0.356779	0.688975	33
41	PC aa C42:5	0.0174672	0.145149	0.120339	0.905216	0.985215	32
42	PC ae C30:1	0.468902	0.294582	1.59175	0.124527	0.456599	29
43	PC ae C30:2	0.152069	0.173404	0.876961	0.389202	0.696943	33
44	PC ae C32:1	0.203098	0.125296	1.62094	0.118096	0.454668	33
45	PC ae C32:2	0.161679	0.113672	1.42233	0.167798	0.461445	33
46	PC ae C34:0	0.0943031	0.245725	0.383775	0.704524	0.912348	33
47	PC ae C34:1	0.163013	0.119291	1.36652	0.184444	0.489731	33
48	PC ae C34:2	0.1327	0.0892421	1.48696	0.150045	0.461445	33
49	PC ae C34:3	0.059547	0.108084	0.550932	0.586773	0.872216	31
50	PC ae C36:1	0.119395	0.132244	0.902842	0.375583	0.696943	31
51	PC ae C36:2	0.180749	0.0848057	2.13133	0.0435038	0.304527	33
52	PC ae C36:3	0.104886	0.102671	1.02158	0.31717	0.672205	33
53	PC ae C36:4	-0.0385161	0.115189	-0.334374	0.741002	0.912348	33
54	PC ae C36:5	0.0393977	0.127865	0.30812	0.76065	0.915157	33
55	PC ae C38:1	0.226968	0.223207	1.01685	0.319366	0.672205	30
56	PC ae C38:2	0.147587	0.0961379	1.53516	0.137824	0.461411	33
57	PC ae C38:3	0.0924169	0.103744	0.890816	0.381872	0.696943	33
58	PC ae C38:4	-0.126569	0.132215	-0.957296	0.347962	0.688975	33
59	PC ae C38:5	0.012252	0.109614	0.111774	0.911932	0.985215	33
60	PC ae C38:6	0.216398	0.113183	1.91193	0.0678955	0.40143	33
61	PC ae C40:1	0.317139	0.088947	3.56548	0.00156637	0.0324109	33
62	PC ae C40:2	0.263456	0.121469	2.16892	0.040221	0.304527	33
63	PC ae C40:3	0.205072	0.0925751	2.2152	0.0364867	0.304527	33
64	PC ae C40:4	-0.0243435	0.11667	-0.208652	0.836481	0.975894	33
65	PC ae C40:5	0.0659565	0.115181	0.572634	0.572219	0.872216	33
66	PC ae C40:6	0.163841	0.095911	1.70826	0.100493	0.431971	33
67	PC ae C42:2	0.345387	0.0976669	3.53637	0.00168368	0.0324109	33
68	PC ae C42:3	0.454737	0.106633	4.26453	0.000269529	0.0207537	33
69	SM (OH) C14:1	0.0138866	0.107151	0.129598	0.897964	0.985215	33
70	SM (OH) C16:1	0.0171448	0.186667	0.0918473	0.927582	0.985215	33
71	SM (OH) C22:2	0.099773	0.134474	0.74195	0.465317	0.796209	33
72	SM C16:0	0.0367449	0.172674	0.212799	0.833281	0.975894	33
73	SM C16:1	0.232443	0.0978095	2.37649	0.0258016	0.304527	33
74	SM C18:0	0.00263449	0.161191	0.0163439	0.987095	0.990122	31
75	SM C18:1	0.0685124	0.136505	0.501904	0.620309	0.887249	33
76	SM C24:0	0.0916245	0.167323	0.547592	0.589029	0.872216	33
77	SM C24:1	0.0770202	0.207494	0.371192	0.713751	0.912348	33
