# Supplementary material for: Monocytes present age‐related changes in phospholipid concentration and decreased energy metabolism
Source: Aging Cell. 2020 Feb 27;19(4):e13127. doi: 10.1111/acel.13127 (PMC7189998; doi:10.1111/acel.13127)
Supplement: Supplementary file 8 — TableS7 [file ACEL-19-e13127-s008.xlsx]

## Sheet: LPS treatment stats
Table S7. Statistical analysis of the effect of LPS treatment on cellular functions measured by flow cytometry.
Condition	Comparison	Age group	Estimate	Standard error	T-statistic	P-value
2-NBDG	LPS - CTR	Young	0.0507791	0.0128175	3.9617	0.00076943
2-NBDG	LPS - CTR	Old	0.0169794	0.00968912	1.75242	0.0950199
MTG	LPS - CTR	Young	-0.00666294	0.0209639	-0.317829	0.753612
MTG	LPS - CTR	Old	0.00809042	0.0162386	0.498222	0.623272
TMR	LPS - CTR	Young	-0.0013163	0.00925822	-0.142176	0.888179
TMR	LPS - CTR	Old	0.0179626	0.00694366	2.58691	0.0164855
p-STAT3	LPS - CTR	Young	0.0740544	0.0310728	2.38326	0.0266815
p-STAT3	LPS - CTR	Old	0.0544773	0.0226923	2.40069	0.0257108
CM-H2DCFDA	LPS - CTR	Young	0.118443	0.0299042	3.96076	0.000838048
CM-H2DCFDA	LPS - CTR	Old	0.0897176	0.0211455	4.24287	0.000440108
γH2AX	LPS - CTR	Young	1.67978	0.239161	7.02364	4.77168e-07
γH2AX	LPS - CTR	Old	1.68521	0.169112	9.96505	1.28652e-09
p-p38	LPS - CTR	Young	0.541305	0.0532292	10.1693	5.5636e-10
p-p38	LPS - CTR	Old	0.583321	0.0365149	15.9749	6.07243e-14
p-S6	LPS - CTR	Young	0.711538	0.0764666	9.30521	1.96792e-09
p-S6	LPS - CTR	Old	0.615551	0.0556376	11.0636	6.59062e-11
