# Supplementary material for: Monocytes present age‐related changes in phospholipid concentration and decreased energy metabolism
Source: Aging Cell. 2020 Feb 27;19(4):e13127. doi: 10.1111/acel.13127 (PMC7189998; doi:10.1111/acel.13127)
Supplement: Supplementary file 9 — TableS8 [file ACEL-19-e13127-s009.xlsx]

## Sheet: stats
Table S8. Statistical analysis of the age effect in classical (MO) and non-classical (ncMO) monocytes measured by flow cytometry.
Condition	Comparison	Cell_type	Estimate	Standard error	T-statistic	P-value
2-NBDG	Old – Young	MO	0.063	0.054	1.163	0.263
2-NBDG	Old – Young	ncMO	0.084	0.054	1.569	0.137
MTG	Old – Young	MO	0.017	0.04	0.442	0.664
MTG	Old – Young	ncMO	0.085	0.04	2.153	0.044
TMR	Old – Young	MO	-0.058	0.029	-2.02	0.058
TMR	Old – Young	ncMO	-0.051	0.029	-1.764	0.094
MTG/TMR ratio	Old – Young	MO	-0.075	0.04	-1.892	0.074
MTG/TMR ratio	Old – Young	ncMO	-0.136	0.04	-3.41	0.003
